# Supplementary material for: A double-slit experiment with human subjects
Source: PLoS One. 2021 Feb 11;16(2):e0246526. doi: 10.1371/journal.pone.0246526 (PMC7877746; doi:10.1371/journal.pone.0246526)
Supplement: S1 Data — (XLSX) [file pone.0246526.s002.xlsx]

## Sheet: All Data Raw
participant._is_bot	participant._index_in_pages	participant._max_page_index	participant._current_app_name	participant._current_page_name	participant.time_started	participant.visited	participant.payoff	player.id_in_group	player.monitoring_treatment	player.choice1	player.choice2	player.in_slit	player.in_slit_again	player.country	player.ZIP_code	player.age	player.gender	player.race	player.payoff	group.id_in_subsession	subsession.round_number	session.code	session.label	session.experimenter_name	session.mturk_HITId	session.mturk_HITGroupId	session.comment	session.is_demo
0	5	6	Double_Slit	Demographics	2019-04-03 21:40:59.838758+00:00	1	0	1	0		7	1							0	1	1	3k4dqjje
0	5	6	Double_Slit	Demographics	2019-04-03 21:41:00.963459+00:00	1	0	1	0			0							0	2	1	3k4dqjje
0	5	6	Double_Slit	Demographics	2019-04-03 21:41:02.307946+00:00	1	0	2	1	5.5		0							0	1	1	3k4dqjje
0	5	6	Double_Slit	Demographics	2019-04-03 21:41:04.731739+00:00	1	0	2	1	7	7	1							0	2	1	3k4dqjje
0	1	6	Double_Slit	Instructions	2019-04-03 21:43:42.860896+00:00	1	0	1	1										0	100	1	g4ddrkjc
0	7	6	Double_Slit	Results	2019-04-03 21:43:43.464381+00:00	1	0	2	1	10		0		United States	78840	22	Male	Hispanic or Latino	0	28	1	g4ddrkjc
0	7	6	Double_Slit	Results	2019-04-03 21:43:44.379841+00:00	1	0	2	0		10	1		United States	06804	37	Female	White	0	99	1	g4ddrkjc
0	1	6	Double_Slit	Instructions	2019-04-03 21:43:44.992558+00:00	1	0	2	1										0	22	1	g4ddrkjc
0	7	6	Double_Slit	Results	2019-04-03 21:43:47.474456+00:00	1	0	1	0		10	1		United States	55403	29	Female	White	0	35	1	g4ddrkjc
0	7	6	Double_Slit	Results	2019-04-03 21:43:48.679046+00:00	1	0	1	0		3	1		United States	27932	29	Male	White	0	48	1	g4ddrkjc
0	7	6	Double_Slit	Results	2019-04-03 21:43:50.654052+00:00	1	0	2	1	6		0		United States	90034	31	Male	White	0	69	1	g4ddrkjc
0	1	6	Double_Slit	Instructions	2019-04-03 21:43:50.740145+00:00	1	0	2	1										0	66	1	g4ddrkjc
0	1	6	Double_Slit	Instructions	2019-04-03 21:43:50.919119+00:00	1	0	2	1										0	16	1	g4ddrkjc
0	7	6	Double_Slit	Results	2019-04-03 21:43:51.415676+00:00	1	0	1	1	8	8	1		United States	62864	37	Male	White	0	87	1	g4ddrkjc
0	7	6	Double_Slit	Results	2019-04-03 21:43:51.444310+00:00	1	0	1	0		7.5	1		United States	95148	35	Male	Mixed race	0	97	1	g4ddrkjc
0	7	6	Double_Slit	Results	2019-04-03 21:43:51.634760+00:00	1	0	2	0		3	1		United States	48708	27	Male	White	0	92	1	g4ddrkjc
0	1	6	Double_Slit	Instructions	2019-04-03 21:43:52.225742+00:00	1	0	2	1										0	89	1	g4ddrkjc
0	6	6	Double_Slit	Results	2019-04-03 21:43:52.482644+00:00	1	0	1	1	10		0		United States	49006	58	Male	White	0	4	1	g4ddrkjc
0	7	6	Double_Slit	Results	2019-04-03 21:43:53.420466+00:00	1	0	1	0			0		United States	78711	42	Female	Asian	0	57	1	g4ddrkjc
0	7	6	Double_Slit	Results	2019-04-03 21:43:53.467436+00:00	1	0	2	1	10		0		United States	29069	43	Female	White	0	31	1	g4ddrkjc
0	7	6	Double_Slit	Results	2019-04-03 21:43:53.544082+00:00	1	0	2	1	10		0		United States	17078	42	Male	White	0	70	1	g4ddrkjc
0	7	6	Double_Slit	Results	2019-04-03 21:43:54.219002+00:00	1	0	1	1	10		0		United States	44622	53	Female	White	0	96	1	g4ddrkjc
0	7	6	Double_Slit	Results	2019-04-03 21:43:54.806634+00:00	1	0	2	1	10		0		United States	95123	36	Male	White	0	55	1	g4ddrkjc
0	7	6	Double_Slit	Results	2019-04-03 21:43:56.137538+00:00	1	0	1	0		7	1		United States	94568	53	Female	White	0	11	1	g4ddrkjc
0	7	6	Double_Slit	Results	2019-04-03 21:43:56.369419+00:00	1	0	1	0			0		United States	98092	28	Male	White	0	7	1	g4ddrkjc
0	7	6	Double_Slit	Results	2019-04-03 21:43:56.685216+00:00	1	0	1	1	8	8	1		United States	95628	34	Male	White	0	94	1	g4ddrkjc
0	7	6	Double_Slit	Results	2019-04-03 21:43:56.727160+00:00	1	0	1	1	10		0		United States	90001	26	Female	Black or African American	0	37	1	g4ddrkjc
0	7	6	Double_Slit	Results	2019-04-03 21:43:56.766719+00:00	1	0	2	0		7	1		United States	62294	36	Female	White	0	83	1	g4ddrkjc
0	7	6	Double_Slit	Results	2019-04-03 21:43:57.142144+00:00	1	0	1	0			0		United States	20148	46	Male	White	0	39	1	g4ddrkjc
0	1	6	Double_Slit	Instructions	2019-04-03 21:43:57.311726+00:00	1	0	2	0										0	40	1	g4ddrkjc
0	7	6	Double_Slit	Results	2019-04-03 21:43:59.158226+00:00	1	0	2	0		7	1		United States	97623	45	Male	White	0	37	1	g4ddrkjc
0	7	6	Double_Slit	Results	2019-04-03 21:43:59.329421+00:00	1	0	1	0			0		United States	83709	26	Female	White	0	28	1	g4ddrkjc
0	7	6	Double_Slit	Results	2019-04-03 21:44:00.658236+00:00	1	0	1	1	2.5	2.5	1		United States	02837	36	Female	White	0	67	1	g4ddrkjc
0	2	6	Double_Slit	Choice1	2019-04-03 21:44:01.112898+00:00	1	0	1	1										0	30	1	g4ddrkjc
0	1	6	Double_Slit	Instructions	2019-04-03 21:44:01.149629+00:00	1	0	2	0										0	10	1	g4ddrkjc
0	7	6	Double_Slit	Results	2019-04-03 21:44:01.193453+00:00	1	0	1	1	5		0		United States	06902	40	Female	White	0	49	1	g4ddrkjc
0	7	6	Double_Slit	Results	2019-04-03 21:44:01.365362+00:00	1	0	1	1	10		0		United States	74833	48	Female	White	0	51	1	g4ddrkjc
0	7	6	Double_Slit	Results	2019-04-03 21:44:01.654747+00:00	1	0	1	0			0		United States	70802	46	Female	Black or African American	0	22	1	g4ddrkjc
0	1	6	Double_Slit	Instructions	2019-04-03 21:44:02.500992+00:00	1	0	1	0										0	89	1	g4ddrkjc
0	7	6	Double_Slit	Results	2019-04-03 21:44:02.512205+00:00	1	0	2	1	8.5		0		United States	48130	32	Male	Mixed race	0	86	1	g4ddrkjc
0	1	6	Double_Slit	Instructions	2019-04-03 21:44:03.588424+00:00	1	0	1	1										0	88	1	g4ddrkjc
0	7	6	Double_Slit	Results	2019-04-03 21:44:04.445794+00:00	1	0	1	1	5		0		United States	50009	22	Male	White	0	18	1	g4ddrkjc
0	7	6	Double_Slit	Results	2019-04-03 21:44:04.638355+00:00	1	0	2	1	10		0		Zimbabwe	34473	58	Female	Black or African American	0	59	1	g4ddrkjc
0	7	6	Double_Slit	Results	2019-04-03 21:44:05.015387+00:00	1	0	1	1	7	7	1		United States	91355	38	Male	White	0	82	1	g4ddrkjc
0	7	6	Double_Slit	Results	2019-04-03 21:44:05.056229+00:00	1	0	2	1	5		0		United States	78109	35	Female	Black or African American	0	77	1	g4ddrkjc
0	7	6	Double_Slit	Results	2019-04-03 21:44:05.219226+00:00	1	0	1	0			0		Italy	92020	40	Male	White	0	53	1	g4ddrkjc
0	7	6	Double_Slit	Results	2019-04-03 21:44:05.682822+00:00	1	0	2	1	8	8	1		United States	16510	40	Male	White	0	93	1	g4ddrkjc
0	1	6	Double_Slit	Instructions	2019-04-03 21:44:06.194468+00:00	1	0	2	1										0	7	1	g4ddrkjc
0	7	6	Double_Slit	Results	2019-04-03 21:44:06.383220+00:00	1	0	1	0		5	1		United States	88011	23	Female	Hispanic or Latino	0	34	1	g4ddrkjc
0	7	6	Double_Slit	Results	2019-04-03 21:44:06.914844+00:00	1	0	1	1	10		0		United States	4746w	47	Male	White	0	25	1	g4ddrkjc
0	7	6	Double_Slit	Results	2019-04-03 21:44:07.140202+00:00	1	0	2	0		2	1		United States	99501	32	Female	Black or African American	0	8	1	g4ddrkjc
0	7	6	Double_Slit	Results	2019-04-03 21:44:07.721499+00:00	1	0	2	1	3	3	1		United States	48317	45	Female	White	0	35	1	g4ddrkjc
0	7	6	Double_Slit	Results	2019-04-03 21:44:08.775832+00:00	1	0	2	1	4		0		United States	60657	49	Male	White	0	39	1	g4ddrkjc
0	3	6	Double_Slit	Choice1Result	2019-04-03 21:44:08.891440+00:00	1	0	2	0										0	12	1	g4ddrkjc
0	7	6	Double_Slit	Results	2019-04-03 21:44:09.842476+00:00	1	0	2	0		5	1		United States	75457	30	Male	Black or African American	0	51	1	g4ddrkjc
0	7	6	Double_Slit	Results	2019-04-03 21:44:10.098605+00:00	1	0	2	0		7	1		United States	89166	36	Male	White	0	25	1	g4ddrkjc
0	7	6	Double_Slit	Results	2019-04-03 21:44:10.360855+00:00	1	0	2	1	6		0		United States	90220	42	Female	Hispanic or Latino	0	44	1	g4ddrkjc
0	7	6	Double_Slit	Results	2019-04-03 21:44:11.792696+00:00	1	0	2	0			0		United States	98363	61	Female	White	0	4	1	g4ddrkjc
0	7	6	Double_Slit	Results	2019-04-03 21:44:12.239201+00:00	1	0	1	1	5		0		United States	91010	35	Female	Asian	0	32	1	g4ddrkjc
0	7	6	Double_Slit	Results	2019-04-03 21:44:12.379737+00:00	1	0	2	0			0		United States	73134	42	Male	White	0	82	1	g4ddrkjc
0	7	6	Double_Slit	Results	2019-04-03 21:44:12.541086+00:00	1	0	2	0		8	1		United States	40202	30	Male	Asian	0	18	1	g4ddrkjc
0	7	6	Double_Slit	Results	2019-04-03 21:44:14.045110+00:00	1	0	2	0			0		United States	89123	33	Female	White	0	76	1	g4ddrkjc
0	7	6	Double_Slit	Results	2019-04-03 21:44:14.078884+00:00	1	0	1	0			0		United States	32824	25	Male	White	0	77	1	g4ddrkjc
0	1	6	Double_Slit	Instructions	2019-04-03 21:44:14.255653+00:00	1	0	1	0										0	63	1	g4ddrkjc
0	1	6	Double_Slit	Instructions	2019-04-03 21:44:14.638563+00:00	1	0	1	0										0	93	1	g4ddrkjc
0	7	6	Double_Slit	Results	2019-04-03 21:44:15.302294+00:00	1	0	1	1	7.5	7.5	1		United States	62002	35	Male	White	0	62	1	g4ddrkjc
0	7	6	Double_Slit	Results	2019-04-03 21:44:17.013817+00:00	1	0	2	0		7	1		United States	20906	37	Female	Asian	0	61	1	g4ddrkjc
0	1	6	Double_Slit	Instructions	2019-04-03 21:44:19.856085+00:00	1	0	1	0										0	16	1	g4ddrkjc
0	7	6	Double_Slit	Results	2019-04-03 21:44:21.500151+00:00	1	0	1	0			0		United States	91361	26	Male	White	0	14	1	g4ddrkjc
0	7	6	Double_Slit	Results	2019-04-03 21:44:23.115415+00:00	1	0	2	0			1		United States	76106	31	Male	White	0	84	1	g4ddrkjc
0	1	6	Double_Slit	Instructions	2019-04-03 21:44:26.352493+00:00	1	0	1	1										0	58	1	g4ddrkjc
0	7	6	Double_Slit	Results	2019-04-03 21:44:36.068290+00:00	1	0	2	0			0		United States	61520	39	Female	White	0	90	1	g4ddrkjc
0	7	6	Double_Slit	Results	2019-04-03 21:44:37.505522+00:00	1	0	1	1	10		0		United States	38732	33	Female	Black or African American	0	8	1	g4ddrkjc
0	7	6	Double_Slit	Results	2019-04-03 21:44:38.282649+00:00	1	0	1	1	9		0		United States	53110	23	Male	White	0	90	1	g4ddrkjc
0	7	6	Double_Slit	Results	2019-04-03 21:44:40.615764+00:00	1	0	2	0		0.6	1		United States	60446	42	Male	White	0	17	1	g4ddrkjc
0	1	6	Double_Slit	Instructions	2019-04-03 21:44:47.597077+00:00	1	0	2	1										0	91	1	g4ddrkjc
0	7	6	Double_Slit	Results	2019-04-03 21:44:49.323381+00:00	1	0	1	0			0		United States	60006	30	Male	White	0	31	1	g4ddrkjc
0	7	6	Double_Slit	Results	2019-04-03 21:44:50.971693+00:00	1	0	1	1	5		0		United States	74135	29	Female	White	0	92	1	g4ddrkjc
0	7	6	Double_Slit	Results	2019-04-03 21:45:09.456745+00:00	1	0	1	0			0		United States	10467	44	Female	Mixed race	0	71	1	g4ddrkjc
0	7	6	Double_Slit	Results	2019-04-03 21:45:12.254316+00:00	1	0	2	1	6		0		United States	94118	40	Male	White	0	14	1	g4ddrkjc
0	7	6	Double_Slit	Results	2019-04-03 21:45:12.436837+00:00	1	0	1	1	10		0		United States	98631	32	Male	White	0	80	1	g4ddrkjc
0	7	6	Double_Slit	Results	2019-04-03 21:45:13.299701+00:00	1	0	1	0		7	1		United States	08205	28	Male	White	0	19	1	g4ddrkjc
0	7	6	Double_Slit	Results	2019-04-03 21:45:30.967200+00:00	1	0	2	1	10		0		United States	77004	43	Male	White	0	1	1	g4ddrkjc
0	7	6	Double_Slit	Results	2019-04-03 21:45:54.468020+00:00	1	0	2	1	4		0		United States	37115	20	Female	White	0	13	1	g4ddrkjc
0	7	6	Double_Slit	Results	2019-04-03 21:46:01.068619+00:00	1	0	1	1	6		0		United States	34741	36	Male	White	0	79	1	g4ddrkjc
0	7	6	Double_Slit	Results	2019-04-03 21:46:04.045158+00:00	1	0	1	0			0		United States	19901	29	Male	White	0	24	1	g4ddrkjc
0	7	6	Double_Slit	Results	2019-04-03 21:46:06.943696+00:00	1	0	1	0			0		United States	94025	31	Male	White	0	66	1	g4ddrkjc
0	7	6	Double_Slit	Results	2019-04-03 21:46:15.821095+00:00	1	0	2	1	7	8	1		United States	18104	38	Male	White	0	81	1	g4ddrkjc
0	7	6	Double_Slit	Results	2019-04-03 21:46:25.965226+00:00	1	0	1	0			1		United States	10010	24	Male	White	0	64	1	g4ddrkjc
0	7	6	Double_Slit	Results	2019-04-03 21:46:28.480402+00:00	1	0	2	1	10		0		United States	61756	31	Female	White	0	11	1	g4ddrkjc
0	7	6	Double_Slit	Results	2019-04-03 21:46:29.906084+00:00	1	0	1	1	10		0		United States	76251	32	Male	White	0	84	1	g4ddrkjc
0	7	6	Double_Slit	Results	2019-04-03 21:46:39.837137+00:00	1	0	1	1	8	8	1		United States	96815	38	Female	White	0	36	1	g4ddrkjc
0	7	6	Double_Slit	Results	2019-04-03 21:46:40.765575+00:00	1	0	1	1	7.5	7.5	1		United States	85053	45	Male	Mixed race	0	23	1	g4ddrkjc
0	7	6	Double_Slit	Results	2019-04-03 21:46:41.763160+00:00	1	0	2	0		3	1		United States	90005	25	Female	Asian	0	62	1	g4ddrkjc
0	7	6	Double_Slit	Results	2019-04-03 21:47:03.177764+00:00	1	0	1	1	10		0		United States	22150	24	Male	White	0	43	1	g4ddrkjc
0	1	6	Double_Slit	Instructions	2019-04-03 21:47:08.203256+00:00	1	0	1	1										0	95	1	g4ddrkjc
0	7	6	Double_Slit	Results	2019-04-03 21:47:14.605939+00:00	1	0	2	1	8	8	1		United States	46205	31	Male	White	0	97	1	g4ddrkjc
0	7	6	Double_Slit	Results	2019-04-03 21:47:19.384360+00:00	1	0	1	0		7	1		United States	99336	29	Male	Asian	0	44	1	g4ddrkjc
0	1	6	Double_Slit	Instructions	2019-04-03 21:47:24.271802+00:00	1	0	2	0										0	9	1	g4ddrkjc
0	7	6	Double_Slit	Results	2019-04-03 21:47:54.742089+00:00	1	0	1	0		10	1		United States	22153	28	Male	White	0	69	1	g4ddrkjc
0	7	6	Double_Slit	Results	2019-04-03 21:48:18.783166+00:00	1	0	2	0			0		United States	40503	37	Female	White	0	96	1	g4ddrkjc
0	4	6	Double_Slit	Choice2	2019-04-03 21:48:53.312077+00:00	1	0	2	0			1							0	67	1	g4ddrkjc
0	7	6	Double_Slit	Results	2019-04-03 21:49:21.909042+00:00	1	0	2	1	7	10	1		United States	10010	24	Male	White	0	3	1	g4ddrkjc
0	7	6	Double_Slit	Results	2019-04-03 21:49:44.763142+00:00	1	0	1	1	5		0		United States	49008	35	Male	White	0	33	1	g4ddrkjc
0	7	6	Double_Slit	Results	2019-04-03 21:49:49.381647+00:00	1	0	1	1	6		0		United States	21042	25	Male	White	0	17	1	g4ddrkjc
0	7	6	Double_Slit	Results	2019-04-03 21:50:08.767843+00:00	1	0	1	0			0		United States	02148	53	Male	White	0	6	1	g4ddrkjc
0	7	6	Double_Slit	Results	2019-04-03 21:50:23.253522+00:00	1	0	2	0			0		United States	75043	28	Female	White	0	72	1	g4ddrkjc
0	1	6	Double_Slit	Instructions	2019-04-03 21:50:30.702414+00:00	1	0	1	1										0	60	1	g4ddrkjc
0	7	6	Double_Slit	Results	2019-04-03 21:51:29.550626+00:00	1	0	2	1	8	8	1		United States	72704	44	Male	White	0	52	1	g4ddrkjc
0	7	6	Double_Slit	Results	2019-04-03 21:53:41.326484+00:00	1	0	1	1	8	8	1		United States	45327	56	Male	White	0	9	1	g4ddrkjc
0	1	6	Double_Slit	Instructions	2019-04-03 21:54:45.059128+00:00	1	0	1	0										0	55	1	g4ddrkjc
0	7	6	Double_Slit	Results	2019-04-03 21:54:58.160811+00:00	1	0	1	0		8	1		United States	72034	35	Male	White	0	91	1	g4ddrkjc
0	1	6	Double_Slit	Instructions	2019-04-03 21:54:58.178748+00:00	1	0	2	0										0	41	1	g4ddrkjc
0	7	6	Double_Slit	Results	2019-04-03 21:55:41.545486+00:00	1	0	2	0			0		United States	32128	32	Male	White	0	94	1	g4ddrkjc
0	7	6	Double_Slit	Results	2019-04-03 21:56:06.188948+00:00	1	0	1	1	10		0		United States	07501	29	Male	Asian	0	20	1	g4ddrkjc
0	7	6	Double_Slit	Results	2019-04-03 21:56:54.364854+00:00	1	0	2	0			0		United States	59865	37	Female	White	0	88	1	g4ddrkjc
0	7	6	Double_Slit	Results	2019-04-03 21:57:23.262786+00:00	1	0	2	1	6		0		United States	06472	33	Male	White	0	54	1	g4ddrkjc
0	7	6	Double_Slit	Results	2019-04-03 21:58:34.674675+00:00	1	0	1	1	7	7	1		United States	77306	29	Male	White	0	68	1	g4ddrkjc
0	7	6	Double_Slit	Results	2019-04-03 21:59:00.384060+00:00	1	0	2	0		10	1		United States	44032	29	Female	White	0	23	1	g4ddrkjc
0	7	6	Double_Slit	Results	2019-04-03 22:00:10.124375+00:00	1	0	2	0			0		United States	25302	47	Male	White	0	43	1	g4ddrkjc
0	7	6	Double_Slit	Results	2019-04-03 22:00:38.884913+00:00	1	0	1	0		3	1		United States	08505	48	Female	White	0	52	1	g4ddrkjc
0	7	6	Double_Slit	Results	2019-04-03 22:00:57.047680+00:00	1	0	2	0		5	1		United States	10047	29	Male	White	0	2	1	g4ddrkjc
0	1	6	Double_Slit	Instructions	2019-04-03 22:01:57.248490+00:00	1	0	1	1										0	83	1	g4ddrkjc
0	2	6	Double_Slit	Choice1	2019-04-03 22:02:23.116608+00:00	1	0	1	0										0	6	1	fimpayy7
0	7	6	Double_Slit	Results	2019-04-03 22:02:32.502289+00:00	1	0	2	0			0		United States	95621	67	Male	White	0	83	1	fimpayy7
0	7	6	Double_Slit	Results	2019-04-03 22:02:34.318599+00:00	1	0	1	0		8	1		United States	92118	25	Male	Mixed race	0	32	1	fimpayy7
0	7	6	Double_Slit	Results	2019-04-03 22:02:40.649516+00:00	1	0	2	0			0		United States	53949	24	Male	White	0	15	1	fimpayy7
0	7	6	Double_Slit	Results	2019-04-03 22:02:40.891932+00:00	1	0	2	0		2	1		United States	10010	24	Male	White	0	93	1	fimpayy7
0	7	6	Double_Slit	Results	2019-04-03 22:02:44.589211+00:00	1	0	2	1	10		0		United States	92865	37	Female	White	0	46	1	fimpayy7
0	7	6	Double_Slit	Results	2019-04-03 22:02:53.900814+00:00	1	0	2	1	10		0		United States	13112	38	Female	White	0	87	1	fimpayy7
0	1	6	Double_Slit	Instructions	2019-04-03 22:02:54.446760+00:00	1	0	1	0										0	43	1	fimpayy7
0	7	6	Double_Slit	Results	2019-04-03 22:02:57.735530+00:00	1	0	1	0			0		United States	14617	36	Male	White	0	26	1	fimpayy7
0	7	6	Double_Slit	Results	2019-04-03 22:03:01.163515+00:00	1	0	2	1	6		0		United States	90606	26	Female	Hispanic or Latino	0	62	1	fimpayy7
0	7	6	Double_Slit	Results	2019-04-03 22:03:02.906487+00:00	1	0	1	0			0		United States	84015	29	Male	White	0	23	1	fimpayy7
0	7	6	Double_Slit	Results	2019-04-03 22:03:04.272003+00:00	1	0	2	1	10		0		United States	62069	36	Female	White	0	31	1	fimpayy7
0	7	6	Double_Slit	Results	2019-04-03 22:03:05.497017+00:00	1	0	1	0			0		United States	44103	28	Male	White	0	11	1	fimpayy7
0	7	6	Double_Slit	Results	2019-04-03 22:03:06.912111+00:00	1	0	2	1	8	8	1		United States	32082	28	Male	White	0	8	1	fimpayy7
0	7	6	Double_Slit	Results	2019-04-03 22:03:07.315503+00:00	1	0	2	0		10	1		United States	85001	27	Female	White	0	70	1	fimpayy7
0	7	6	Double_Slit	Results	2019-04-03 22:03:07.731575+00:00	1	0	2	0		10	1		United States	11358	29	Male	White	0	60	1	fimpayy7
0	1	6	Double_Slit	Instructions	2019-04-03 22:03:08.669629+00:00	1	0	2	0										0	94	1	fimpayy7
0	7	6	Double_Slit	Results	2019-04-03 22:03:10.234405+00:00	1	0	1	0			0		Czech Republic	10032	28	Male	White	0	98	1	fimpayy7
0	1	6			2019-04-03 22:03:15.083001+00:00	1	0	1	1										0	1	1	fimpayy7
0	7	6	Double_Slit	Results	2019-04-03 22:03:20.364456+00:00	1	0	1	0			0		United States	12534	22	Female	Black or African American	0	18	1	fimpayy7
0	1	6			2019-04-03 22:03:20.952767+00:00	1	0	2	1										0	57	1	fimpayy7
0	7	6	Double_Slit	Results	2019-04-03 22:03:25.911856+00:00	1	0	1	1	9		0		United States	33030	33	Male	White	0	96	1	fimpayy7
0	7	6	Double_Slit	Results	2019-04-03 22:03:30.705176+00:00	1	0	1	1	2.5	2.5	1		United States	30094	40	Female	Black or African American	0	99	1	fimpayy7
0	7	6	Double_Slit	Results	2019-04-03 22:03:31.493746+00:00	1	0	1	1	5		0		United States	48111	45	Female	White	0	24	1	fimpayy7
0	7	6	Double_Slit	Results	2019-04-03 22:03:32.863014+00:00	1	0	1	0			0		United States	61032	46	Female	White	0	82	1	fimpayy7
0	7	6	Double_Slit	Results	2019-04-03 22:03:32.940016+00:00	1	0	1	1	5		0		United States	43204	44	Female	White	0	52	1	fimpayy7
0	1	6	Double_Slit	Instructions	2019-04-03 22:03:33.320182+00:00	1	0	1	1										0	42	1	fimpayy7
0	1	6	Double_Slit	Instructions	2019-04-03 22:03:34.828329+00:00	1	0	2	0										0	85	1	fimpayy7
0	1	6	Double_Slit	Instructions	2019-04-03 22:03:35.680271+00:00	1	0	1	1										0	59	1	fimpayy7
0	1	6			2019-04-03 22:03:36.672307+00:00	1	0	1	1										0	100	1	fimpayy7
0	1	6	Double_Slit	Instructions	2019-04-03 22:03:37.402608+00:00	1	0	1	0										0	41	1	fimpayy7
0	7	6	Double_Slit	Results	2019-04-03 22:03:40.214195+00:00	1	0	2	1	6		0		United States	60609	31	Male	White	0	5	1	fimpayy7
0	7	6	Double_Slit	Results	2019-04-03 22:03:41.199072+00:00	1	0	2	0		3	1		United States	10607	33	Male	White	0	24	1	fimpayy7
0	1	6			2019-04-03 22:03:41.549658+00:00	1	0	2	0										0	13	1	fimpayy7
0	1	6	Double_Slit	Instructions	2019-04-03 22:03:43.882798+00:00	1	0	1	1										0	21	1	fimpayy7
0	1	6	Double_Slit	Instructions	2019-04-03 22:03:45.736990+00:00	1	0	2	1										0	95	1	fimpayy7
0	7	6	Double_Slit	Results	2019-04-03 22:03:46.268608+00:00	1	0	2	1	10		0		United States	13413	34	Male	White	0	2	1	fimpayy7
0	7	6	Double_Slit	Results	2019-04-03 22:03:46.883567+00:00	1	0	2	1	7	7	1		United States	29681	35	Male	Asian	0	32	1	fimpayy7
0	3	6	Double_Slit	Choice1Result	2019-04-03 22:03:46.980005+00:00	1	0	2	0										0	89	1	fimpayy7
0	7	6	Double_Slit	Results	2019-04-03 22:03:47.379683+00:00	1	0	2	0			0		United States	19055	49	Female	White	0	3	1	fimpayy7
0	1	6	Double_Slit	Instructions	2019-04-03 22:03:47.955474+00:00	1	0	2	1										0	53	1	fimpayy7
0	2	6	Double_Slit	Choice1	2019-04-03 22:03:48.252741+00:00	1	0	2	1										0	20	1	fimpayy7
0	7	6	Double_Slit	Results	2019-04-03 22:03:50.121914+00:00	1	0	2	0			0		United States	33405	57	Female	White	0	10	1	fimpayy7
0	5	6	Double_Slit	Demographics	2019-04-03 22:03:50.149260+00:00	1	0	2	1	4		0							0	65	1	fimpayy7
0	1	6	Double_Slit	Instructions	2019-04-03 22:03:50.603833+00:00	1	0	1	1										0	64	1	fimpayy7
0	7	6	Double_Slit	Results	2019-04-03 22:03:51.263085+00:00	1	0	1	1	10		0		United States	11581	64	Female	Hispanic or Latino	0	19	1	fimpayy7
0	7	6	Double_Slit	Results	2019-04-03 22:03:51.387295+00:00	1	0	1	0		8	1		United States	44107	60	Male	White	0	9	1	fimpayy7
0	7	6	Double_Slit	Results	2019-04-03 22:03:51.520966+00:00	1	0	1	0		7	1		United Kingdom	92060	42	Female	White	0	17	1	fimpayy7
0	7	6	Double_Slit	Results	2019-04-03 22:03:51.534852+00:00	1	0	2	1	0		0		United States	53208	26	Male	Asian	0	14	1	fimpayy7
0	7	6	Double_Slit	Results	2019-04-03 22:03:51.651270+00:00	1	0	1	0			0		United States	33880	38	Female	White	0	95	1	fimpayy7
0	7	6	Double_Slit	Results	2019-04-03 22:03:51.789794+00:00	1	0	2	1	9.5		0		United States	95608	52	Female	Mixed race	0	61	1	fimpayy7
0	7	6	Double_Slit	Results	2019-04-03 22:03:52.079716+00:00	1	0	1	0			0		United States	17111	27	Male	White	0	30	1	fimpayy7
0	7	6	Double_Slit	Results	2019-04-03 22:03:52.822550+00:00	1	0	2	1	10		0		United States	91601	29	Male	White	0	11	1	fimpayy7
0	7	6	Double_Slit	Results	2019-04-03 22:03:59.790981+00:00	1	0	2	1	8.5		0		United States	22407	46	Male	White	0	12	1	fimpayy7
0	7	6	Double_Slit	Results	2019-04-03 22:04:00.443448+00:00	1	0	1	0		10	1		United States	99502	32	Male	White	0	20	1	fimpayy7
0	7	6	Double_Slit	Results	2019-04-03 22:04:02.031530+00:00	1	0	1	1	5		0		United States	30188	45	Female	Asian	0	83	1	fimpayy7
0	7	6	Double_Slit	Results	2019-04-03 22:04:03.043892+00:00	1	0	1	0		7.5	1		United States	73301	25	Male	White	0	39	1	fimpayy7
0	1	6	Double_Slit	Instructions	2019-04-03 22:04:03.741167+00:00	1	0	1	1										0	72	1	fimpayy7
0	1	6	Double_Slit	Instructions	2019-04-03 22:04:05.963979+00:00	1	0	2	0										0	52	1	fimpayy7
0	1	6	Double_Slit	Instructions	2019-04-03 22:04:13.965951+00:00	1	0	1	1										0	29	1	fimpayy7
0	1	6	Double_Slit	Instructions	2019-04-03 22:04:15.338491+00:00	1	0	1	0										0	12	1	fimpayy7
0	7	6	Double_Slit	Results	2019-04-03 22:04:21.843418+00:00	1	0	2	1	10		0		United States	55422	69	Male	White	0	91	1	fimpayy7
0	7	6	Double_Slit	Results	2019-04-03 22:04:22.531750+00:00	1	0	2	1	7	7	1		United States	34741	45	Male	White	0	43	1	fimpayy7
0	7	6	Double_Slit	Results	2019-04-03 22:04:22.836695+00:00	1	0	1	0		2	1		United States	32128	55	Male	White	0	57	1	fimpayy7
0	1	6	Double_Slit	Instructions	2019-04-03 22:04:23.226006+00:00	1	0	1	1										0	54	1	fimpayy7
0	7	6	Double_Slit	Results	2019-04-03 22:04:24.246972+00:00	1	0	2	1	6		0		United States	75038	37	Decline to Answer	Asian	0	4	1	fimpayy7
0	7	6	Double_Slit	Results	2019-04-03 22:04:24.380590+00:00	1	0	1	0			0		United States	98037	50	Male	White	0	69	1	fimpayy7
0	7	6	Double_Slit	Results	2019-04-03 22:04:24.430478+00:00	1	0	1	0			0		United States	02721	27	Female	White	0	38	1	fimpayy7
0	1	6	Double_Slit	Instructions	2019-04-03 22:04:29.099103+00:00	1	0	2	1										0	17	1	fimpayy7
0	1	6	Double_Slit	Instructions	2019-04-03 22:04:29.309259+00:00	1	0	1	1										0	15	1	fimpayy7
0	7	6	Double_Slit	Results	2019-04-03 22:04:30.915421+00:00	1	0	2	1	5		0		United States	04039	23	Female	White	0	48	1	fimpayy7
0	7	6	Double_Slit	Results	2019-04-03 22:04:31.460457+00:00	1	0	2	0		8	1		United States	60601	34	Male	White	0	96	1	fimpayy7
0	7	6	Double_Slit	Results	2019-04-03 22:04:32.271306+00:00	1	0	2	1	3	3	1		United States	45013	68	Male	White	0	80	1	fimpayy7
0	7	6	Double_Slit	Results	2019-04-03 22:04:35.717642+00:00	1	0	2	1	5		0		United States	28211	35	Male	White	0	88	1	fimpayy7
0	7	6	Double_Slit	Results	2019-04-03 22:04:35.902438+00:00	1	0	2	1	5		0		United States	92557	25	Female	White	0	66	1	fimpayy7
0	7	6	Double_Slit	Results	2019-04-03 22:04:35.938794+00:00	1	0	1	1	5		0		United States	72946	54	Male	White	0	85	1	fimpayy7
0	7	6	Double_Slit	Results	2019-04-03 22:04:35.981805+00:00	1	0	2	1	10		0		United States	02889	34	Female	Native American or American Indian	0	38	1	fimpayy7
0	7	6	Double_Slit	Results	2019-04-03 22:04:39.375992+00:00	1	0	2	0			0		United States	60443	57	Female	Black or African American	0	35	1	fimpayy7
0	7	6	Double_Slit	Results	2019-04-03 22:04:42.847379+00:00	1	0	2	1	10		0		India	98007	33	Female	Asian	0	9	1	fimpayy7
0	7	6	Double_Slit	Results	2019-04-03 22:04:44.263758+00:00	1	0	1	1	10		0		Canada	78717	50	Female	White	0	94	1	fimpayy7
0	7	6	Double_Slit	Results	2019-04-03 22:04:46.814819+00:00	1	0	1	1	5		0		United States	38127	28	Female	Black or African American	0	10	1	fimpayy7
0	7	6	Double_Slit	Results	2019-04-03 22:04:49.864406+00:00	1	0	2	1	9		0		United States	08550	34	Male	White	0	16	1	fimpayy7
0	7	6	Double_Slit	Results	2019-04-03 22:04:55.123145+00:00	1	0	1	1	10		0		United States	90066	30	Female	Asian	0	21	1	g4ddrkjc
0	7	6	Double_Slit	Results	2019-04-03 22:04:59.005765+00:00	1	0	2	0		7	1		United States	15217	23	Female	White	0	72	1	fimpayy7
0	7	6	Double_Slit	Results	2019-04-03 22:05:03.665229+00:00	1	0	1	0		7	1		United States	53545	36	Female	White	0	73	1	fimpayy7
0	7	6	Double_Slit	Results	2019-04-03 22:05:08.837846+00:00	1	0	2	0			0		United States	13413	27	Female	Asian	0	64	1	fimpayy7
0	7	6	Double_Slit	Results	2019-04-03 22:05:10.128671+00:00	1	0	1	0		2	1		United States	70072	56	Male	White	0	55	1	fimpayy7
0	7	6	Double_Slit	Results	2019-04-03 22:05:10.300763+00:00	1	0	1	1	10		0		United States	89147	43	Female	Mixed race	0	58	1	fimpayy7
0	7	6	Double_Slit	Results	2019-04-03 22:05:11.864610+00:00	1	0	2	0			0		United States	27403	27	Male	Asian	0	84	1	fimpayy7
0	7	6	Double_Slit	Results	2019-04-03 22:05:12.131370+00:00	1	0	1	1	10		0		United States	90001	28	Male	White	0	60	1	fimpayy7
0	2	6	Double_Slit	Choice1	2019-04-03 22:05:25.952191+00:00	1	0	2	0										0	29	1	fimpayy7
0	3	6	Double_Slit	Choice1Result	2019-04-03 22:05:26.213013+00:00	1	0	2	0										0	47	1	fimpayy7
0	7	6	Double_Slit	Results	2019-04-03 22:05:29.586577+00:00	1	0	2	0			0		United States	06902	40	Female	White	0	21	1	fimpayy7
0	1	6	Double_Slit	Instructions	2019-04-03 22:05:30.699984+00:00	1	0	1	1										0	28	1	fimpayy7
0	7	6	Double_Slit	Results	2019-04-03 22:05:31.888895+00:00	1	0	2	0		7	1		United States	02474	24	Male	Decline to Answer	0	1	1	fimpayy7
0	2	6	Double_Slit	Choice1	2019-04-03 22:05:34.175484+00:00	1	0	2	1										0	37	1	fimpayy7
0	1	6	Double_Slit	Instructions	2019-04-03 22:05:37.155067+00:00	1	0	1	0										0	49	1	fimpayy7
0	2	6	Double_Slit	Choice1	2019-04-03 22:05:41.071148+00:00	1	0	1	1										0	86	1	fimpayy7
0	7	6	Double_Slit	Results	2019-04-03 22:05:41.378067+00:00	1	0	2	0			0		United States	78209	48	Female	White	0	90	1	fimpayy7
0	7	6	Double_Slit	Results	2019-04-03 22:05:41.556986+00:00	1	0	2	0		8	1		United States	11212	42	Male	Black or African American	0	100	1	fimpayy7
0	7	6	Double_Slit	Results	2019-04-03 22:05:43.217618+00:00	1	0	1	0			0		United States	98133	30	Male	White	0	4	1	fimpayy7
0	7	6	Double_Slit	Results	2019-04-03 22:05:44.214093+00:00	1	0	1	0		5	1		United States	28334	38	Female	White	0	87	1	fimpayy7
0	7	6	Double_Slit	Results	2019-04-03 22:05:44.915567+00:00	1	0	2	0		8	1		United States	39367	45	Female	White	0	58	1	fimpayy7
0	7	6	Double_Slit	Results	2019-04-03 22:05:46.854947+00:00	1	0	1	0			0		United States	11432	32	Female	Asian	0	8	1	fimpayy7
0	7	6	Double_Slit	Results	2019-04-03 22:06:07.279474+00:00	1	0	2	0			0		United States	60150	39	Female	Mixed race	0	54	1	fimpayy7
0	7	6	Double_Slit	Results	2019-04-03 22:06:21.387086+00:00	1	0	1	0		4	1		United States	20120	23	Female	Asian	0	14	1	fimpayy7
0	7	6	Double_Slit	Results	2019-04-03 22:06:27.660186+00:00	1	0	1	1	8	8	1		United States	94117	34	Female	White	0	74	1	fimpayy7
0	7	6	Double_Slit	Results	2019-04-03 22:06:27.950570+00:00	1	0	1	1	5		0		United States	33068	31	Female	White	0	47	1	fimpayy7
0	2	6	Double_Slit	Choice1	2019-04-03 22:06:31.286060+00:00	1	0	2	1										0	26	1	fimpayy7
0	7	6	Double_Slit	Results	2019-04-03 22:06:44.200284+00:00	1	0	2	1	10		0		United States	18702	30	Male	White	0	92	1	fimpayy7
0	7	6	Double_Slit	Results	2019-04-03 22:06:46.479558+00:00	1	0	1	1	0.5		0		United States	90003	27	Female	White	0	33	1	fimpayy7
0	7	6	Double_Slit	Results	2019-04-03 22:06:50.266025+00:00	1	0	2	0			0		United States	95814	44	Female	White	0	67	1	fimpayy7
0	7	6	Double_Slit	Results	2019-04-03 22:06:51.507315+00:00	1	0	2	0		8	1		United States	85374	27	Male	White	0	28	1	fimpayy7
0	7	6	Double_Slit	Results	2019-04-03 22:06:55.806571+00:00	1	0	1	0		3	1		United States	10706	42	Female	White	0	66	1	fimpayy7
0	7	6	Double_Slit	Results	2019-04-03 22:07:02.642177+00:00	1	0	1	0		4	1		United States	23219	29	Male	Hispanic or Latino	0	34	1	fimpayy7
0	1	6	Double_Slit	Instructions	2019-04-03 22:07:05.835619+00:00	1	0	1	1										0	84	1	fimpayy7
0	7	6	Double_Slit	Results	2019-04-03 22:07:30.519471+00:00	1	0	1	1	10		0		United States	17747	45	Female	White	0	71	1	fimpayy7
0	7	6	Double_Slit	Results	2019-04-03 22:07:47.175442+00:00	1	0	1	1	1		0		United States	49401	30	Male	White	0	67	1	fimpayy7
0	7	6	Double_Slit	Results	2019-04-03 22:07:56.925737+00:00	1	0	2	1	4		0		United States	49009	38	Male	White	0	69	1	fimpayy7
0	7	6	Double_Slit	Results	2019-04-03 22:07:59.203349+00:00	1	0	2	0		4	1		United States	76106	31	Male	White	0	71	1	fimpayy7
0	7	6	Double_Slit	Results	2019-04-03 22:08:42.940579+00:00	1	0	2	0			0		United States	73020	55	Male	White	0	76	1	fimpayy7
0	1	6	Double_Slit	Instructions	2019-04-03 22:09:49.300496+00:00	1	0	1	1										0	27	1	fimpayy7
0	1	6	Double_Slit	Instructions	2019-04-03 22:12:20.536759+00:00	1	0	2	1										0	45	1	fimpayy7
0	7	6	Double_Slit	Results	2019-04-03 22:13:11.468251+00:00	1	0	1	1	5		0		United States	27360	37	Male	White	0	81	1	fimpayy7
0	7	6	Double_Slit	Results	2019-04-03 22:13:17.821608+00:00	1	0	2	1	7	8	1		United States	18104	38	Male	White	0	23	1	fimpayy7
0	1	6	Double_Slit	Instructions	2019-04-03 22:13:21.698991+00:00	1	0	1	1										0	63	1	fimpayy7
0	7	6	Double_Slit	Results	2019-04-03 22:13:28.055966+00:00	1	0	2	0			0		United States	97301	68	Male	White	0	40	1	fimpayy7
0	7	6	Double_Slit	Results	2019-04-03 22:14:00.451617+00:00	1	0	1	0		3	1		United States	41537	31	Male	White	0	2	1	fimpayy7
0	7	6	Double_Slit	Results	2019-04-03 22:14:10.620885+00:00	1	0	2	0		3	1		United States	33406	67	Female	White	0	22	1	fimpayy7
0	7	6	Double_Slit	Results	2019-04-03 22:14:20.286392+00:00	1	0	1	0			0		United States	78726	23	Female	White	0	92	1	fimpayy7
0	7	6	Double_Slit	Results	2019-04-03 22:14:20.607171+00:00	1	0	1	1	5		0		United States	21234	44	Female	White	0	70	1	fimpayy7
0	7	6	Double_Slit	Results	2019-04-03 22:14:21.307088+00:00	1	0	2	1	5		0		India	33458	36	Female	Asian	0	78	1	fimpayy7
0	7	6	Double_Slit	Results	2019-04-03 22:15:22.771205+00:00	1	0	2	0		10	1		Armenia	21850	25	Male	White	0	19	1	fimpayy7
0	7	6	Double_Slit	Results	2019-04-03 22:18:20.282258+00:00	1	0	1	0			0		United States	62966	27	Female	White	0	56	1	fimpayy7
0	7	6	Double_Slit	Results	2019-04-03 22:23:07.992439+00:00	1	0	1	1	8	8	1		United States	02895	29	Female	Asian	0	25	1	fimpayy7
0	5	6	Double_Slit	Demographics	2019-06-06 21:07:49.858573+00:00	1	0	2	0			0							0	1	1	7aryici7						1
0	5	6	Double_Slit	Demographics	2019-06-06 21:08:22.797507+00:00	1	0	1	1	2.5	2.5	1							0	1	1	7aryici7						1
0	5	6	Double_Slit	Demographics	2019-06-06 21:08:50.984791+00:00	1	0	2	0		3	1							0	2	1	7aryici7						1
0	5	6	Double_Slit	Demographics	2019-06-06 21:09:19.141083+00:00	1	0	1	1	10		0							0	2	1	7aryici7						1
0	7	6	Double_Slit	Results	2019-06-10 21:51:00.062479+00:00	1	0	1	0		7	1		United States	40380	23	Female	White	0	49	1	fuf5j7lw			335VBRURDIZSN4L1FRACT1MQ2CH9EF	3U1ZIKCYY7PCG0ZYK1W1RQ2CJHBT5H		0
0	7	6	Double_Slit	Results	2019-06-10 21:51:00.125355+00:00	1	0	1	1	6		0		United States	39073	49	Male	White	0	11	1	fuf5j7lw			335VBRURDIZSN4L1FRACT1MQ2CH9EF	3U1ZIKCYY7PCG0ZYK1W1RQ2CJHBT5H		0
0	7	6	Double_Slit	Results	2019-06-10 21:51:01.113865+00:00	1	0	1	1	10		0		United States	30032	37	Female	White	0	33	1	fuf5j7lw			335VBRURDIZSN4L1FRACT1MQ2CH9EF	3U1ZIKCYY7PCG0ZYK1W1RQ2CJHBT5H		0
0	7	6	Double_Slit	Results	2019-06-10 21:51:02.537457+00:00	1	0	2	1	10		0		United States	59601	30	Male	White	0	49	1	fuf5j7lw			335VBRURDIZSN4L1FRACT1MQ2CH9EF	3U1ZIKCYY7PCG0ZYK1W1RQ2CJHBT5H		0
0	7	6	Double_Slit	Results	2019-06-10 21:51:03.836629+00:00	1	0	2	1	2.5	6	1		United States	15210	32	Male	Black or African American	0	29	1	fuf5j7lw			335VBRURDIZSN4L1FRACT1MQ2CH9EF	3U1ZIKCYY7PCG0ZYK1W1RQ2CJHBT5H		0
0	7	6	Double_Slit	Results	2019-06-10 21:51:04.919345+00:00	1	0	1	0			0		United States	07470	29	Male	White	0	3	1	fuf5j7lw			335VBRURDIZSN4L1FRACT1MQ2CH9EF	3U1ZIKCYY7PCG0ZYK1W1RQ2CJHBT5H		0
0	7	6	Double_Slit	Results	2019-06-10 21:51:04.994783+00:00	1	0	1	1	8	8	1		United States	86314	28	Male	White	0	39	1	fuf5j7lw			335VBRURDIZSN4L1FRACT1MQ2CH9EF	3U1ZIKCYY7PCG0ZYK1W1RQ2CJHBT5H		0
0	7	6	Double_Slit	Results	2019-06-10 21:51:08.366232+00:00	1	0	2	0			0		United States	13365	33	Male	White	0	35	1	fuf5j7lw			335VBRURDIZSN4L1FRACT1MQ2CH9EF	3U1ZIKCYY7PCG0ZYK1W1RQ2CJHBT5H		0
0	7	6	Double_Slit	Results	2019-06-10 21:51:09.535527+00:00	1	0	2	0			0		Italy	92020	40	Male	White	0	39	1	fuf5j7lw			335VBRURDIZSN4L1FRACT1MQ2CH9EF	3U1ZIKCYY7PCG0ZYK1W1RQ2CJHBT5H		0
0	7	6	Double_Slit	Results	2019-06-10 21:51:10.208546+00:00	1	0	2	0		6	1		United States	90001	30	Female	Black or African American	0	19	1	fuf5j7lw			335VBRURDIZSN4L1FRACT1MQ2CH9EF	3U1ZIKCYY7PCG0ZYK1W1RQ2CJHBT5H		0
0	7	6	Double_Slit	Results	2019-06-10 21:51:13.975621+00:00	1	0	2	1	7	10	1		United States	89119	32	Male	Asian	0	47	1	fuf5j7lw			335VBRURDIZSN4L1FRACT1MQ2CH9EF	3U1ZIKCYY7PCG0ZYK1W1RQ2CJHBT5H		0
0	7	6	Double_Slit	Results	2019-06-10 21:51:16.088501+00:00	1	0	2	0		7	1		United States	08205	28	Male	White	0	24	1	fuf5j7lw			335VBRURDIZSN4L1FRACT1MQ2CH9EF	3U1ZIKCYY7PCG0ZYK1W1RQ2CJHBT5H		0
0	7	6	Double_Slit	Results	2019-06-10 21:51:18.091975+00:00	1	0	1	1	7	7	1		United States	50441	45	Female	White	0	43	1	fuf5j7lw			335VBRURDIZSN4L1FRACT1MQ2CH9EF	3U1ZIKCYY7PCG0ZYK1W1RQ2CJHBT5H		0
0	7	6	Double_Slit	Results	2019-06-10 21:51:19.167884+00:00	1	0	2	0			0		United States	60051	36	Male	White	0	2	1	fuf5j7lw			335VBRURDIZSN4L1FRACT1MQ2CH9EF	3U1ZIKCYY7PCG0ZYK1W1RQ2CJHBT5H		0
0	7	6	Double_Slit	Results	2019-06-10 21:51:35.939409+00:00	1	0	1	1	8.5		0		United States	75154	37	Male	Black or African American	0	37	1	fuf5j7lw			335VBRURDIZSN4L1FRACT1MQ2CH9EF	3U1ZIKCYY7PCG0ZYK1W1RQ2CJHBT5H		0
0	7	6	Double_Slit	Results	2019-06-10 21:51:41.034962+00:00	1	0	1	0		7	1		United States	32304	36	Female	Asian	0	20	1	fuf5j7lw			335VBRURDIZSN4L1FRACT1MQ2CH9EF	3U1ZIKCYY7PCG0ZYK1W1RQ2CJHBT5H		0
0	7	6	Double_Slit	Results	2019-06-10 21:51:48.425353+00:00	1	0	2	0			0		United States	21042	25	Male	White	0	37	1	fuf5j7lw			335VBRURDIZSN4L1FRACT1MQ2CH9EF	3U1ZIKCYY7PCG0ZYK1W1RQ2CJHBT5H		0
0	7	6	Double_Slit	Results	2019-06-10 21:51:53.274228+00:00	1	0	2	1	6		0		United States	94534	38	Male	White	0	18	1	fuf5j7lw			335VBRURDIZSN4L1FRACT1MQ2CH9EF	3U1ZIKCYY7PCG0ZYK1W1RQ2CJHBT5H		0
0	7	6	Double_Slit	Results	2019-06-10 21:51:55.059524+00:00	1	0	2	1	10		0		United States	07202	39	Male	White	0	12	1	fuf5j7lw			335VBRURDIZSN4L1FRACT1MQ2CH9EF	3U1ZIKCYY7PCG0ZYK1W1RQ2CJHBT5H		0
0	7	6	Double_Slit	Results	2019-06-10 21:52:17.862798+00:00	1	0	1	0		8	1		United States	17406	36	Female	White	0	22	1	fuf5j7lw			335VBRURDIZSN4L1FRACT1MQ2CH9EF	3U1ZIKCYY7PCG0ZYK1W1RQ2CJHBT5H		0
0	7	6	Double_Slit	Results	2019-06-10 21:52:22.133023+00:00	1	0	1	1	8	8	1		United States	93610	37	Male	White	0	38	1	fuf5j7lw			335VBRURDIZSN4L1FRACT1MQ2CH9EF	3U1ZIKCYY7PCG0ZYK1W1RQ2CJHBT5H		0
0	7	6	Double_Slit	Results	2019-06-10 21:53:15.341080+00:00	1	0	2	0			0		United States	60502	65	Male	White	0	26	1	fuf5j7lw			335VBRURDIZSN4L1FRACT1MQ2CH9EF	3U1ZIKCYY7PCG0ZYK1W1RQ2CJHBT5H		0
0	7	6	Double_Slit	Results	2019-06-10 21:53:36.307020+00:00	1	0	2	0		10	1		United States	11757	34	Female	White	0	16	1	fuf5j7lw			335VBRURDIZSN4L1FRACT1MQ2CH9EF	3U1ZIKCYY7PCG0ZYK1W1RQ2CJHBT5H		0
0	7	6	Double_Slit	Results	2019-06-10 21:53:39.128020+00:00	1	0	1	1	0		0		United States	85001	26	Male	Black or African American	0	34	1	fuf5j7lw			335VBRURDIZSN4L1FRACT1MQ2CH9EF	3U1ZIKCYY7PCG0ZYK1W1RQ2CJHBT5H		0
0	7	6	Double_Slit	Results	2019-06-10 21:53:39.371938+00:00	1	0	2	1	5.5		0		United States	93726	29	Male	Black or African American	0	22	1	fuf5j7lw			335VBRURDIZSN4L1FRACT1MQ2CH9EF	3U1ZIKCYY7PCG0ZYK1W1RQ2CJHBT5H		0
0	7	6	Double_Slit	Results	2019-06-10 21:53:46.876595+00:00	1	0	1	1	10		0		United States	65804	36	Male	White	0	24	1	fuf5j7lw			335VBRURDIZSN4L1FRACT1MQ2CH9EF	3U1ZIKCYY7PCG0ZYK1W1RQ2CJHBT5H		0
0	7	6	Double_Slit	Results	2019-06-10 21:53:50.949963+00:00	1	0	1	0		8	1		United States	92544	31	Male	White	0	12	1	fuf5j7lw			335VBRURDIZSN4L1FRACT1MQ2CH9EF	3U1ZIKCYY7PCG0ZYK1W1RQ2CJHBT5H		0
0	7	6	Double_Slit	Results	2019-06-10 21:54:58.402276+00:00	1	0	1	0		10	1		United States	28371	31	Male	White	0	18	1	fuf5j7lw			335VBRURDIZSN4L1FRACT1MQ2CH9EF	3U1ZIKCYY7PCG0ZYK1W1RQ2CJHBT5H		0
0	7	6	Double_Slit	Results	2019-06-10 21:55:13.659626+00:00	1	0	2	1	10		0		United States	26003	30	Male	White	0	7	1	fuf5j7lw			335VBRURDIZSN4L1FRACT1MQ2CH9EF	3U1ZIKCYY7PCG0ZYK1W1RQ2CJHBT5H		0
0	7	6	Double_Slit	Results	2019-06-10 21:55:28.859021+00:00	1	0	1	0			0		United States	17022	46	Male	White	0	50	1	fuf5j7lw			335VBRURDIZSN4L1FRACT1MQ2CH9EF	3U1ZIKCYY7PCG0ZYK1W1RQ2CJHBT5H		0
0	7	6	Double_Slit	Results	2019-06-10 21:55:33.125524+00:00	1	0	2	0			0		United States	74012	24	Male	White	0	40	1	fuf5j7lw			335VBRURDIZSN4L1FRACT1MQ2CH9EF	3U1ZIKCYY7PCG0ZYK1W1RQ2CJHBT5H		0
0	7	6	Double_Slit	Results	2019-06-10 21:57:16.752238+00:00	1	0	2	1	7	8	1		United States	18104	38	Male	White	0	20	1	fuf5j7lw			335VBRURDIZSN4L1FRACT1MQ2CH9EF	3U1ZIKCYY7PCG0ZYK1W1RQ2CJHBT5H		0
0	7	6	Double_Slit	Results	2019-06-10 21:59:31.535675+00:00	1	0	2	0		7	1		United States	89005	27	Male	White	0	28	1	fuf5j7lw			335VBRURDIZSN4L1FRACT1MQ2CH9EF	3U1ZIKCYY7PCG0ZYK1W1RQ2CJHBT5H		0
0	7	6	Double_Slit	Results	2019-06-10 21:59:33.515870+00:00	1	0	2	0		5	1		United States	11767	30	Female	White	0	30	1	fuf5j7lw			335VBRURDIZSN4L1FRACT1MQ2CH9EF	3U1ZIKCYY7PCG0ZYK1W1RQ2CJHBT5H		0
0	7	6	Double_Slit	Results	2019-06-10 22:00:14.313366+00:00	1	0	1	1	8	8	1		United States	27360	37	Male	White	0	35	1	fuf5j7lw			335VBRURDIZSN4L1FRACT1MQ2CH9EF	3U1ZIKCYY7PCG0ZYK1W1RQ2CJHBT5H		0
0	7	6	Double_Slit	Results	2019-06-10 22:01:36.449757+00:00	1	0	2	1	4		0		United States	95207	21	Male	White	0	41	1	fuf5j7lw			335VBRURDIZSN4L1FRACT1MQ2CH9EF	3U1ZIKCYY7PCG0ZYK1W1RQ2CJHBT5H		0
0	7	6	Double_Slit	Results	2019-06-10 22:01:50.507815+00:00	1	0	1	0			0		United States	27403	36	Male	White	0	6	1	fuf5j7lw			335VBRURDIZSN4L1FRACT1MQ2CH9EF	3U1ZIKCYY7PCG0ZYK1W1RQ2CJHBT5H		0
0	7	6	Double_Slit	Results	2019-06-10 22:04:32.908795+00:00	1	0	1	0		8	1		United States	33157	33	Female	Hispanic or Latino	0	17	1	fuf5j7lw			335VBRURDIZSN4L1FRACT1MQ2CH9EF	3U1ZIKCYY7PCG0ZYK1W1RQ2CJHBT5H		0
0	7	6	Double_Slit	Results	2019-06-10 22:05:24.270917+00:00	1	0	2	0		10	1		United States	28690	25	Male	White	0	13	1	fuf5j7lw			335VBRURDIZSN4L1FRACT1MQ2CH9EF	3U1ZIKCYY7PCG0ZYK1W1RQ2CJHBT5H		0
0	7	6	Double_Slit	Results	2019-06-10 22:05:30.811361+00:00	1	0	2	1	5		0		United States	23455	28	Male	White	0	36	1	fuf5j7lw			335VBRURDIZSN4L1FRACT1MQ2CH9EF	3U1ZIKCYY7PCG0ZYK1W1RQ2CJHBT5H		0
0	7	6	Double_Slit	Results	2019-06-10 22:06:32.681944+00:00	1	0	1	0		10	1		United States	90201	27	Male	Hispanic or Latino	0	29	1	fuf5j7lw			335VBRURDIZSN4L1FRACT1MQ2CH9EF	3U1ZIKCYY7PCG0ZYK1W1RQ2CJHBT5H		0
0	7	6	Double_Slit	Results	2019-06-10 22:06:34.362807+00:00	1	0	1	0		10	1		United States	90027	25	Female	White	0	44	1	fuf5j7lw			335VBRURDIZSN4L1FRACT1MQ2CH9EF	3U1ZIKCYY7PCG0ZYK1W1RQ2CJHBT5H		0
0	7	6	Double_Slit	Results	2019-06-10 22:06:47.454743+00:00	1	0	1	1	10		0		United States	17402	38	Male	White	0	16	1	fuf5j7lw			335VBRURDIZSN4L1FRACT1MQ2CH9EF	3U1ZIKCYY7PCG0ZYK1W1RQ2CJHBT5H		0
0	7	6	Double_Slit	Results	2019-06-10 22:07:58.195631+00:00	1	0	1	0			0		United States	02838	35	Male	White	0	5	1	fuf5j7lw			335VBRURDIZSN4L1FRACT1MQ2CH9EF	3U1ZIKCYY7PCG0ZYK1W1RQ2CJHBT5H		0
0	7	6	Double_Slit	Results	2019-06-10 22:08:15.541916+00:00	1	0	1	1	9		0		United States	29201	47	Male	White	0	45	1	fuf5j7lw			335VBRURDIZSN4L1FRACT1MQ2CH9EF	3U1ZIKCYY7PCG0ZYK1W1RQ2CJHBT5H		0
0	7	6	Double_Slit	Results	2019-06-10 22:09:03.035794+00:00	1	0	1	0		7	1		United States	97202	27	Female	White	0	48	1	fuf5j7lw			335VBRURDIZSN4L1FRACT1MQ2CH9EF	3U1ZIKCYY7PCG0ZYK1W1RQ2CJHBT5H		0
0	7	6	Double_Slit	Results	2019-06-10 22:12:02.571442+00:00	1	0	2	1	10		0		United States	20602	26	Male	Black or African American	0	6	1	fuf5j7lw			335VBRURDIZSN4L1FRACT1MQ2CH9EF	3U1ZIKCYY7PCG0ZYK1W1RQ2CJHBT5H		0
0	7	6	Double_Slit	Results	2019-06-10 22:13:50.662115+00:00	1	0	1	0			0		United States	54302	60	Female	White	0	25	1	fuf5j7lw			335VBRURDIZSN4L1FRACT1MQ2CH9EF	3U1ZIKCYY7PCG0ZYK1W1RQ2CJHBT5H		0
0	7	6	Double_Slit	Results	2019-06-10 22:18:07.021103+00:00	1	0	1	0		5	1		United States	60605	40	Male	Black or African American	0	1	1	fuf5j7lw			335VBRURDIZSN4L1FRACT1MQ2CH9EF	3U1ZIKCYY7PCG0ZYK1W1RQ2CJHBT5H		0
0	7	6	Double_Slit	Results	2019-06-10 22:20:32.479984+00:00	1	0	1	1	5		0		United States	49008	35	Male	White	0	30	1	fuf5j7lw			335VBRURDIZSN4L1FRACT1MQ2CH9EF	3U1ZIKCYY7PCG0ZYK1W1RQ2CJHBT5H		0
0	7	6	Double_Slit	Results	2019-06-10 22:57:35.882433+00:00	1	0	2	0		2	1		United States	44118	57	Female	Black or African American	0	47	1	5ns3nr9z			3C8QQOM6JO0Z4BOW073TJPBDUZ6ILV	3U1ZIKCYY7PCG0ZYK1W1RQ2CJHBT5H		0
0	7	6	Double_Slit	Results	2019-06-10 22:57:36.659782+00:00	1	0	1	0		8	1		United States	85712	26	Male	White	0	22	1	5ns3nr9z			3C8QQOM6JO0Z4BOW073TJPBDUZ6ILV	3U1ZIKCYY7PCG0ZYK1W1RQ2CJHBT5H		0
0	7	6	Double_Slit	Results	2019-06-10 22:57:36.907905+00:00	1	0	2	0			0		United States	48708	27	Male	White	0	43	1	5ns3nr9z			3C8QQOM6JO0Z4BOW073TJPBDUZ6ILV	3U1ZIKCYY7PCG0ZYK1W1RQ2CJHBT5H		0
0	7	6	Double_Slit	Results	2019-06-10 22:57:38.937813+00:00	1	0	1	1	6		0		United States	98908	29	Female	Hispanic or Latino	0	25	1	5ns3nr9z			3C8QQOM6JO0Z4BOW073TJPBDUZ6ILV	3U1ZIKCYY7PCG0ZYK1W1RQ2CJHBT5H		0
0	7	6	Double_Slit	Results	2019-06-10 22:57:39.539947+00:00	1	0	1	0		10	1		United States	90001	29	Male	White	0	9	1	5ns3nr9z			3C8QQOM6JO0Z4BOW073TJPBDUZ6ILV	3U1ZIKCYY7PCG0ZYK1W1RQ2CJHBT5H		0
0	7	6	Double_Slit	Results	2019-06-10 22:57:39.599542+00:00	1	0	1	1	5		0		United States	21555	23	Male	Mixed race	0	19	1	5ns3nr9z			3C8QQOM6JO0Z4BOW073TJPBDUZ6ILV	3U1ZIKCYY7PCG0ZYK1W1RQ2CJHBT5H		0
0	7	6	Double_Slit	Results	2019-06-10 22:57:40.239835+00:00	1	0	2	1	10		0		United States	87120	45	Female	White	0	9	1	5ns3nr9z			3C8QQOM6JO0Z4BOW073TJPBDUZ6ILV	3U1ZIKCYY7PCG0ZYK1W1RQ2CJHBT5H		0
0	7	6	Double_Slit	Results	2019-06-10 22:57:40.537255+00:00	1	0	2	0			0		United States	95337	22	Female	Asian	0	19	1	5ns3nr9z			3C8QQOM6JO0Z4BOW073TJPBDUZ6ILV	3U1ZIKCYY7PCG0ZYK1W1RQ2CJHBT5H		0
0	7	6	Double_Slit	Results	2019-06-10 22:57:41.530824+00:00	1	0	1	1	7	7	1		United States	22150	24	Male	White	0	35	1	5ns3nr9z			3C8QQOM6JO0Z4BOW073TJPBDUZ6ILV	3U1ZIKCYY7PCG0ZYK1W1RQ2CJHBT5H		0
0	7	6	Double_Slit	Results	2019-06-10 22:57:42.005094+00:00	1	0	2	0			0		United States	48184	29	Male	White	0	48	1	5ns3nr9z			3C8QQOM6JO0Z4BOW073TJPBDUZ6ILV	3U1ZIKCYY7PCG0ZYK1W1RQ2CJHBT5H		0
0	7	6	Double_Slit	Results	2019-06-10 22:57:43.447834+00:00	1	0	2	1	4		0		United States	90242	33	Male	Mixed race	0	36	1	5ns3nr9z			3C8QQOM6JO0Z4BOW073TJPBDUZ6ILV	3U1ZIKCYY7PCG0ZYK1W1RQ2CJHBT5H		0
0	7	6	Double_Slit	Results	2019-06-10 22:57:45.647462+00:00	1	0	2	1	5		0		United States	30322	24	Male	Asian	0	6	1	5ns3nr9z			3C8QQOM6JO0Z4BOW073TJPBDUZ6ILV	3U1ZIKCYY7PCG0ZYK1W1RQ2CJHBT5H		0
0	7	6	Double_Slit	Results	2019-06-10 22:57:45.910676+00:00	1	0	2	1	10		0		United States	97420	39	Male	White	0	15	1	5ns3nr9z			3C8QQOM6JO0Z4BOW073TJPBDUZ6ILV	3U1ZIKCYY7PCG0ZYK1W1RQ2CJHBT5H		0
0	7	6	Double_Slit	Results	2019-06-10 22:57:48.145064+00:00	1	0	2	0			0		United States	65109	29	Male	White	0	1	1	5ns3nr9z			3C8QQOM6JO0Z4BOW073TJPBDUZ6ILV	3U1ZIKCYY7PCG0ZYK1W1RQ2CJHBT5H		0
0	7	6	Double_Slit	Results	2019-06-10 22:57:49.868271+00:00	1	0	2	1	1		0		United States	89141	30	Male	Asian	0	39	1	5ns3nr9z			3C8QQOM6JO0Z4BOW073TJPBDUZ6ILV	3U1ZIKCYY7PCG0ZYK1W1RQ2CJHBT5H		0
0	7	6	Double_Slit	Results	2019-06-10 22:57:50.671911+00:00	1	0	1	0			0		United States	34668	31	Female	White	0	27	1	5ns3nr9z			3C8QQOM6JO0Z4BOW073TJPBDUZ6ILV	3U1ZIKCYY7PCG0ZYK1W1RQ2CJHBT5H		0
0	7	6	Double_Slit	Results	2019-06-10 22:57:51.716392+00:00	1	0	1	1	10		0		United States	98144	24	Male	White	0	20	1	5ns3nr9z			3C8QQOM6JO0Z4BOW073TJPBDUZ6ILV	3U1ZIKCYY7PCG0ZYK1W1RQ2CJHBT5H		0
0	7	6	Double_Slit	Results	2019-06-10 22:57:57.859763+00:00	1	0	2	1	5		0		United States	48317	54	Female	White	0	33	1	5ns3nr9z			3C8QQOM6JO0Z4BOW073TJPBDUZ6ILV	3U1ZIKCYY7PCG0ZYK1W1RQ2CJHBT5H		0
0	7	6	Double_Slit	Results	2019-06-10 22:58:01.882289+00:00	1	0	2	1	10		0		United States	64110	41	Male	White	0	11	1	5ns3nr9z			3C8QQOM6JO0Z4BOW073TJPBDUZ6ILV	3U1ZIKCYY7PCG0ZYK1W1RQ2CJHBT5H		0
0	7	6	Double_Slit	Results	2019-06-10 22:58:02.895905+00:00	1	0	1	0		7	1		United States	27107	40	Female	White	0	6	1	5ns3nr9z			3C8QQOM6JO0Z4BOW073TJPBDUZ6ILV	3U1ZIKCYY7PCG0ZYK1W1RQ2CJHBT5H		0
0	7	6	Double_Slit	Results	2019-06-10 22:58:04.533969+00:00	1	0	1	0			0		United States	31405	23	Male	White	0	4	1	5ns3nr9z			3C8QQOM6JO0Z4BOW073TJPBDUZ6ILV	3U1ZIKCYY7PCG0ZYK1W1RQ2CJHBT5H		0
0	7	6	Double_Slit	Results	2019-06-10 22:58:08.303085+00:00	1	0	2	0			0		United States	95148	35	Male	Mixed race	0	21	1	5ns3nr9z			3C8QQOM6JO0Z4BOW073TJPBDUZ6ILV	3U1ZIKCYY7PCG0ZYK1W1RQ2CJHBT5H		0
0	7	6	Double_Slit	Results	2019-06-10 22:58:21.876405+00:00	1	0	1	1	1		0		United States	10025	24	Female	Asian	0	1	1	5ns3nr9z			3C8QQOM6JO0Z4BOW073TJPBDUZ6ILV	3U1ZIKCYY7PCG0ZYK1W1RQ2CJHBT5H		0
0	7	6	Double_Slit	Results	2019-06-10 22:58:30.368119+00:00	1	0	1	0			0		United States	77086	30	Male	Hispanic or Latino	0	32	1	5ns3nr9z			3C8QQOM6JO0Z4BOW073TJPBDUZ6ILV	3U1ZIKCYY7PCG0ZYK1W1RQ2CJHBT5H		0
0	7	6	Double_Slit	Results	2019-06-10 22:58:32.817942+00:00	1	0	1	1	5		0		United States	34465	32	Female	White	0	14	1	5ns3nr9z			3C8QQOM6JO0Z4BOW073TJPBDUZ6ILV	3U1ZIKCYY7PCG0ZYK1W1RQ2CJHBT5H		0
0	7	6	Double_Slit	Results	2019-06-10 22:58:42.777715+00:00	1	0	2	0		8	1		United States	28390	45	Female	White	0	44	1	5ns3nr9z			3C8QQOM6JO0Z4BOW073TJPBDUZ6ILV	3U1ZIKCYY7PCG0ZYK1W1RQ2CJHBT5H		0
0	7	6	Double_Slit	Results	2019-06-10 22:59:02.502097+00:00	1	0	1	0			0		United States	94114	52	Male	Asian	0	11	1	5ns3nr9z			3C8QQOM6JO0Z4BOW073TJPBDUZ6ILV	3U1ZIKCYY7PCG0ZYK1W1RQ2CJHBT5H		0
0	7	6	Double_Slit	Results	2019-06-10 22:59:11.064069+00:00	1	0	1	1	10		0		United States	85281	29	Female	White	0	41	1	5ns3nr9z			3C8QQOM6JO0Z4BOW073TJPBDUZ6ILV	3U1ZIKCYY7PCG0ZYK1W1RQ2CJHBT5H		0
0	7	6	Double_Slit	Results	2019-06-10 22:59:15.583880+00:00	1	0	1	0			0		United States	17303	29	Male	White	0	38	1	5ns3nr9z			3C8QQOM6JO0Z4BOW073TJPBDUZ6ILV	3U1ZIKCYY7PCG0ZYK1W1RQ2CJHBT5H		0
0	7	6	Double_Slit	Results	2019-06-10 23:00:55.770935+00:00	1	0	1	1	10		0		United States	98003	27	Female	White	0	13	1	5ns3nr9z			3C8QQOM6JO0Z4BOW073TJPBDUZ6ILV	3U1ZIKCYY7PCG0ZYK1W1RQ2CJHBT5H		0
0	7	6	Double_Slit	Results	2019-06-10 23:01:16.407768+00:00	1	0	1	1	10		0		United States	32011	28	Male	White	0	29	1	5ns3nr9z			3C8QQOM6JO0Z4BOW073TJPBDUZ6ILV	3U1ZIKCYY7PCG0ZYK1W1RQ2CJHBT5H		0
0	7	6	Double_Slit	Results	2019-06-10 23:01:51.551421+00:00	1	0	2	0			0		United States	07003	31	Female	Hispanic or Latino	0	13	1	5ns3nr9z			3C8QQOM6JO0Z4BOW073TJPBDUZ6ILV	3U1ZIKCYY7PCG0ZYK1W1RQ2CJHBT5H		0
0	7	6	Double_Slit	Results	2019-06-10 23:01:58.665860+00:00	1	0	1	0		5	1		United States	19141	24	Male	Asian	0	26	1	5ns3nr9z			3C8QQOM6JO0Z4BOW073TJPBDUZ6ILV	3U1ZIKCYY7PCG0ZYK1W1RQ2CJHBT5H		0
0	7	6	Double_Slit	Results	2019-06-10 23:02:27.125277+00:00	1	0	2	1	10		0		United States	88310	30	Male	White	0	38	1	5ns3nr9z			3C8QQOM6JO0Z4BOW073TJPBDUZ6ILV	3U1ZIKCYY7PCG0ZYK1W1RQ2CJHBT5H		0
0	7	6	Double_Slit	Results	2019-06-10 23:04:10.688195+00:00	1	0	2	1	5		0		United States	79407	35	Male	White	0	26	1	5ns3nr9z			3C8QQOM6JO0Z4BOW073TJPBDUZ6ILV	3U1ZIKCYY7PCG0ZYK1W1RQ2CJHBT5H		0
0	7	6	Double_Slit	Results	2019-06-10 23:04:38.135841+00:00	1	0	1	0			0		United States	85048	37	Male	White	0	15	1	5ns3nr9z			3C8QQOM6JO0Z4BOW073TJPBDUZ6ILV	3U1ZIKCYY7PCG0ZYK1W1RQ2CJHBT5H		0
0	7	6	Double_Slit	Results	2019-06-10 23:06:36.153927+00:00	1	0	2	0			0		United States	98597	64	Female	White	0	42	1	5ns3nr9z			3C8QQOM6JO0Z4BOW073TJPBDUZ6ILV	3U1ZIKCYY7PCG0ZYK1W1RQ2CJHBT5H		0
0	7	6	Double_Slit	Results	2019-06-10 23:07:48.819419+00:00	1	0	1	1	5		0		South Korea	92831	36	Female	Asian	0	45	1	5ns3nr9z			3C8QQOM6JO0Z4BOW073TJPBDUZ6ILV	3U1ZIKCYY7PCG0ZYK1W1RQ2CJHBT5H		0
0	7	6	Double_Slit	Results	2019-06-10 23:07:59.999041+00:00	1	0	1	0			0		United States	48186	39	Male	White	0	39	1	5ns3nr9z			3C8QQOM6JO0Z4BOW073TJPBDUZ6ILV	3U1ZIKCYY7PCG0ZYK1W1RQ2CJHBT5H		0
0	7	6	Double_Slit	Results	2019-06-10 23:08:06.209202+00:00	1	0	1	1	6		0		United States	11386	23	Male	Asian	0	28	1	5ns3nr9z			3C8QQOM6JO0Z4BOW073TJPBDUZ6ILV	3U1ZIKCYY7PCG0ZYK1W1RQ2CJHBT5H		0
0	7	6	Double_Slit	Results	2019-06-10 23:08:37.868512+00:00	1	0	1	1	5.5		0		United States	75235	25	Female	Asian	0	5	1	5ns3nr9z			3C8QQOM6JO0Z4BOW073TJPBDUZ6ILV	3U1ZIKCYY7PCG0ZYK1W1RQ2CJHBT5H		0
0	7	6	Double_Slit	Results	2019-06-10 23:09:02.198022+00:00	1	0	2	0			0		United States	85310	28	Male	White	0	23	1	5ns3nr9z			3C8QQOM6JO0Z4BOW073TJPBDUZ6ILV	3U1ZIKCYY7PCG0ZYK1W1RQ2CJHBT5H		0
0	7	6	Double_Slit	Results	2019-06-10 23:09:17.300738+00:00	1	0	2	1	5		0		United States	29414	35	Male	Native American or American Indian	0	50	1	5ns3nr9z			3C8QQOM6JO0Z4BOW073TJPBDUZ6ILV	3U1ZIKCYY7PCG0ZYK1W1RQ2CJHBT5H		0
0	7	6	Double_Slit	Results	2019-06-10 23:11:37.195958+00:00	1	0	1	1	10		0		United States	78626	34	Female	Mixed race	0	44	1	5ns3nr9z			3C8QQOM6JO0Z4BOW073TJPBDUZ6ILV	3U1ZIKCYY7PCG0ZYK1W1RQ2CJHBT5H		0
0	7	6	Double_Slit	Results	2019-06-10 23:12:47.651544+00:00	1	0	1	1	6		0		United States	87801	19	Male	White	0	43	1	5ns3nr9z			3C8QQOM6JO0Z4BOW073TJPBDUZ6ILV	3U1ZIKCYY7PCG0ZYK1W1RQ2CJHBT5H		0
0	7	6	Double_Slit	Results	2019-06-10 23:13:15.412357+00:00	1	0	2	1	8	8	1		United States	30144	29	Male	White	0	34	1	5ns3nr9z			3C8QQOM6JO0Z4BOW073TJPBDUZ6ILV	3U1ZIKCYY7PCG0ZYK1W1RQ2CJHBT5H		0
0	7	6	Double_Slit	Results	2019-06-10 23:19:57.781968+00:00	1	0	2	1	10		0		United States	77508	34	Male	White	0	30	1	5ns3nr9z			3C8QQOM6JO0Z4BOW073TJPBDUZ6ILV	3U1ZIKCYY7PCG0ZYK1W1RQ2CJHBT5H		0
0	7	6	Double_Slit	Results	2019-06-10 23:24:03.049045+00:00	1	0	2	1	10		0		United States	06804	37	Female	White	0	32	1	5ns3nr9z			3C8QQOM6JO0Z4BOW073TJPBDUZ6ILV	3U1ZIKCYY7PCG0ZYK1W1RQ2CJHBT5H		0
0	7	6	Double_Slit	Results	2019-06-10 23:30:41.233781+00:00	1	0	2	0			0		United States	42649	32	Male	White	0	31	1	5ns3nr9z			3C8QQOM6JO0Z4BOW073TJPBDUZ6ILV	3U1ZIKCYY7PCG0ZYK1W1RQ2CJHBT5H		0
0	7	6	Double_Slit	Results	2019-06-10 23:38:50.332252+00:00	1	0	1	1	5		0		United States	16506	36	Female	White	0	42	1	5ns3nr9z			3C8QQOM6JO0Z4BOW073TJPBDUZ6ILV	3U1ZIKCYY7PCG0ZYK1W1RQ2CJHBT5H		0
0	7	6	Double_Slit	Results	2019-06-11 04:24:49.745821+00:00	1	0	2	0		7.5	1		United States	23114	52	Male	White	0	7	1	oygiadu9			3S1L4CQSFW4YY1V2288I7EIAKVJFAN	3U1ZIKCYY7PCG0ZYK1W1RQ2CJHBT5H		0
0	7	6	Double_Slit	Results	2019-06-11 04:24:53.656543+00:00	1	0	2	0		10	1		United States	76230	40	Male	White	0	43	1	oygiadu9			3S1L4CQSFW4YY1V2288I7EIAKVJFAN	3U1ZIKCYY7PCG0ZYK1W1RQ2CJHBT5H		0
0	7	6	Double_Slit	Results	2019-06-11 04:24:57.296061+00:00	1	0	2	1	10		0		United States	73301	23	Male	Native American or American Indian	0	34	1	oygiadu9			3S1L4CQSFW4YY1V2288I7EIAKVJFAN	3U1ZIKCYY7PCG0ZYK1W1RQ2CJHBT5H		0
0	7	6	Double_Slit	Results	2019-06-11 04:24:57.980603+00:00	1	0	1	0		5	1		United States	92831	20	Male	Asian	0	9	1	oygiadu9			3S1L4CQSFW4YY1V2288I7EIAKVJFAN	3U1ZIKCYY7PCG0ZYK1W1RQ2CJHBT5H		0
0	7	6	Double_Slit	Results	2019-06-11 04:24:58.190614+00:00	1	0	2	1	9		0		United States	13021	45	Female	White	0	48	1	oygiadu9			3S1L4CQSFW4YY1V2288I7EIAKVJFAN	3U1ZIKCYY7PCG0ZYK1W1RQ2CJHBT5H		0
0	7	6	Double_Slit	Results	2019-06-11 04:25:01.740408+00:00	1	0	1	1	5		0		United States	98007	55	Decline to Answer	Decline to Answer	0	14	1	oygiadu9			3S1L4CQSFW4YY1V2288I7EIAKVJFAN	3U1ZIKCYY7PCG0ZYK1W1RQ2CJHBT5H		0
0	7	6	Double_Slit	Results	2019-06-11 04:25:01.913245+00:00	1	0	1	0			0		United States	49501	36	Female	White	0	31	1	oygiadu9			3S1L4CQSFW4YY1V2288I7EIAKVJFAN	3U1ZIKCYY7PCG0ZYK1W1RQ2CJHBT5H		0
0	7	6	Double_Slit	Results	2019-06-11 04:25:03.094183+00:00	1	0	2	1	8	8	1		United States	93306	32	Male	Hispanic or Latino	0	9	1	oygiadu9			3S1L4CQSFW4YY1V2288I7EIAKVJFAN	3U1ZIKCYY7PCG0ZYK1W1RQ2CJHBT5H		0
0	7	6	Double_Slit	Results	2019-06-11 04:25:03.723788+00:00	1	0	1	0		8	1		United States	73301	26	Female	White	0	34	1	oygiadu9			3S1L4CQSFW4YY1V2288I7EIAKVJFAN	3U1ZIKCYY7PCG0ZYK1W1RQ2CJHBT5H		0
0	7	6	Double_Slit	Results	2019-06-11 04:25:03.903512+00:00	1	0	2	1	10		0		United States	37205	50	Female	White	0	36	1	oygiadu9			3S1L4CQSFW4YY1V2288I7EIAKVJFAN	3U1ZIKCYY7PCG0ZYK1W1RQ2CJHBT5H		0
0	7	6	Double_Slit	Results	2019-06-11 04:25:04.200094+00:00	1	0	1	1	8	5	1		United States	90001	29	Male	White	0	32	1	oygiadu9			3S1L4CQSFW4YY1V2288I7EIAKVJFAN	3U1ZIKCYY7PCG0ZYK1W1RQ2CJHBT5H		0
0	7	6	Double_Slit	Results	2019-06-11 04:25:05.532805+00:00	1	0	2	0		6	1		Peru	07104	24	Male	Hispanic or Latino	0	25	1	oygiadu9			3S1L4CQSFW4YY1V2288I7EIAKVJFAN	3U1ZIKCYY7PCG0ZYK1W1RQ2CJHBT5H		0
0	7	6	Double_Slit	Results	2019-06-11 04:25:06.665991+00:00	1	0	2	1	8	8	1		United States	83705	29	Female	Hispanic or Latino	0	12	1	oygiadu9			3S1L4CQSFW4YY1V2288I7EIAKVJFAN	3U1ZIKCYY7PCG0ZYK1W1RQ2CJHBT5H		0
0	7	6	Double_Slit	Results	2019-06-11 04:25:06.842091+00:00	1	0	1	1	10		0		United States	32127	28	Male	Hispanic or Latino	0	19	1	oygiadu9			3S1L4CQSFW4YY1V2288I7EIAKVJFAN	3U1ZIKCYY7PCG0ZYK1W1RQ2CJHBT5H		0
0	7	6	Double_Slit	Results	2019-06-11 04:25:07.576948+00:00	1	0	2	0		7	1		United States	47804	50	Female	White	0	22	1	oygiadu9			3S1L4CQSFW4YY1V2288I7EIAKVJFAN	3U1ZIKCYY7PCG0ZYK1W1RQ2CJHBT5H		0
0	7	6	Double_Slit	Results	2019-06-11 04:25:08.655455+00:00	1	0	2	1	8	8	1		United States	77302	25	Male	White	0	29	1	oygiadu9			3S1L4CQSFW4YY1V2288I7EIAKVJFAN	3U1ZIKCYY7PCG0ZYK1W1RQ2CJHBT5H		0
0	7	6	Double_Slit	Results	2019-06-11 04:25:08.993798+00:00	1	0	2	1	5		0		United States	98052	28	Male	Black or African American	0	31	1	oygiadu9			3S1L4CQSFW4YY1V2288I7EIAKVJFAN	3U1ZIKCYY7PCG0ZYK1W1RQ2CJHBT5H		0
0	7	6	Double_Slit	Results	2019-06-11 04:25:10.872945+00:00	1	0	1	1	10		0		United States	73301	26	Male	White	0	18	1	oygiadu9			3S1L4CQSFW4YY1V2288I7EIAKVJFAN	3U1ZIKCYY7PCG0ZYK1W1RQ2CJHBT5H		0
0	7	6	Double_Slit	Results	2019-06-11 04:25:10.954509+00:00	1	0	2	0			0		United States	48104	32	Male	Mixed race	0	46	1	oygiadu9			3S1L4CQSFW4YY1V2288I7EIAKVJFAN	3U1ZIKCYY7PCG0ZYK1W1RQ2CJHBT5H		0
0	7	6	Double_Slit	Results	2019-06-11 04:25:14.755432+00:00	1	0	1	1	10		0		United States	85308	25	Female	White	0	21	1	oygiadu9			3S1L4CQSFW4YY1V2288I7EIAKVJFAN	3U1ZIKCYY7PCG0ZYK1W1RQ2CJHBT5H		0
0	7	6	Double_Slit	Results	2019-06-11 04:25:15.006800+00:00	1	0	2	1	5		0		United States	20603	29	Female	Black or African American	0	50	1	oygiadu9			3S1L4CQSFW4YY1V2288I7EIAKVJFAN	3U1ZIKCYY7PCG0ZYK1W1RQ2CJHBT5H		0
0	7	6	Double_Slit	Results	2019-06-11 04:25:15.743917+00:00	1	0	1	0		8	1		United States	48221	25	Female	White	0	42	1	oygiadu9			3S1L4CQSFW4YY1V2288I7EIAKVJFAN	3U1ZIKCYY7PCG0ZYK1W1RQ2CJHBT5H		0
0	7	6	Double_Slit	Results	2019-06-11 04:25:29.743522+00:00	1	0	1	1	3.5		0		United States	47597	32	Female	White	0	43	1	oygiadu9			3S1L4CQSFW4YY1V2288I7EIAKVJFAN	3U1ZIKCYY7PCG0ZYK1W1RQ2CJHBT5H		0
0	7	6	Double_Slit	Results	2019-06-11 04:25:46.184513+00:00	1	0	1	0			0		United States	95119	28	Female	White	0	11	1	oygiadu9			3S1L4CQSFW4YY1V2288I7EIAKVJFAN	3U1ZIKCYY7PCG0ZYK1W1RQ2CJHBT5H		0
0	7	6	Double_Slit	Results	2019-06-11 04:25:49.143069+00:00	1	0	1	0			0		United States	91010	35	Female	Asian	0	47	1	oygiadu9			3S1L4CQSFW4YY1V2288I7EIAKVJFAN	3U1ZIKCYY7PCG0ZYK1W1RQ2CJHBT5H		0
0	7	6	Double_Slit	Results	2019-06-11 04:25:54.441596+00:00	1	0	1	0		7	1		United States	99354	31	Male	White	0	37	1	oygiadu9			3S1L4CQSFW4YY1V2288I7EIAKVJFAN	3U1ZIKCYY7PCG0ZYK1W1RQ2CJHBT5H		0
0	7	6	Double_Slit	Results	2019-06-11 04:26:06.237436+00:00	1	0	2	1	5		0		United States	97131	70	Male	White	0	37	1	oygiadu9			3S1L4CQSFW4YY1V2288I7EIAKVJFAN	3U1ZIKCYY7PCG0ZYK1W1RQ2CJHBT5H		0
0	7	6	Double_Slit	Results	2019-06-11 04:26:23.236514+00:00	1	0	2	1	4.5		0		United States	04011	40	Decline to Answer	White	0	42	1	oygiadu9			3S1L4CQSFW4YY1V2288I7EIAKVJFAN	3U1ZIKCYY7PCG0ZYK1W1RQ2CJHBT5H		0
0	7	6	Double_Slit	Results	2019-06-11 04:26:37.023893+00:00	1	0	1	0		8	1		United States	22150	24	Male	White	0	17	1	oygiadu9			3S1L4CQSFW4YY1V2288I7EIAKVJFAN	3U1ZIKCYY7PCG0ZYK1W1RQ2CJHBT5H		0
0	7	6	Double_Slit	Results	2019-06-11 04:26:57.571208+00:00	1	0	1	0		5	1		United States	90009	25	Male	Hispanic or Latino	0	1	1	oygiadu9			3S1L4CQSFW4YY1V2288I7EIAKVJFAN	3U1ZIKCYY7PCG0ZYK1W1RQ2CJHBT5H		0
0	7	6	Double_Slit	Results	2019-06-11 04:27:48.151897+00:00	1	0	2	1	6		0		United States	78584	23	Male	Hispanic or Latino	0	20	1	oygiadu9			3S1L4CQSFW4YY1V2288I7EIAKVJFAN	3U1ZIKCYY7PCG0ZYK1W1RQ2CJHBT5H		0
0	7	6	Double_Slit	Results	2019-06-11 04:28:48.377255+00:00	1	0	2	1	10		0		United States	22150	23	Male	Asian	0	2	1	oygiadu9			3S1L4CQSFW4YY1V2288I7EIAKVJFAN	3U1ZIKCYY7PCG0ZYK1W1RQ2CJHBT5H		0
0	7	6	Double_Slit	Results	2019-06-11 04:29:00.812873+00:00	1	0	1	1	8	8	1		United States	98008	50	Male	White	0	26	1	oygiadu9			3S1L4CQSFW4YY1V2288I7EIAKVJFAN	3U1ZIKCYY7PCG0ZYK1W1RQ2CJHBT5H		0
0	7	6	Double_Slit	Results	2019-06-11 04:30:12.665965+00:00	1	0	2	0		8	1		United States	80014	29	Male	White	0	14	1	oygiadu9			3S1L4CQSFW4YY1V2288I7EIAKVJFAN	3U1ZIKCYY7PCG0ZYK1W1RQ2CJHBT5H		0
0	7	6	Double_Slit	Results	2019-06-11 04:31:02.697479+00:00	1	0	1	1	7	7	1		United States	30305	28	Male	Hispanic or Latino	0	3	1	oygiadu9			3S1L4CQSFW4YY1V2288I7EIAKVJFAN	3U1ZIKCYY7PCG0ZYK1W1RQ2CJHBT5H		0
0	7	6	Double_Slit	Results	2019-06-11 04:31:27.426979+00:00	1	0	2	1	10		0		United States	04462	31	Female	White	0	6	1	oygiadu9			3S1L4CQSFW4YY1V2288I7EIAKVJFAN	3U1ZIKCYY7PCG0ZYK1W1RQ2CJHBT5H		0
0	7	6	Double_Slit	Results	2019-06-11 04:32:26.691226+00:00	1	0	2	1	8	10	1		United States	99207	29	Male	White	0	47	1	oygiadu9			3S1L4CQSFW4YY1V2288I7EIAKVJFAN	3U1ZIKCYY7PCG0ZYK1W1RQ2CJHBT5H		0
0	7	6	Double_Slit	Results	2019-06-11 04:35:00.391934+00:00	1	0	1	0		7.5	1		United States	10309	69	Female	White	0	4	1	oygiadu9			3S1L4CQSFW4YY1V2288I7EIAKVJFAN	3U1ZIKCYY7PCG0ZYK1W1RQ2CJHBT5H		0
0	7	6	Double_Slit	Results	2019-06-11 04:35:31.178193+00:00	1	0	2	1	7	7	1		United States	02170	31	Male	Asian	0	16	1	oygiadu9			3S1L4CQSFW4YY1V2288I7EIAKVJFAN	3U1ZIKCYY7PCG0ZYK1W1RQ2CJHBT5H		0
0	7	6	Double_Slit	Results	2019-06-11 04:35:41.993195+00:00	1	0	2	0		5	1		United States	10018	33	Male	White	0	3	1	oygiadu9			3S1L4CQSFW4YY1V2288I7EIAKVJFAN	3U1ZIKCYY7PCG0ZYK1W1RQ2CJHBT5H		0
0	7	6	Double_Slit	Results	2019-06-11 04:35:52.663330+00:00	1	0	2	1	10		0		United States	75160	28	Male	Hispanic or Latino	0	35	1	oygiadu9			3S1L4CQSFW4YY1V2288I7EIAKVJFAN	3U1ZIKCYY7PCG0ZYK1W1RQ2CJHBT5H		0
0	7	6	Double_Slit	Results	2019-06-11 04:35:55.126103+00:00	1	0	2	0		10	1		United States	06902	29	Female	Black or African American	0	40	1	oygiadu9			3S1L4CQSFW4YY1V2288I7EIAKVJFAN	3U1ZIKCYY7PCG0ZYK1W1RQ2CJHBT5H		0
0	7	6	Double_Slit	Results	2019-06-11 04:36:42.900012+00:00	1	0	2	0		8	1		United States	92065	28	Male	White	0	24	1	oygiadu9			3S1L4CQSFW4YY1V2288I7EIAKVJFAN	3U1ZIKCYY7PCG0ZYK1W1RQ2CJHBT5H		0
0	7	6	Double_Slit	Results	2019-06-11 04:36:58.009186+00:00	1	0	1	0		8	1		United States	30301	29	Male	White	0	30	1	oygiadu9			3S1L4CQSFW4YY1V2288I7EIAKVJFAN	3U1ZIKCYY7PCG0ZYK1W1RQ2CJHBT5H		0
0	7	6	Double_Slit	Results	2019-06-11 04:38:06.844308+00:00	1	0	1	1	10		0		United States	95002	28	Female	White	0	15	1	oygiadu9			3S1L4CQSFW4YY1V2288I7EIAKVJFAN	3U1ZIKCYY7PCG0ZYK1W1RQ2CJHBT5H		0
0	7	6	Double_Slit	Results	2019-06-11 04:38:56.331807+00:00	1	0	1	1	5		0		United States	73102	32	Male	White	0	7	1	oygiadu9			3S1L4CQSFW4YY1V2288I7EIAKVJFAN	3U1ZIKCYY7PCG0ZYK1W1RQ2CJHBT5H		0
0	7	6	Double_Slit	Results	2019-06-11 04:39:40.076724+00:00	1	0	2	1	10		0		United States	75052	28	Male	White	0	4	1	oygiadu9			3S1L4CQSFW4YY1V2288I7EIAKVJFAN	3U1ZIKCYY7PCG0ZYK1W1RQ2CJHBT5H		0
0	7	6	Double_Slit	Results	2019-06-11 04:40:31.425596+00:00	1	0	1	1	5		0		United States	19901	29	Male	White	0	22	1	oygiadu9			3S1L4CQSFW4YY1V2288I7EIAKVJFAN	3U1ZIKCYY7PCG0ZYK1W1RQ2CJHBT5H		0
0	7	6	Double_Slit	Results	2019-06-11 04:41:20.288650+00:00	1	0	1	0		7	1		United States	20906	37	Female	Asian	0	13	1	oygiadu9			3S1L4CQSFW4YY1V2288I7EIAKVJFAN	3U1ZIKCYY7PCG0ZYK1W1RQ2CJHBT5H		0
0	7	6	Double_Slit	Results	2019-06-11 04:42:05.251207+00:00	1	0	1	1	10		0		United States	75052	28	Male	White	0	46	1	oygiadu9			3S1L4CQSFW4YY1V2288I7EIAKVJFAN	3U1ZIKCYY7PCG0ZYK1W1RQ2CJHBT5H		0
0	7	6	Double_Slit	Results	2019-06-11 04:49:39.068181+00:00	1	0	1	1	10		0		United States	44062	23	Male	White	0	6	1	c995ezv2			3SD15I2WD1T2VN36S0Q4Q0RRLMP36D	3U1ZIKCYY7PCG0ZYK1W1RQ2CJHBT5H		0
0	7	6	Double_Slit	Results	2019-06-11 04:49:41.215466+00:00	1	0	2	1	5		0		United States	30067	40	Female	Black or African American	0	41	1	c995ezv2			3SD15I2WD1T2VN36S0Q4Q0RRLMP36D	3U1ZIKCYY7PCG0ZYK1W1RQ2CJHBT5H		0
0	7	6	Double_Slit	Results	2019-06-11 04:49:52.269451+00:00	1	0	1	1	7.5	7.5	1		United States	60628	35	Male	Black or African American	0	33	1	c995ezv2			3SD15I2WD1T2VN36S0Q4Q0RRLMP36D	3U1ZIKCYY7PCG0ZYK1W1RQ2CJHBT5H		0
0	7	6	Double_Slit	Results	2019-06-11 04:49:55.422050+00:00	1	0	2	1	5		0		United States	85301	28	Male	White	0	21	1	c995ezv2			3SD15I2WD1T2VN36S0Q4Q0RRLMP36D	3U1ZIKCYY7PCG0ZYK1W1RQ2CJHBT5H		0
0	7	6	Double_Slit	Results	2019-06-11 04:49:56.005819+00:00	1	0	1	1	10		0		Zimbabwe	00263	28	Male	Black or African American	0	44	1	c995ezv2			3SD15I2WD1T2VN36S0Q4Q0RRLMP36D	3U1ZIKCYY7PCG0ZYK1W1RQ2CJHBT5H		0
0	7	6	Double_Slit	Results	2019-06-11 04:49:58.282516+00:00	1	0	2	1	10		0		United States	44054	35	Female	White	0	31	1	c995ezv2			3SD15I2WD1T2VN36S0Q4Q0RRLMP36D	3U1ZIKCYY7PCG0ZYK1W1RQ2CJHBT5H		0
0	7	6	Double_Slit	Results	2019-06-11 04:49:58.407227+00:00	1	0	2	0		8	1		United States	93013	51	Female	White	0	44	1	c995ezv2			3SD15I2WD1T2VN36S0Q4Q0RRLMP36D	3U1ZIKCYY7PCG0ZYK1W1RQ2CJHBT5H		0
0	7	6	Double_Slit	Results	2019-06-11 04:50:00.009935+00:00	1	0	1	1	6.5		0		United States	71292	33	Male	White	0	5	1	c995ezv2			3SD15I2WD1T2VN36S0Q4Q0RRLMP36D	3U1ZIKCYY7PCG0ZYK1W1RQ2CJHBT5H		0
0	7	6	Double_Slit	Results	2019-06-11 04:50:01.951281+00:00	1	0	1	0		2.5	1		United States	77077	29	Male	White	0	15	1	c995ezv2			3SD15I2WD1T2VN36S0Q4Q0RRLMP36D	3U1ZIKCYY7PCG0ZYK1W1RQ2CJHBT5H		0
0	7	6	Double_Slit	Results	2019-06-11 04:50:06.383523+00:00	1	0	1	1	7	7	1		United States	08620	27	Female	White	0	18	1	c995ezv2			3SD15I2WD1T2VN36S0Q4Q0RRLMP36D	3U1ZIKCYY7PCG0ZYK1W1RQ2CJHBT5H		0
0	7	6	Double_Slit	Results	2019-06-11 04:50:06.485283+00:00	1	0	2	0		10	1		United States	28301	30	Female	Black or African American	0	13	1	c995ezv2			3SD15I2WD1T2VN36S0Q4Q0RRLMP36D	3U1ZIKCYY7PCG0ZYK1W1RQ2CJHBT5H		0
0	7	6	Double_Slit	Results	2019-06-11 04:50:07.981893+00:00	1	0	2	0		5	1		United States	37683	33	Female	White	0	25	1	c995ezv2			3SD15I2WD1T2VN36S0Q4Q0RRLMP36D	3U1ZIKCYY7PCG0ZYK1W1RQ2CJHBT5H		0
0	7	6	Double_Slit	Results	2019-06-11 04:50:08.802793+00:00	1	0	2	0			0		United States	33897	38	Male	Hispanic or Latino	0	16	1	c995ezv2			3SD15I2WD1T2VN36S0Q4Q0RRLMP36D	3U1ZIKCYY7PCG0ZYK1W1RQ2CJHBT5H		0
0	7	6	Double_Slit	Results	2019-06-11 04:50:10.249277+00:00	1	0	1	0			0		United States	30680	18	Female	Hispanic or Latino	0	9	1	c995ezv2			3SD15I2WD1T2VN36S0Q4Q0RRLMP36D	3U1ZIKCYY7PCG0ZYK1W1RQ2CJHBT5H		0
0	7	6	Double_Slit	Results	2019-06-11 04:50:11.218847+00:00	1	0	2	1	10		0		United States	02048	35	Male	Asian	0	27	1	c995ezv2			3SD15I2WD1T2VN36S0Q4Q0RRLMP36D	3U1ZIKCYY7PCG0ZYK1W1RQ2CJHBT5H		0
0	7	6	Double_Slit	Results	2019-06-11 04:50:12.256940+00:00	1	0	1	1	7	7	1		United States	80027	24	Male	Hispanic or Latino	0	47	1	c995ezv2			3SD15I2WD1T2VN36S0Q4Q0RRLMP36D	3U1ZIKCYY7PCG0ZYK1W1RQ2CJHBT5H		0
0	7	6	Double_Slit	Results	2019-06-11 04:50:15.081895+00:00	1	0	2	1	5		0		United States	35565	21	Female	White	0	43	1	c995ezv2			3SD15I2WD1T2VN36S0Q4Q0RRLMP36D	3U1ZIKCYY7PCG0ZYK1W1RQ2CJHBT5H		0
0	5	6	Double_Slit	Demographics	2019-06-11 04:50:30.274673+00:00	1	0	2	1	5		0							0	26	1	c995ezv2			3SD15I2WD1T2VN36S0Q4Q0RRLMP36D	3U1ZIKCYY7PCG0ZYK1W1RQ2CJHBT5H		0
0	7	6	Double_Slit	Results	2019-06-11 04:50:39.139794+00:00	1	0	1	1	10		0		United States	7505	28	Male	White	0	38	1	c995ezv2			3SD15I2WD1T2VN36S0Q4Q0RRLMP36D	3U1ZIKCYY7PCG0ZYK1W1RQ2CJHBT5H		0
0	7	6	Double_Slit	Results	2019-06-11 04:50:39.699246+00:00	1	0	1	0			0		United States	20712	32	Male	White	0	14	1	c995ezv2			3SD15I2WD1T2VN36S0Q4Q0RRLMP36D	3U1ZIKCYY7PCG0ZYK1W1RQ2CJHBT5H		0
0	7	6	Double_Slit	Results	2019-06-11 04:50:39.886855+00:00	1	0	2	1	5.5		0		United States	73071	26	Female	White	0	28	1	c995ezv2			3SD15I2WD1T2VN36S0Q4Q0RRLMP36D	3U1ZIKCYY7PCG0ZYK1W1RQ2CJHBT5H		0
0	7	6	Double_Slit	Results	2019-06-11 04:50:49.861790+00:00	1	0	2	1	0.5		0		Zimbabwe	75023	26	Female	White	0	39	1	c995ezv2			3SD15I2WD1T2VN36S0Q4Q0RRLMP36D	3U1ZIKCYY7PCG0ZYK1W1RQ2CJHBT5H		0
0	7	6	Double_Slit	Results	2019-06-11 04:50:50.620732+00:00	1	0	2	0			0		United States	25404	31	Male	White	0	48	1	c995ezv2			3SD15I2WD1T2VN36S0Q4Q0RRLMP36D	3U1ZIKCYY7PCG0ZYK1W1RQ2CJHBT5H		0
0	7	6	Double_Slit	Results	2019-06-11 04:50:52.427796+00:00	1	0	1	1	0		0		United States	48228	40	Male	Mixed race	0	13	1	c995ezv2			3SD15I2WD1T2VN36S0Q4Q0RRLMP36D	3U1ZIKCYY7PCG0ZYK1W1RQ2CJHBT5H		0
0	7	6	Double_Slit	Results	2019-06-11 04:50:56.161223+00:00	1	0	2	0		10	1		United States	36870	41	Female	White	0	46	1	c995ezv2			3SD15I2WD1T2VN36S0Q4Q0RRLMP36D	3U1ZIKCYY7PCG0ZYK1W1RQ2CJHBT5H		0
0	7	6	Double_Slit	Results	2019-06-11 04:50:57.914005+00:00	1	0	1	0		8	1		United States	66109	38	Female	Black or African American	0	28	1	c995ezv2			3SD15I2WD1T2VN36S0Q4Q0RRLMP36D	3U1ZIKCYY7PCG0ZYK1W1RQ2CJHBT5H		0
0	7	6	Double_Slit	Results	2019-06-11 04:51:12.985482+00:00	1	0	2	1	3.5		0		United States	23234	35	Female	Black or African American	0	30	1	c995ezv2			3SD15I2WD1T2VN36S0Q4Q0RRLMP36D	3U1ZIKCYY7PCG0ZYK1W1RQ2CJHBT5H		0
0	7	6	Double_Slit	Results	2019-06-11 04:51:33.694927+00:00	1	0	2	1	8	8	1		United States	94558	28	Female	White	0	15	1	c995ezv2			3SD15I2WD1T2VN36S0Q4Q0RRLMP36D	3U1ZIKCYY7PCG0ZYK1W1RQ2CJHBT5H		0
0	7	6	Double_Slit	Results	2019-06-11 04:52:13.589497+00:00	1	0	2	0		7	1		United States	12008	23	Female	White	0	35	1	c995ezv2			3SD15I2WD1T2VN36S0Q4Q0RRLMP36D	3U1ZIKCYY7PCG0ZYK1W1RQ2CJHBT5H		0
0	7	6	Double_Slit	Results	2019-06-11 04:52:14.117118+00:00	1	0	1	1	5		0		United States	85295	23	Female	White	0	32	1	c995ezv2			3SD15I2WD1T2VN36S0Q4Q0RRLMP36D	3U1ZIKCYY7PCG0ZYK1W1RQ2CJHBT5H		0
0	7	6	Double_Slit	Results	2019-06-11 04:53:53.372347+00:00	1	0	1	1	8.5		0		United States	31904	18	Male	White	0	11	1	c995ezv2			3SD15I2WD1T2VN36S0Q4Q0RRLMP36D	3U1ZIKCYY7PCG0ZYK1W1RQ2CJHBT5H		0
0	7	6	Double_Slit	Results	2019-06-11 04:54:00.243659+00:00	1	0	1	0		5	1		United States	33132	47	Female	Native American or American Indian	0	39	1	c995ezv2			3SD15I2WD1T2VN36S0Q4Q0RRLMP36D	3U1ZIKCYY7PCG0ZYK1W1RQ2CJHBT5H		0
0	7	6	Double_Slit	Results	2019-06-11 04:54:02.484490+00:00	1	0	2	0			0		United Kingdom	08332	35	Male	White	0	3	1	c995ezv2			3SD15I2WD1T2VN36S0Q4Q0RRLMP36D	3U1ZIKCYY7PCG0ZYK1W1RQ2CJHBT5H		0
0	7	6	Double_Slit	Results	2019-06-11 04:54:03.922864+00:00	1	0	1	1	10		0		United States	52402	26	Female	White	0	1	1	c995ezv2			3SD15I2WD1T2VN36S0Q4Q0RRLMP36D	3U1ZIKCYY7PCG0ZYK1W1RQ2CJHBT5H		0
0	7	6	Double_Slit	Results	2019-06-11 04:56:36.282317+00:00	1	0	1	1	7	7	1		United States	98033	65	Female	White	0	50	1	c995ezv2			3SD15I2WD1T2VN36S0Q4Q0RRLMP36D	3U1ZIKCYY7PCG0ZYK1W1RQ2CJHBT5H		0
0	7	6	Double_Slit	Results	2019-06-11 04:58:16.497618+00:00	1	0	2	0			0		United States	70344	33	Female	White	0	47	1	c995ezv2			3SD15I2WD1T2VN36S0Q4Q0RRLMP36D	3U1ZIKCYY7PCG0ZYK1W1RQ2CJHBT5H		0
0	7	6	Double_Slit	Results	2019-06-11 04:58:35.979279+00:00	1	0	1	0		10	1		United States	38601	28	Male	White	0	27	1	c995ezv2			3SD15I2WD1T2VN36S0Q4Q0RRLMP36D	3U1ZIKCYY7PCG0ZYK1W1RQ2CJHBT5H		0
0	7	6	Double_Slit	Results	2019-06-11 05:00:26.984994+00:00	1	0	1	0			0		United States	98003	55	Male	White	0	37	1	c995ezv2			3SD15I2WD1T2VN36S0Q4Q0RRLMP36D	3U1ZIKCYY7PCG0ZYK1W1RQ2CJHBT5H		0
0	7	6	Double_Slit	Results	2019-06-11 05:00:31.209714+00:00	1	0	1	0		8	1		United States	11105	24	Male	Hispanic or Latino	0	7	1	c995ezv2			3SD15I2WD1T2VN36S0Q4Q0RRLMP36D	3U1ZIKCYY7PCG0ZYK1W1RQ2CJHBT5H		0
0	7	6	Double_Slit	Results	2019-06-11 05:01:12.825960+00:00	1	0	1	0			0		United States	95315	25	Male	White	0	23	1	c995ezv2			3SD15I2WD1T2VN36S0Q4Q0RRLMP36D	3U1ZIKCYY7PCG0ZYK1W1RQ2CJHBT5H		0
0	7	6	Double_Slit	Results	2019-06-11 05:01:18.736452+00:00	1	0	2	0		10	1		United States	93001	50	Male	Hispanic or Latino	0	19	1	c995ezv2			3SD15I2WD1T2VN36S0Q4Q0RRLMP36D	3U1ZIKCYY7PCG0ZYK1W1RQ2CJHBT5H		0
0	7	6	Double_Slit	Results	2019-06-11 05:01:59.843657+00:00	1	0	1	1	10		0		United States	95592	42	Male	White	0	49	1	c995ezv2			3SD15I2WD1T2VN36S0Q4Q0RRLMP36D	3U1ZIKCYY7PCG0ZYK1W1RQ2CJHBT5H		0
0	7	6	Double_Slit	Results	2019-06-11 05:02:03.670091+00:00	1	0	2	0		7	1		United States	95129	28	Male	Asian	0	6	1	c995ezv2			3SD15I2WD1T2VN36S0Q4Q0RRLMP36D	3U1ZIKCYY7PCG0ZYK1W1RQ2CJHBT5H		0
0	7	6	Double_Slit	Results	2019-06-11 05:02:34.163727+00:00	1	0	2	1	10		0		United States	24141	20	Female	White	0	4	1	c995ezv2			3SD15I2WD1T2VN36S0Q4Q0RRLMP36D	3U1ZIKCYY7PCG0ZYK1W1RQ2CJHBT5H		0
0	7	6	Double_Slit	Results	2019-06-11 05:02:37.621930+00:00	1	0	1	1	6		0		United States	75043	27	Male	Black or African American	0	20	1	c995ezv2			3SD15I2WD1T2VN36S0Q4Q0RRLMP36D	3U1ZIKCYY7PCG0ZYK1W1RQ2CJHBT5H		0
0	7	6	Double_Slit	Results	2019-06-11 05:02:44.324762+00:00	1	0	2	1	5		0		United States	63967	43	Female	Black or African American	0	9	1	c995ezv2			3SD15I2WD1T2VN36S0Q4Q0RRLMP36D	3U1ZIKCYY7PCG0ZYK1W1RQ2CJHBT5H		0
0	7	6	Double_Slit	Results	2019-06-11 05:06:52.526686+00:00	1	0	2	0		9	1		United States	06820	35	Female	White	0	1	1	c995ezv2			3SD15I2WD1T2VN36S0Q4Q0RRLMP36D	3U1ZIKCYY7PCG0ZYK1W1RQ2CJHBT5H		0
0	7	6	Double_Slit	Results	2019-06-11 05:12:18.335162+00:00	1	0	1	1	7	7	1		United States	16803	35	Male	White	0	35	1	c995ezv2			3SD15I2WD1T2VN36S0Q4Q0RRLMP36D	3U1ZIKCYY7PCG0ZYK1W1RQ2CJHBT5H		0
0	7	6	Double_Slit	Results	2019-06-11 05:14:37.895952+00:00	1	0	2	0		7	1		United States	11757	42	Male	White	0	38	1	c995ezv2			3SD15I2WD1T2VN36S0Q4Q0RRLMP36D	3U1ZIKCYY7PCG0ZYK1W1RQ2CJHBT5H		0
0	7	6	Double_Slit	Results	2019-06-11 05:14:42.265471+00:00	1	0	2	1	10		0		United States	06825	35	Male	White	0	22	1	c995ezv2			3SD15I2WD1T2VN36S0Q4Q0RRLMP36D	3U1ZIKCYY7PCG0ZYK1W1RQ2CJHBT5H		0
0	7	6	Double_Slit	Results	2019-06-11 05:18:20.563127+00:00	1	0	1	1	8	10	1		United States	06825	37	Female	White	0	2	1	c995ezv2			3SD15I2WD1T2VN36S0Q4Q0RRLMP36D	3U1ZIKCYY7PCG0ZYK1W1RQ2CJHBT5H		0
0	7	6	Double_Slit	Results	2019-06-11 18:16:17.201322+00:00	1	0	1	0		7	1		United States	65810	34	Female	White	0	4	1	mi1bm01p			33QQ60S6ARHRG6UA5V6O4870LXPU0F	3U1ZIKCYY7PCG0ZYK1W1RQ2CJHBT5H		0
0	7	6	Double_Slit	Results	2019-06-11 18:16:17.305484+00:00	1	0	1	1	4		0		United States	92116	21	Male	White	0	43	1	mi1bm01p			33QQ60S6ARHRG6UA5V6O4870LXPU0F	3U1ZIKCYY7PCG0ZYK1W1RQ2CJHBT5H		0
0	7	6	Double_Slit	Results	2019-06-11 18:16:17.415337+00:00	1	0	2	1	8	8	1		United States	62002	36	Male	White	0	18	1	mi1bm01p			33QQ60S6ARHRG6UA5V6O4870LXPU0F	3U1ZIKCYY7PCG0ZYK1W1RQ2CJHBT5H		0
0	7	6	Double_Slit	Results	2019-06-11 18:16:17.725519+00:00	1	0	2	0			0		United States	27043	38	Female	White	0	33	1	mi1bm01p			33QQ60S6ARHRG6UA5V6O4870LXPU0F	3U1ZIKCYY7PCG0ZYK1W1RQ2CJHBT5H		0
0	7	6	Double_Slit	Results	2019-06-11 18:16:17.821445+00:00	1	0	2	0		8	1		United States	22150	24	Male	White	0	30	1	mi1bm01p			33QQ60S6ARHRG6UA5V6O4870LXPU0F	3U1ZIKCYY7PCG0ZYK1W1RQ2CJHBT5H		0
0	7	6	Double_Slit	Results	2019-06-11 18:16:18.911882+00:00	1	0	1	1	9		0		United States	53704	34	Female	White	0	27	1	mi1bm01p			33QQ60S6ARHRG6UA5V6O4870LXPU0F	3U1ZIKCYY7PCG0ZYK1W1RQ2CJHBT5H		0
0	7	6	Double_Slit	Results	2019-06-11 18:16:20.696633+00:00	1	0	2	0			0		United States	92220	47	Male	White	0	1	1	mi1bm01p			33QQ60S6ARHRG6UA5V6O4870LXPU0F	3U1ZIKCYY7PCG0ZYK1W1RQ2CJHBT5H		0
0	7	6	Double_Slit	Results	2019-06-11 18:16:21.233967+00:00	1	0	2	0			0		United States	22153	28	Male	White	0	6	1	mi1bm01p			33QQ60S6ARHRG6UA5V6O4870LXPU0F	3U1ZIKCYY7PCG0ZYK1W1RQ2CJHBT5H		0
0	7	6	Double_Slit	Results	2019-06-11 18:16:22.007761+00:00	1	0	2	1	0.5		0		United States	10009	32	Male	Black or African American	0	32	1	mi1bm01p			33QQ60S6ARHRG6UA5V6O4870LXPU0F	3U1ZIKCYY7PCG0ZYK1W1RQ2CJHBT5H		0
0	7	6	Double_Slit	Results	2019-06-11 18:16:23.443692+00:00	1	0	1	1	0.5		0		United States	71913	25	Male	White	0	33	1	mi1bm01p			33QQ60S6ARHRG6UA5V6O4870LXPU0F	3U1ZIKCYY7PCG0ZYK1W1RQ2CJHBT5H		0
0	7	6	Double_Slit	Results	2019-06-11 18:16:23.660369+00:00	1	0	1	0		10	1		United States	10035	28	Male	Hispanic or Latino	0	38	1	mi1bm01p			33QQ60S6ARHRG6UA5V6O4870LXPU0F	3U1ZIKCYY7PCG0ZYK1W1RQ2CJHBT5H		0
0	7	6	Double_Slit	Results	2019-06-11 18:16:28.878197+00:00	1	0	1	1	5.5		0		United States	95148	35	Male	Mixed race	0	5	1	mi1bm01p			33QQ60S6ARHRG6UA5V6O4870LXPU0F	3U1ZIKCYY7PCG0ZYK1W1RQ2CJHBT5H		0
0	7	6	Double_Slit	Results	2019-06-11 18:16:33.342545+00:00	1	0	1	0		3	1		United States	02382	33	Male	White	0	31	1	mi1bm01p			33QQ60S6ARHRG6UA5V6O4870LXPU0F	3U1ZIKCYY7PCG0ZYK1W1RQ2CJHBT5H		0
0	7	6	Double_Slit	Results	2019-06-11 18:16:46.698275+00:00	1	0	2	1	9		0		United States	11234	25	Male	White	0	31	1	mi1bm01p			33QQ60S6ARHRG6UA5V6O4870LXPU0F	3U1ZIKCYY7PCG0ZYK1W1RQ2CJHBT5H		0
0	7	6	Double_Slit	Results	2019-06-11 18:16:48.516866+00:00	1	0	2	1	5		0		United States	23455	28	Male	White	0	10	1	mi1bm01p			33QQ60S6ARHRG6UA5V6O4870LXPU0F	3U1ZIKCYY7PCG0ZYK1W1RQ2CJHBT5H		0
0	7	6	Double_Slit	Results	2019-06-11 18:16:58.461301+00:00	1	0	1	0		7	1		United States	31909	31	Male	White	0	42	1	mi1bm01p			33QQ60S6ARHRG6UA5V6O4870LXPU0F	3U1ZIKCYY7PCG0ZYK1W1RQ2CJHBT5H		0
0	7	6	Double_Slit	Results	2019-06-11 18:17:00.662077+00:00	1	0	1	0			0		United States	78266	19	Male	Asian	0	39	1	mi1bm01p			33QQ60S6ARHRG6UA5V6O4870LXPU0F	3U1ZIKCYY7PCG0ZYK1W1RQ2CJHBT5H		0
0	7	6	Double_Slit	Results	2019-06-11 18:17:11.449391+00:00	1	0	2	1	5		0		United States	14620	33	Female	White	0	29	1	mi1bm01p			33QQ60S6ARHRG6UA5V6O4870LXPU0F	3U1ZIKCYY7PCG0ZYK1W1RQ2CJHBT5H		0
0	7	6	Double_Slit	Results	2019-06-11 18:17:19.392817+00:00	1	0	1	0		2.5	1		United States	32128	32	Male	White	0	8	1	mi1bm01p			33QQ60S6ARHRG6UA5V6O4870LXPU0F	3U1ZIKCYY7PCG0ZYK1W1RQ2CJHBT5H		0
0	7	6	Double_Slit	Results	2019-06-11 18:17:23.605854+00:00	1	0	2	0		8	1		United States	11215	29	Male	White	0	7	1	mi1bm01p			33QQ60S6ARHRG6UA5V6O4870LXPU0F	3U1ZIKCYY7PCG0ZYK1W1RQ2CJHBT5H		0
0	7	6	Double_Slit	Results	2019-06-11 18:17:33.037192+00:00	1	0	1	0		7	1		United States	52405	28	Male	White	0	32	1	mi1bm01p			33QQ60S6ARHRG6UA5V6O4870LXPU0F	3U1ZIKCYY7PCG0ZYK1W1RQ2CJHBT5H		0
0	7	6	Double_Slit	Results	2019-06-11 18:17:34.600735+00:00	1	0	2	0		7	1		United States	90034	31	Male	White	0	43	1	mi1bm01p			33QQ60S6ARHRG6UA5V6O4870LXPU0F	3U1ZIKCYY7PCG0ZYK1W1RQ2CJHBT5H		0
0	7	6	Double_Slit	Results	2019-06-11 18:17:34.902492+00:00	1	0	2	1	6		0		United States	43213	28	Male	White	0	37	1	mi1bm01p			33QQ60S6ARHRG6UA5V6O4870LXPU0F	3U1ZIKCYY7PCG0ZYK1W1RQ2CJHBT5H		0
0	7	6	Double_Slit	Results	2019-06-11 18:17:41.931443+00:00	1	0	1	1	5		0		United States	11203	29	Female	White	0	49	1	mi1bm01p			33QQ60S6ARHRG6UA5V6O4870LXPU0F	3U1ZIKCYY7PCG0ZYK1W1RQ2CJHBT5H		0
0	5	6	Double_Slit	Demographics	2019-06-11 18:18:05.447787+00:00	1	0	2	1	4		0							0	22	1	mi1bm01p			33QQ60S6ARHRG6UA5V6O4870LXPU0F	3U1ZIKCYY7PCG0ZYK1W1RQ2CJHBT5H		0
0	7	6	Double_Slit	Results	2019-06-11 18:18:09.405440+00:00	1	0	1	1	4		0		United States	73102	32	Male	White	0	7	1	mi1bm01p			33QQ60S6ARHRG6UA5V6O4870LXPU0F	3U1ZIKCYY7PCG0ZYK1W1RQ2CJHBT5H		0
0	7	6	Double_Slit	Results	2019-06-11 18:18:34.208529+00:00	1	0	1	0		8	1		United States	54301	60	Male	White	0	29	1	mi1bm01p			33QQ60S6ARHRG6UA5V6O4870LXPU0F	3U1ZIKCYY7PCG0ZYK1W1RQ2CJHBT5H		0
0	7	6	Double_Slit	Results	2019-06-11 18:18:46.555507+00:00	1	0	1	1	7.5	8	1		United States	38139	24	Male	White	0	12	1	mi1bm01p			33QQ60S6ARHRG6UA5V6O4870LXPU0F	3U1ZIKCYY7PCG0ZYK1W1RQ2CJHBT5H		0
0	7	6	Double_Slit	Results	2019-06-11 18:19:04.078713+00:00	1	0	1	0			0		United States	74135	29	Female	White	0	46	1	mi1bm01p			33QQ60S6ARHRG6UA5V6O4870LXPU0F	3U1ZIKCYY7PCG0ZYK1W1RQ2CJHBT5H		0
0	7	6	Double_Slit	Results	2019-06-11 18:19:09.059665+00:00	1	0	1	0		10	1		United States	07202	39	Male	White	0	11	1	mi1bm01p			33QQ60S6ARHRG6UA5V6O4870LXPU0F	3U1ZIKCYY7PCG0ZYK1W1RQ2CJHBT5H		0
0	7	6	Double_Slit	Results	2019-06-11 18:19:47.026588+00:00	1	0	2	0		10	1		United States	11951	25	Male	White	0	23	1	mi1bm01p			33QQ60S6ARHRG6UA5V6O4870LXPU0F	3U1ZIKCYY7PCG0ZYK1W1RQ2CJHBT5H		0
0	7	6	Double_Slit	Results	2019-06-11 18:19:54.396229+00:00	1	0	1	1	10		0		United States	16148	30	Male	White	0	35	1	mi1bm01p			33QQ60S6ARHRG6UA5V6O4870LXPU0F	3U1ZIKCYY7PCG0ZYK1W1RQ2CJHBT5H		0
0	7	6	Double_Slit	Results	2019-06-11 18:20:08.597981+00:00	1	0	2	0		7	1		United States	84044	26	Male	White	0	26	1	mi1bm01p			33QQ60S6ARHRG6UA5V6O4870LXPU0F	3U1ZIKCYY7PCG0ZYK1W1RQ2CJHBT5H		0
0	7	6	Double_Slit	Results	2019-06-11 18:21:13.709082+00:00	1	0	2	0		8	1		United States	43023	37	Male	White	0	49	1	mi1bm01p			33QQ60S6ARHRG6UA5V6O4870LXPU0F	3U1ZIKCYY7PCG0ZYK1W1RQ2CJHBT5H		0
0	7	6	Double_Slit	Results	2019-06-11 18:22:21.671252+00:00	1	0	1	1	5		0		United States	66219	26	Male	White	0	13	1	mi1bm01p			33QQ60S6ARHRG6UA5V6O4870LXPU0F	3U1ZIKCYY7PCG0ZYK1W1RQ2CJHBT5H		0
0	7	6	Double_Slit	Results	2019-06-11 18:23:28.440398+00:00	1	0	1	0			0		United States	73071	25	Male	White	0	50	1	mi1bm01p			33QQ60S6ARHRG6UA5V6O4870LXPU0F	3U1ZIKCYY7PCG0ZYK1W1RQ2CJHBT5H		0
0	7	6	Double_Slit	Results	2019-06-11 18:23:51.818988+00:00	1	0	1	0		0.5	1		United States	71635	25	Male	White	0	14	1	mi1bm01p			33QQ60S6ARHRG6UA5V6O4870LXPU0F	3U1ZIKCYY7PCG0ZYK1W1RQ2CJHBT5H		0
0	7	6	Double_Slit	Results	2019-06-11 18:26:37.173775+00:00	1	0	1	1	6.5		0		United States	21542	26	Male	Black or African American	0	34	1	mi1bm01p			33QQ60S6ARHRG6UA5V6O4870LXPU0F	3U1ZIKCYY7PCG0ZYK1W1RQ2CJHBT5H		0
0	7	6	Double_Slit	Results	2019-06-11 18:27:06.446085+00:00	1	0	2	0			0		United States	38133	32	Male	White	0	48	1	mi1bm01p			33QQ60S6ARHRG6UA5V6O4870LXPU0F	3U1ZIKCYY7PCG0ZYK1W1RQ2CJHBT5H		0
0	7	6	Double_Slit	Results	2019-06-11 18:27:11.350145+00:00	1	0	2	1	8	8	1		United States	18960	30	Male	White	0	44	1	mi1bm01p			33QQ60S6ARHRG6UA5V6O4870LXPU0F	3U1ZIKCYY7PCG0ZYK1W1RQ2CJHBT5H		0
0	7	6	Double_Slit	Results	2019-06-11 18:27:55.435319+00:00	1	0	1	0		8	1		United States	27360	37	Male	White	0	24	1	mi1bm01p			33QQ60S6ARHRG6UA5V6O4870LXPU0F	3U1ZIKCYY7PCG0ZYK1W1RQ2CJHBT5H		0
0	7	6	Double_Slit	Results	2019-06-11 18:28:44.298710+00:00	1	0	1	1	10		0		United States	98506	29	Female	White	0	47	1	mi1bm01p			33QQ60S6ARHRG6UA5V6O4870LXPU0F	3U1ZIKCYY7PCG0ZYK1W1RQ2CJHBT5H		0
0	7	6	Double_Slit	Results	2019-06-11 18:28:52.742319+00:00	1	0	2	1	5		0		Vietnam	20737	25	Male	Asian	0	3	1	mi1bm01p			33QQ60S6ARHRG6UA5V6O4870LXPU0F	3U1ZIKCYY7PCG0ZYK1W1RQ2CJHBT5H		0
0	7	6	Double_Slit	Results	2019-06-11 18:29:03.960098+00:00	1	0	2	0		5	1		United States	11213	40	Female	White	0	12	1	mi1bm01p			33QQ60S6ARHRG6UA5V6O4870LXPU0F	3U1ZIKCYY7PCG0ZYK1W1RQ2CJHBT5H		0
0	7	6	Double_Slit	Results	2019-06-11 18:29:10.756213+00:00	1	0	2	0			0		United States	06040	29	Male	White	0	2	1	mi1bm01p			33QQ60S6ARHRG6UA5V6O4870LXPU0F	3U1ZIKCYY7PCG0ZYK1W1RQ2CJHBT5H		0
0	7	6	Double_Slit	Results	2019-06-11 18:29:42.548123+00:00	1	0	1	0		8	1		United States	10467	44	Female	Mixed race	0	10	1	mi1bm01p			33QQ60S6ARHRG6UA5V6O4870LXPU0F	3U1ZIKCYY7PCG0ZYK1W1RQ2CJHBT5H		0
0	7	6	Double_Slit	Results	2019-06-11 18:29:50.145872+00:00	1	0	2	0		7	1		United States	76063	32	Male	White	0	20	1	mi1bm01p			33QQ60S6ARHRG6UA5V6O4870LXPU0F	3U1ZIKCYY7PCG0ZYK1W1RQ2CJHBT5H		0
0	7	6	Double_Slit	Results	2019-06-11 18:30:23.810075+00:00	1	0	2	0			0		United States	77598	48	Female	Mixed race	0	9	1	mi1bm01p			33QQ60S6ARHRG6UA5V6O4870LXPU0F	3U1ZIKCYY7PCG0ZYK1W1RQ2CJHBT5H		0
0	7	6	Double_Slit	Results	2019-06-11 18:30:29.142799+00:00	1	0	2	1	7	7	1		United States	48235	32	Male	Black or African American	0	8	1	mi1bm01p			33QQ60S6ARHRG6UA5V6O4870LXPU0F	3U1ZIKCYY7PCG0ZYK1W1RQ2CJHBT5H		0
0	7	6	Double_Slit	Results	2019-06-11 18:30:41.122835+00:00	1	0	1	0		3	1		United States	77068	30	Male	Asian	0	40	1	mi1bm01p			33QQ60S6ARHRG6UA5V6O4870LXPU0F	3U1ZIKCYY7PCG0ZYK1W1RQ2CJHBT5H		0
0	7	6	Double_Slit	Results	2019-06-11 18:34:32.860264+00:00	1	0	2	0			0		United States	22079	41	Male	White	0	17	1	mi1bm01p			33QQ60S6ARHRG6UA5V6O4870LXPU0F	3U1ZIKCYY7PCG0ZYK1W1RQ2CJHBT5H		0
0	7	6	Double_Slit	Results	2019-06-11 18:38:23.830741+00:00	1	0	1	1	10		0		United States	68069	32	Male	White	0	28	1	mi1bm01p			33QQ60S6ARHRG6UA5V6O4870LXPU0F	3U1ZIKCYY7PCG0ZYK1W1RQ2CJHBT5H		0
0	7	6	Double_Slit	Results	2019-06-11 19:17:28.173706+00:00	1	0	2	0			0		United States	72113	29	Male	White	0	15	1	pu0jzb33			386T3MLZLMUTI9NX2S5J8GPBO6308B	3U1ZIKCYY7PCG0ZYK1W1RQ2CJHBT5H		0
0	7	6	Double_Slit	Results	2019-06-11 19:17:40.135123+00:00	1	0	1	0		7	1		United States	97302	36	Male	White	0	14	1	pu0jzb33			386T3MLZLMUTI9NX2S5J8GPBO6308B	3U1ZIKCYY7PCG0ZYK1W1RQ2CJHBT5H		0
0	7	6	Double_Slit	Results	2019-06-11 19:17:40.143112+00:00	1	0	1	1	10		0		United States	75040	35	Female	White	0	15	1	pu0jzb33			386T3MLZLMUTI9NX2S5J8GPBO6308B	3U1ZIKCYY7PCG0ZYK1W1RQ2CJHBT5H		0
0	7	6	Double_Slit	Results	2019-06-11 19:17:40.332383+00:00	1	0	2	0			0		United States	10010	25	Male	White	0	38	1	pu0jzb33			386T3MLZLMUTI9NX2S5J8GPBO6308B	3U1ZIKCYY7PCG0ZYK1W1RQ2CJHBT5H		0
0	7	6	Double_Slit	Results	2019-06-11 19:17:43.139388+00:00	1	0	1	0		8	1		United States	93727	32	Female	Hispanic or Latino	0	49	1	pu0jzb33			386T3MLZLMUTI9NX2S5J8GPBO6308B	3U1ZIKCYY7PCG0ZYK1W1RQ2CJHBT5H		0
0	7	6	Double_Slit	Results	2019-06-11 19:17:46.329602+00:00	1	0	1	1	6.5		0		United States	92101	37	Male	White	0	19	1	pu0jzb33			386T3MLZLMUTI9NX2S5J8GPBO6308B	3U1ZIKCYY7PCG0ZYK1W1RQ2CJHBT5H		0
0	7	6	Double_Slit	Results	2019-06-11 19:17:50.758445+00:00	1	0	2	0			0		United States	91733	32	Male	Asian	0	5	1	pu0jzb33			386T3MLZLMUTI9NX2S5J8GPBO6308B	3U1ZIKCYY7PCG0ZYK1W1RQ2CJHBT5H		0
0	7	6	Double_Slit	Results	2019-06-11 19:17:53.082233+00:00	1	0	1	1	7	7	1		United States	93901	32	Female	White	0	48	1	pu0jzb33			386T3MLZLMUTI9NX2S5J8GPBO6308B	3U1ZIKCYY7PCG0ZYK1W1RQ2CJHBT5H		0
0	7	6	Double_Slit	Results	2019-06-11 19:17:53.851575+00:00	1	0	2	1	8	8	1		United States	95758	26	Female	Asian	0	32	1	pu0jzb33			386T3MLZLMUTI9NX2S5J8GPBO6308B	3U1ZIKCYY7PCG0ZYK1W1RQ2CJHBT5H		0
0	7	6	Double_Slit	Results	2019-06-11 19:17:59.082368+00:00	1	0	1	0		2	1		United States	91762	25	Female	Asian	0	23	1	pu0jzb33			386T3MLZLMUTI9NX2S5J8GPBO6308B	3U1ZIKCYY7PCG0ZYK1W1RQ2CJHBT5H		0
0	7	6	Double_Slit	Results	2019-06-11 19:18:03.548222+00:00	1	0	2	0		10	1		United States	33605	28	Male	Hispanic or Latino	0	10	1	pu0jzb33			386T3MLZLMUTI9NX2S5J8GPBO6308B	3U1ZIKCYY7PCG0ZYK1W1RQ2CJHBT5H		0
0	7	6	Double_Slit	Results	2019-06-11 19:18:06.104957+00:00	1	0	1	1	10		0		United States	91767	44	Female	Mixed race	0	18	1	pu0jzb33			386T3MLZLMUTI9NX2S5J8GPBO6308B	3U1ZIKCYY7PCG0ZYK1W1RQ2CJHBT5H		0
0	7	6	Double_Slit	Results	2019-06-11 19:18:25.152745+00:00	1	0	1	0		8	1		United States	60067	51	Female	White	0	43	1	pu0jzb33			386T3MLZLMUTI9NX2S5J8GPBO6308B	3U1ZIKCYY7PCG0ZYK1W1RQ2CJHBT5H		0
0	7	6	Double_Slit	Results	2019-06-11 19:18:25.405994+00:00	1	0	2	0			0		United States	97404	55	Female	White	0	39	1	pu0jzb33			386T3MLZLMUTI9NX2S5J8GPBO6308B	3U1ZIKCYY7PCG0ZYK1W1RQ2CJHBT5H		0
0	7	6	Double_Slit	Results	2019-06-11 19:18:41.997922+00:00	1	0	2	0		5	1		United States	79059	30	Male	Black or African American	0	26	1	pu0jzb33			386T3MLZLMUTI9NX2S5J8GPBO6308B	3U1ZIKCYY7PCG0ZYK1W1RQ2CJHBT5H		0
0	7	6	Double_Slit	Results	2019-06-11 19:18:52.625292+00:00	1	0	2	1	8	8	1		United States	85120	37	Female	Mixed race	0	49	1	pu0jzb33			386T3MLZLMUTI9NX2S5J8GPBO6308B	3U1ZIKCYY7PCG0ZYK1W1RQ2CJHBT5H		0
0	7	6	Double_Slit	Results	2019-06-11 19:18:53.593619+00:00	1	0	2	0			0		United States	95121	28	Male	Asian	0	4	1	pu0jzb33			386T3MLZLMUTI9NX2S5J8GPBO6308B	3U1ZIKCYY7PCG0ZYK1W1RQ2CJHBT5H		0
0	7	6	Double_Slit	Results	2019-06-11 19:18:55.147764+00:00	1	0	2	1	7	7	1		United States	21228	30	Female	White	0	11	1	pu0jzb33			386T3MLZLMUTI9NX2S5J8GPBO6308B	3U1ZIKCYY7PCG0ZYK1W1RQ2CJHBT5H		0
0	7	6	Double_Slit	Results	2019-06-11 19:18:59.903756+00:00	1	0	1	1	10		0		United States	53949	24	Male	White	0	4	1	pu0jzb33			386T3MLZLMUTI9NX2S5J8GPBO6308B	3U1ZIKCYY7PCG0ZYK1W1RQ2CJHBT5H		0
0	7	6	Double_Slit	Results	2019-06-11 19:19:52.259334+00:00	1	0	1	1	5		0		United States	32960	32	Female	White	0	10	1	pu0jzb33			386T3MLZLMUTI9NX2S5J8GPBO6308B	3U1ZIKCYY7PCG0ZYK1W1RQ2CJHBT5H		0
0	7	6	Double_Slit	Results	2019-06-11 19:19:57.794671+00:00	1	0	1	0		5	1		United States	60102	32	Male	Asian	0	34	1	pu0jzb33			386T3MLZLMUTI9NX2S5J8GPBO6308B	3U1ZIKCYY7PCG0ZYK1W1RQ2CJHBT5H		0
0	7	6	Double_Slit	Results	2019-06-11 19:20:01.843915+00:00	1	0	1	1	5		0		United States	62701	33	Decline to Answer	White	0	6	1	pu0jzb33			386T3MLZLMUTI9NX2S5J8GPBO6308B	3U1ZIKCYY7PCG0ZYK1W1RQ2CJHBT5H		0
0	7	6	Double_Slit	Results	2019-06-11 19:20:02.246373+00:00	1	0	1	1	10		0		United States	33132	25	Male	White	0	41	1	pu0jzb33			386T3MLZLMUTI9NX2S5J8GPBO6308B	3U1ZIKCYY7PCG0ZYK1W1RQ2CJHBT5H		0
0	7	6	Double_Slit	Results	2019-06-11 19:20:14.864582+00:00	1	0	1	1	10		0		United States	65810	33	Male	White	0	8	1	pu0jzb33			386T3MLZLMUTI9NX2S5J8GPBO6308B	3U1ZIKCYY7PCG0ZYK1W1RQ2CJHBT5H		0
0	7	6	Double_Slit	Results	2019-06-11 19:20:21.845100+00:00	1	0	1	0		8	1		United States	93610	37	Male	White	0	3	1	pu0jzb33			386T3MLZLMUTI9NX2S5J8GPBO6308B	3U1ZIKCYY7PCG0ZYK1W1RQ2CJHBT5H		0
0	7	6	Double_Slit	Results	2019-06-11 19:20:52.199290+00:00	1	0	2	0		10	1		United States	32011	28	Male	White	0	27	1	pu0jzb33			386T3MLZLMUTI9NX2S5J8GPBO6308B	3U1ZIKCYY7PCG0ZYK1W1RQ2CJHBT5H		0
0	7	6	Double_Slit	Results	2019-06-11 19:24:03.405643+00:00	1	0	2	1	7	7	1		United States	30215	39	Male	Black or African American	0	43	1	pu0jzb33			386T3MLZLMUTI9NX2S5J8GPBO6308B	3U1ZIKCYY7PCG0ZYK1W1RQ2CJHBT5H		0
0	7	6	Double_Slit	Results	2019-06-11 19:24:17.327528+00:00	1	0	1	0			0		United States	20007	30	Female	White	0	45	1	pu0jzb33			386T3MLZLMUTI9NX2S5J8GPBO6308B	3U1ZIKCYY7PCG0ZYK1W1RQ2CJHBT5H		0
0	7	6	Double_Slit	Results	2019-06-11 19:24:31.017169+00:00	1	0	1	1	10		0		United States	07208	26	Male	Black or African American	0	29	1	pu0jzb33			386T3MLZLMUTI9NX2S5J8GPBO6308B	3U1ZIKCYY7PCG0ZYK1W1RQ2CJHBT5H		0
0	7	6	Double_Slit	Results	2019-06-11 19:24:33.230995+00:00	1	0	2	1	8	8	1		United States	90027	34	Female	Asian	0	37	1	pu0jzb33			386T3MLZLMUTI9NX2S5J8GPBO6308B	3U1ZIKCYY7PCG0ZYK1W1RQ2CJHBT5H		0
0	7	6	Double_Slit	Results	2019-06-11 19:25:34.805271+00:00	1	0	2	0			0		United States	95608	25	Male	White	0	20	1	pu0jzb33			386T3MLZLMUTI9NX2S5J8GPBO6308B	3U1ZIKCYY7PCG0ZYK1W1RQ2CJHBT5H		0
0	7	6	Double_Slit	Results	2019-06-11 19:25:50.974797+00:00	1	0	1	0		6	1		United States	45429	25	Male	White	0	25	1	pu0jzb33			386T3MLZLMUTI9NX2S5J8GPBO6308B	3U1ZIKCYY7PCG0ZYK1W1RQ2CJHBT5H		0
0	7	6	Double_Slit	Results	2019-06-11 19:26:17.370718+00:00	1	0	2	0		8	1		United States	19027	24	Female	White	0	18	1	pu0jzb33			386T3MLZLMUTI9NX2S5J8GPBO6308B	3U1ZIKCYY7PCG0ZYK1W1RQ2CJHBT5H		0
0	7	6	Double_Slit	Results	2019-06-11 19:26:58.252608+00:00	1	0	1	1	8	8	1		United States	74820	42	Male	White	0	2	1	pu0jzb33			386T3MLZLMUTI9NX2S5J8GPBO6308B	3U1ZIKCYY7PCG0ZYK1W1RQ2CJHBT5H		0
0	7	6	Double_Slit	Results	2019-06-11 19:28:10.649430+00:00	1	0	1	0			0		United States	64114	24	Male	Hispanic or Latino	0	33	1	pu0jzb33			386T3MLZLMUTI9NX2S5J8GPBO6308B	3U1ZIKCYY7PCG0ZYK1W1RQ2CJHBT5H		0
0	7	6	Double_Slit	Results	2019-06-11 19:29:09.937422+00:00	1	0	2	1	8	8	1		United States	34788	31	Female	White	0	34	1	pu0jzb33			386T3MLZLMUTI9NX2S5J8GPBO6308B	3U1ZIKCYY7PCG0ZYK1W1RQ2CJHBT5H		0
0	7	6	Double_Slit	Results	2019-06-11 19:29:13.192482+00:00	1	0	2	0			0		United States	19317	47	Female	White	0	8	1	pu0jzb33			386T3MLZLMUTI9NX2S5J8GPBO6308B	3U1ZIKCYY7PCG0ZYK1W1RQ2CJHBT5H		0
0	7	6	Double_Slit	Results	2019-06-11 19:29:31.740340+00:00	1	0	2	1	7	7	1		United States	99354	31	Male	White	0	12	1	pu0jzb33			386T3MLZLMUTI9NX2S5J8GPBO6308B	3U1ZIKCYY7PCG0ZYK1W1RQ2CJHBT5H		0
0	7	6	Double_Slit	Results	2019-06-11 19:29:47.396812+00:00	1	0	2	1	10		0		United States	78258	34	Male	White	0	23	1	pu0jzb33			386T3MLZLMUTI9NX2S5J8GPBO6308B	3U1ZIKCYY7PCG0ZYK1W1RQ2CJHBT5H		0
0	5	6	Double_Slit	Demographics	2019-06-11 19:30:29.692231+00:00	1	0	2	1	4		0							0	3	1	pu0jzb33			386T3MLZLMUTI9NX2S5J8GPBO6308B	3U1ZIKCYY7PCG0ZYK1W1RQ2CJHBT5H		0
0	7	6	Double_Slit	Results	2019-06-11 19:31:54.075573+00:00	1	0	1	1	5		0		United States	27408	35	Male	Black or African American	0	17	1	pu0jzb33			386T3MLZLMUTI9NX2S5J8GPBO6308B	3U1ZIKCYY7PCG0ZYK1W1RQ2CJHBT5H		0
0	7	6	Double_Slit	Results	2019-06-11 19:32:12.928441+00:00	1	0	2	1	7.5	8	1		United States	60628	35	Male	Black or African American	0	45	1	pu0jzb33			386T3MLZLMUTI9NX2S5J8GPBO6308B	3U1ZIKCYY7PCG0ZYK1W1RQ2CJHBT5H		0
0	7	6	Double_Slit	Results	2019-06-11 19:32:39.893211+00:00	1	0	1	0			0		United States	94103	31	Male	White	0	35	1	pu0jzb33			386T3MLZLMUTI9NX2S5J8GPBO6308B	3U1ZIKCYY7PCG0ZYK1W1RQ2CJHBT5H		0
0	7	6	Double_Slit	Results	2019-06-11 19:33:26.802125+00:00	1	0	1	0		10	1		United States	32839	27	Female	Hispanic or Latino	0	12	1	pu0jzb33			386T3MLZLMUTI9NX2S5J8GPBO6308B	3U1ZIKCYY7PCG0ZYK1W1RQ2CJHBT5H		0
0	7	6	Double_Slit	Results	2019-06-11 19:34:30.019512+00:00	1	0	2	0		7.5	1		United States	32818	52	Female	Black or African American	0	2	1	pu0jzb33			386T3MLZLMUTI9NX2S5J8GPBO6308B	3U1ZIKCYY7PCG0ZYK1W1RQ2CJHBT5H		0
0	7	6	Double_Slit	Results	2019-06-11 19:39:44.745929+00:00	1	0	2	1	0		0		United States	16161	42	Female	White	0	14	1	pu0jzb33			386T3MLZLMUTI9NX2S5J8GPBO6308B	3U1ZIKCYY7PCG0ZYK1W1RQ2CJHBT5H		0
0	7	6	Double_Slit	Results	2019-06-11 19:39:47.300447+00:00	1	0	1	0		5	1		United States	25704	46	Female	White	0	7	1	pu0jzb33			386T3MLZLMUTI9NX2S5J8GPBO6308B	3U1ZIKCYY7PCG0ZYK1W1RQ2CJHBT5H		0
0	7	6	Double_Slit	Results	2019-06-11 19:39:48.411674+00:00	1	0	1	1	10		0		United States	38018	26	Female	White	0	47	1	pu0jzb33			386T3MLZLMUTI9NX2S5J8GPBO6308B	3U1ZIKCYY7PCG0ZYK1W1RQ2CJHBT5H		0
0	7	6	Double_Slit	Results	2019-06-11 19:41:26.858390+00:00	1	0	2	0		2	1		United States	60803	21	Male	Black or African American	0	31	1	pu0jzb33			386T3MLZLMUTI9NX2S5J8GPBO6308B	3U1ZIKCYY7PCG0ZYK1W1RQ2CJHBT5H		0
0	7	6	Double_Slit	Results	2019-06-11 19:48:16.890615+00:00	1	0	1	0		8	1		United States	34606	53	Male	White	0	1	1	pu0jzb33			386T3MLZLMUTI9NX2S5J8GPBO6308B	3U1ZIKCYY7PCG0ZYK1W1RQ2CJHBT5H		0
0	7	6	Double_Slit	Results	2019-06-11 19:49:18.161501+00:00	1	0	2	0		7	1		United States	76054	27	Male	Black or African American	0	36	1	pu0jzb33			386T3MLZLMUTI9NX2S5J8GPBO6308B	3U1ZIKCYY7PCG0ZYK1W1RQ2CJHBT5H		0
0	7	6	Double_Slit	Results	2019-06-11 19:53:08.788529+00:00	1	0	2	0		2	1		United States	95621	67	Male	White	0	44	1	qunnk4nj			3MQY1YVHS2JJGHOIKRT7I68RTA8B25	3U1ZIKCYY7PCG0ZYK1W1RQ2CJHBT5H		0
0	7	6	Double_Slit	Results	2019-06-11 19:53:26.014137+00:00	1	0	1	1	10		0		United States	77005	48	Female	Asian	0	22	1	qunnk4nj			3MQY1YVHS2JJGHOIKRT7I68RTA8B25	3U1ZIKCYY7PCG0ZYK1W1RQ2CJHBT5H		0
0	7	6	Double_Slit	Results	2019-06-11 19:53:30.211888+00:00	1	0	1	1	10		0		United States	52565	41	Female	White	0	38	1	qunnk4nj			3MQY1YVHS2JJGHOIKRT7I68RTA8B25	3U1ZIKCYY7PCG0ZYK1W1RQ2CJHBT5H		0
0	7	6	Double_Slit	Results	2019-06-11 19:53:31.207359+00:00	1	0	2	1	10		0		United States	55014	31	Male	Black or African American	0	5	1	qunnk4nj			3MQY1YVHS2JJGHOIKRT7I68RTA8B25	3U1ZIKCYY7PCG0ZYK1W1RQ2CJHBT5H		0
0	7	6	Double_Slit	Results	2019-06-11 19:53:31.670006+00:00	1	0	1	0		8	1		United States	11214	36	Male	Black or African American	0	39	1	qunnk4nj			3MQY1YVHS2JJGHOIKRT7I68RTA8B25	3U1ZIKCYY7PCG0ZYK1W1RQ2CJHBT5H		0
0	7	6	Double_Slit	Results	2019-06-11 19:53:31.897806+00:00	1	0	1	0		8	1		United States	94203	37	Female	White	0	14	1	qunnk4nj			3MQY1YVHS2JJGHOIKRT7I68RTA8B25	3U1ZIKCYY7PCG0ZYK1W1RQ2CJHBT5H		0
0	7	6	Double_Slit	Results	2019-06-11 19:53:31.965738+00:00	1	0	1	1	10		0		United States	77082	69	Male	White	0	12	1	qunnk4nj			3MQY1YVHS2JJGHOIKRT7I68RTA8B25	3U1ZIKCYY7PCG0ZYK1W1RQ2CJHBT5H		0
0	7	6	Double_Slit	Results	2019-06-11 19:53:33.764739+00:00	1	0	1	0		7	1		United States	91741	48	Male	Asian	0	43	1	qunnk4nj			3MQY1YVHS2JJGHOIKRT7I68RTA8B25	3U1ZIKCYY7PCG0ZYK1W1RQ2CJHBT5H		0
0	7	6	Double_Slit	Results	2019-06-11 19:53:34.510318+00:00	1	0	2	1	8	8	1		United States	24504	27	Female	White	0	21	1	qunnk4nj			3MQY1YVHS2JJGHOIKRT7I68RTA8B25	3U1ZIKCYY7PCG0ZYK1W1RQ2CJHBT5H		0
0	7	6	Double_Slit	Results	2019-06-11 19:53:37.111338+00:00	1	0	1	1	6		0		United States	96825	33	Male	Asian	0	42	1	qunnk4nj			3MQY1YVHS2JJGHOIKRT7I68RTA8B25	3U1ZIKCYY7PCG0ZYK1W1RQ2CJHBT5H		0
0	7	6	Double_Slit	Results	2019-06-11 19:53:37.582996+00:00	1	0	2	1	10		0		Vietnam	98199	25	Female	Asian	0	50	1	qunnk4nj			3MQY1YVHS2JJGHOIKRT7I68RTA8B25	3U1ZIKCYY7PCG0ZYK1W1RQ2CJHBT5H		0
0	7	6	Double_Slit	Results	2019-06-11 19:53:39.620811+00:00	1	0	2	1	10		0		United States	75104	25	Male	Black or African American	0	43	1	qunnk4nj			3MQY1YVHS2JJGHOIKRT7I68RTA8B25	3U1ZIKCYY7PCG0ZYK1W1RQ2CJHBT5H		0
0	7	6	Double_Slit	Results	2019-06-11 19:53:39.753289+00:00	1	0	2	0		10	1		United States	30014	46	Female	White	0	22	1	qunnk4nj			3MQY1YVHS2JJGHOIKRT7I68RTA8B25	3U1ZIKCYY7PCG0ZYK1W1RQ2CJHBT5H		0
0	7	6	Double_Slit	Results	2019-06-11 19:53:40.198174+00:00	1	0	1	1	5		0		United States	NOT AUTHORIZED	39	Female	White	0	45	1	qunnk4nj			3MQY1YVHS2JJGHOIKRT7I68RTA8B25	3U1ZIKCYY7PCG0ZYK1W1RQ2CJHBT5H		0
0	7	6	Double_Slit	Results	2019-06-11 19:53:41.458876+00:00	1	0	2	1	10		0		United States	44310	27	Female	White	0	27	1	qunnk4nj			3MQY1YVHS2JJGHOIKRT7I68RTA8B25	3U1ZIKCYY7PCG0ZYK1W1RQ2CJHBT5H		0
0	7	6	Double_Slit	Results	2019-06-11 19:53:42.249469+00:00	1	0	1	0		8	1		United States	85024	35	Male	White	0	31	1	qunnk4nj			3MQY1YVHS2JJGHOIKRT7I68RTA8B25	3U1ZIKCYY7PCG0ZYK1W1RQ2CJHBT5H		0
0	7	6	Double_Slit	Results	2019-06-11 19:53:43.033214+00:00	1	0	2	1	3	3	1		United States	45140	19	Male	White	0	17	1	qunnk4nj			3MQY1YVHS2JJGHOIKRT7I68RTA8B25	3U1ZIKCYY7PCG0ZYK1W1RQ2CJHBT5H		0
0	7	6	Double_Slit	Results	2019-06-11 19:53:44.282389+00:00	1	0	1	1	3	3	1		United States	94546	43	Female	White	0	4	1	qunnk4nj			3MQY1YVHS2JJGHOIKRT7I68RTA8B25	3U1ZIKCYY7PCG0ZYK1W1RQ2CJHBT5H		0
0	7	6	Double_Slit	Results	2019-06-11 19:53:44.660314+00:00	1	0	2	0			0		United States	77584	35	Female	Asian	0	23	1	qunnk4nj			3MQY1YVHS2JJGHOIKRT7I68RTA8B25	3U1ZIKCYY7PCG0ZYK1W1RQ2CJHBT5H		0
0	7	6	Double_Slit	Results	2019-06-11 19:53:45.236169+00:00	1	0	2	1	10		0		United States	98570	57	Female	White	0	26	1	qunnk4nj			3MQY1YVHS2JJGHOIKRT7I68RTA8B25	3U1ZIKCYY7PCG0ZYK1W1RQ2CJHBT5H		0
0	7	6	Double_Slit	Results	2019-06-11 19:53:47.959149+00:00	1	0	2	0			0		United States	20904	36	Female	Black or African American	0	29	1	qunnk4nj			3MQY1YVHS2JJGHOIKRT7I68RTA8B25	3U1ZIKCYY7PCG0ZYK1W1RQ2CJHBT5H		0
0	7	6	Double_Slit	Results	2019-06-11 19:53:49.132704+00:00	1	0	1	1	9		0		United States	43201	30	Female	White	0	32	1	qunnk4nj			3MQY1YVHS2JJGHOIKRT7I68RTA8B25	3U1ZIKCYY7PCG0ZYK1W1RQ2CJHBT5H		0
0	7	6	Double_Slit	Results	2019-06-11 19:53:53.759472+00:00	1	0	1	1	6		0		United States	97202	25	Female	Mixed race	0	34	1	qunnk4nj			3MQY1YVHS2JJGHOIKRT7I68RTA8B25	3U1ZIKCYY7PCG0ZYK1W1RQ2CJHBT5H		0
0	7	6	Double_Slit	Results	2019-06-11 19:53:55.324923+00:00	1	0	1	1	10		0		United States	38668	30	Female	White	0	47	1	qunnk4nj			3MQY1YVHS2JJGHOIKRT7I68RTA8B25	3U1ZIKCYY7PCG0ZYK1W1RQ2CJHBT5H		0
0	7	6	Double_Slit	Results	2019-06-11 19:53:56.092485+00:00	1	0	1	1	8	9	1		United States	29212	48	Female	White	0	15	1	qunnk4nj			3MQY1YVHS2JJGHOIKRT7I68RTA8B25	3U1ZIKCYY7PCG0ZYK1W1RQ2CJHBT5H		0
0	7	6	Double_Slit	Results	2019-06-11 19:54:01.308139+00:00	1	0	1	1	10		0		United States	20877	25	Female	Black or African American	0	10	1	qunnk4nj			3MQY1YVHS2JJGHOIKRT7I68RTA8B25	3U1ZIKCYY7PCG0ZYK1W1RQ2CJHBT5H		0
0	7	6	Double_Slit	Results	2019-06-11 19:54:22.227184+00:00	1	0	2	0		8	1		United States	64110	29	Female	White	0	34	1	qunnk4nj			3MQY1YVHS2JJGHOIKRT7I68RTA8B25	3U1ZIKCYY7PCG0ZYK1W1RQ2CJHBT5H		0
0	7	6	Double_Slit	Results	2019-06-11 19:54:27.745755+00:00	1	0	2	0		7.5	1		United States	15210	32	Male	Black or African American	0	49	1	qunnk4nj			3MQY1YVHS2JJGHOIKRT7I68RTA8B25	3U1ZIKCYY7PCG0ZYK1W1RQ2CJHBT5H		0
0	7	6	Double_Slit	Results	2019-06-11 19:54:28.044702+00:00	1	0	2	1	6		0		United States	71763	38	Male	White	0	41	1	qunnk4nj			3MQY1YVHS2JJGHOIKRT7I68RTA8B25	3U1ZIKCYY7PCG0ZYK1W1RQ2CJHBT5H		0
0	7	6	Double_Slit	Results	2019-06-11 19:54:33.620214+00:00	1	0	1	0		5	1		United States	72758	31	Male	White	0	41	1	qunnk4nj			3MQY1YVHS2JJGHOIKRT7I68RTA8B25	3U1ZIKCYY7PCG0ZYK1W1RQ2CJHBT5H		0
0	7	6	Double_Slit	Results	2019-06-11 19:54:38.424104+00:00	1	0	2	0			0		Vietnam	20737	25	Male	Asian	0	20	1	qunnk4nj			3MQY1YVHS2JJGHOIKRT7I68RTA8B25	3U1ZIKCYY7PCG0ZYK1W1RQ2CJHBT5H		0
0	7	6	Double_Slit	Results	2019-06-11 19:54:45.561406+00:00	1	0	1	1	5		0		United States	33311	34	Female	White	0	23	1	qunnk4nj			3MQY1YVHS2JJGHOIKRT7I68RTA8B25	3U1ZIKCYY7PCG0ZYK1W1RQ2CJHBT5H		0
0	7	6	Double_Slit	Results	2019-06-11 19:54:47.319562+00:00	1	0	2	0			0		United States	43221	38	Male	White	0	18	1	qunnk4nj			3MQY1YVHS2JJGHOIKRT7I68RTA8B25	3U1ZIKCYY7PCG0ZYK1W1RQ2CJHBT5H		0
0	7	6	Double_Slit	Results	2019-06-11 19:54:52.785969+00:00	1	0	1	0		2	1		United States	38506	51	Male	White	0	5	1	qunnk4nj			3MQY1YVHS2JJGHOIKRT7I68RTA8B25	3U1ZIKCYY7PCG0ZYK1W1RQ2CJHBT5H		0
0	7	6	Double_Slit	Results	2019-06-11 19:55:07.320392+00:00	1	0	1	0			0		United States	21237	35	Male	White	0	17	1	qunnk4nj			3MQY1YVHS2JJGHOIKRT7I68RTA8B25	3U1ZIKCYY7PCG0ZYK1W1RQ2CJHBT5H		0
0	7	6	Double_Slit	Results	2019-06-11 19:55:11.829875+00:00	1	0	2	0		5	1		United States	37912	26	Female	Black or African American	0	8	1	qunnk4nj			3MQY1YVHS2JJGHOIKRT7I68RTA8B25	3U1ZIKCYY7PCG0ZYK1W1RQ2CJHBT5H		0
0	7	6	Double_Slit	Results	2019-06-11 19:55:38.468661+00:00	1	0	1	0		5	1		United States	30263	24	Female	White	0	21	1	qunnk4nj			3MQY1YVHS2JJGHOIKRT7I68RTA8B25	3U1ZIKCYY7PCG0ZYK1W1RQ2CJHBT5H		0
0	7	6	Double_Slit	Results	2019-06-11 19:56:29.570230+00:00	1	0	2	1	0		0		United States	77375	28	Male	White	0	1	1	qunnk4nj			3MQY1YVHS2JJGHOIKRT7I68RTA8B25	3U1ZIKCYY7PCG0ZYK1W1RQ2CJHBT5H		0
0	7	6	Double_Slit	Results	2019-06-11 19:57:38.945415+00:00	1	0	1	1	10		0		United States	77530	34	Male	White	0	6	1	qunnk4nj			3MQY1YVHS2JJGHOIKRT7I68RTA8B25	3U1ZIKCYY7PCG0ZYK1W1RQ2CJHBT5H		0
0	7	6	Double_Slit	Results	2019-06-11 19:57:45.601221+00:00	1	0	2	1	6		0		United States	98065	26	Male	White	0	37	1	qunnk4nj			3MQY1YVHS2JJGHOIKRT7I68RTA8B25	3U1ZIKCYY7PCG0ZYK1W1RQ2CJHBT5H		0
0	7	6	Double_Slit	Results	2019-06-11 19:58:44.147070+00:00	1	0	1	1	10		0		United States	21228	32	Male	White	0	25	1	qunnk4nj			3MQY1YVHS2JJGHOIKRT7I68RTA8B25	3U1ZIKCYY7PCG0ZYK1W1RQ2CJHBT5H		0
0	7	6	Double_Slit	Results	2019-06-11 19:59:01.652756+00:00	1	0	1	1	10		0		United States	48203	28	Male	White	0	28	1	qunnk4nj			3MQY1YVHS2JJGHOIKRT7I68RTA8B25	3U1ZIKCYY7PCG0ZYK1W1RQ2CJHBT5H		0
0	7	6	Double_Slit	Results	2019-06-11 19:59:39.026813+00:00	1	0	1	1	10		0		United States	60006	30	Male	White	0	24	1	qunnk4nj			3MQY1YVHS2JJGHOIKRT7I68RTA8B25	3U1ZIKCYY7PCG0ZYK1W1RQ2CJHBT5H		0
0	7	6	Double_Slit	Results	2019-06-11 20:00:54.108135+00:00	1	0	2	0			0		United States	75460	39	Male	White	0	15	1	qunnk4nj			3MQY1YVHS2JJGHOIKRT7I68RTA8B25	3U1ZIKCYY7PCG0ZYK1W1RQ2CJHBT5H		0
0	7	6	Double_Slit	Results	2019-06-11 20:03:38.319838+00:00	1	0	1	1	6		0		United States	27012	33	Female	White	0	33	1	qunnk4nj			3MQY1YVHS2JJGHOIKRT7I68RTA8B25	3U1ZIKCYY7PCG0ZYK1W1RQ2CJHBT5H		0
0	7	6	Double_Slit	Results	2019-06-11 20:05:54.942236+00:00	1	0	1	0			0		United States	30240	28	Male	Black or African American	0	26	1	qunnk4nj			3MQY1YVHS2JJGHOIKRT7I68RTA8B25	3U1ZIKCYY7PCG0ZYK1W1RQ2CJHBT5H		0
0	7	6	Double_Slit	Results	2019-06-11 20:07:03.795050+00:00	1	0	2	0			0		United States	18015	29	Female	Mixed race	0	12	1	qunnk4nj			3MQY1YVHS2JJGHOIKRT7I68RTA8B25	3U1ZIKCYY7PCG0ZYK1W1RQ2CJHBT5H		0
0	7	6	Double_Slit	Results	2019-06-11 20:10:29.944224+00:00	1	0	1	1	4		0		United States	91401	37	Male	Hispanic or Latino	0	9	1	qunnk4nj			3MQY1YVHS2JJGHOIKRT7I68RTA8B25	3U1ZIKCYY7PCG0ZYK1W1RQ2CJHBT5H		0
0	7	6	Double_Slit	Results	2019-06-11 20:12:29.376981+00:00	1	0	2	0			0		United States	48473	24	Male	White	0	36	1	qunnk4nj			3MQY1YVHS2JJGHOIKRT7I68RTA8B25	3U1ZIKCYY7PCG0ZYK1W1RQ2CJHBT5H		0
0	7	6	Double_Slit	Results	2019-06-11 20:18:29.409553+00:00	1	0	2	0			0		United States	14210	33	Male	White	0	25	1	qunnk4nj			3MQY1YVHS2JJGHOIKRT7I68RTA8B25	3U1ZIKCYY7PCG0ZYK1W1RQ2CJHBT5H		0
0	7	6	Double_Slit	Results	2019-06-11 23:22:35.682912+00:00	1	0	1	1	6.5		0		United States	89123	32	Male	Native American or American Indian	0	28	1	rxm9j9lu			3SU800BH85RF4ZZ9MT03JEYIY2EUQ6	3U1ZIKCYY7PCG0ZYK1W1RQ2CJHBT5H		0
0	7	6	Double_Slit	Results	2019-06-11 23:22:39.550745+00:00	1	0	1	0			0		United States	27545	26	Female	White	0	32	1	rxm9j9lu			3SU800BH85RF4ZZ9MT03JEYIY2EUQ6	3U1ZIKCYY7PCG0ZYK1W1RQ2CJHBT5H		0
0	7	6	Double_Slit	Results	2019-06-11 23:22:44.801763+00:00	1	0	2	0		7	1		United States	06032	35	Male	White	0	13	1	rxm9j9lu			3SU800BH85RF4ZZ9MT03JEYIY2EUQ6	3U1ZIKCYY7PCG0ZYK1W1RQ2CJHBT5H		0
0	7	6	Double_Slit	Results	2019-06-11 23:22:45.781700+00:00	1	0	2	0		8	1		United States	95624	30	Female	White	0	15	1	rxm9j9lu			3SU800BH85RF4ZZ9MT03JEYIY2EUQ6	3U1ZIKCYY7PCG0ZYK1W1RQ2CJHBT5H		0
0	7	6	Double_Slit	Results	2019-06-11 23:22:46.700971+00:00	1	0	1	0			0		United States	70115	50	Female	Hispanic or Latino	0	43	1	rxm9j9lu			3SU800BH85RF4ZZ9MT03JEYIY2EUQ6	3U1ZIKCYY7PCG0ZYK1W1RQ2CJHBT5H		0
0	7	6	Double_Slit	Results	2019-06-11 23:22:50.548783+00:00	1	0	2	1	7	7	1		United States	06903	59	Female	White	0	8	1	rxm9j9lu			3SU800BH85RF4ZZ9MT03JEYIY2EUQ6	3U1ZIKCYY7PCG0ZYK1W1RQ2CJHBT5H		0
0	7	6	Double_Slit	Results	2019-06-11 23:22:51.057323+00:00	1	0	2	0		5	1		United States	29556	21	Male	Black or African American	0	14	1	rxm9j9lu			3SU800BH85RF4ZZ9MT03JEYIY2EUQ6	3U1ZIKCYY7PCG0ZYK1W1RQ2CJHBT5H		0
0	7	6	Double_Slit	Results	2019-06-11 23:22:52.261414+00:00	1	0	1	0		6	1		United States	23112	33	Male	White	0	17	1	rxm9j9lu			3SU800BH85RF4ZZ9MT03JEYIY2EUQ6	3U1ZIKCYY7PCG0ZYK1W1RQ2CJHBT5H		0
0	7	6	Double_Slit	Results	2019-06-11 23:22:53.629090+00:00	1	0	2	1	6.5		0		United States	17111	27	Male	White	0	50	1	rxm9j9lu			3SU800BH85RF4ZZ9MT03JEYIY2EUQ6	3U1ZIKCYY7PCG0ZYK1W1RQ2CJHBT5H		0
0	7	6	Double_Slit	Results	2019-06-11 23:22:53.786501+00:00	1	0	2	0			0		United States	80904	30	Male	White	0	33	1	rxm9j9lu			3SU800BH85RF4ZZ9MT03JEYIY2EUQ6	3U1ZIKCYY7PCG0ZYK1W1RQ2CJHBT5H		0
0	7	6	Double_Slit	Results	2019-06-11 23:22:54.811468+00:00	1	0	1	1	7	7	1		United States	33805	27	Male	White	0	21	1	rxm9j9lu			3SU800BH85RF4ZZ9MT03JEYIY2EUQ6	3U1ZIKCYY7PCG0ZYK1W1RQ2CJHBT5H		0
0	7	6	Double_Slit	Results	2019-06-11 23:22:57.420967+00:00	1	0	2	1	10		0		United States	28314	72	Female	White	0	25	1	rxm9j9lu			3SU800BH85RF4ZZ9MT03JEYIY2EUQ6	3U1ZIKCYY7PCG0ZYK1W1RQ2CJHBT5H		0
0	7	6	Double_Slit	Results	2019-06-11 23:22:59.284389+00:00	1	0	2	1	8	8	1		United States	55406	30	Female	White	0	10	1	rxm9j9lu			3SU800BH85RF4ZZ9MT03JEYIY2EUQ6	3U1ZIKCYY7PCG0ZYK1W1RQ2CJHBT5H		0
0	7	6	Double_Slit	Results	2019-06-11 23:22:59.366990+00:00	1	0	1	1	0		0		United States	85001	26	Male	Black or African American	0	29	1	rxm9j9lu			3SU800BH85RF4ZZ9MT03JEYIY2EUQ6	3U1ZIKCYY7PCG0ZYK1W1RQ2CJHBT5H		0
0	7	6	Double_Slit	Results	2019-06-11 23:23:00.113528+00:00	1	0	1	0			0		United States	27525	49	Male	White	0	25	1	rxm9j9lu			3SU800BH85RF4ZZ9MT03JEYIY2EUQ6	3U1ZIKCYY7PCG0ZYK1W1RQ2CJHBT5H		0
0	7	6	Double_Slit	Results	2019-06-11 23:23:01.156258+00:00	1	0	2	1	0		0		United States	36268	46	Female	White	0	40	1	rxm9j9lu			3SU800BH85RF4ZZ9MT03JEYIY2EUQ6	3U1ZIKCYY7PCG0ZYK1W1RQ2CJHBT5H		0
0	7	6	Double_Slit	Results	2019-06-11 23:23:02.961476+00:00	1	0	1	1	10		0		United States	55350	47	Female	White	0	14	1	rxm9j9lu			3SU800BH85RF4ZZ9MT03JEYIY2EUQ6	3U1ZIKCYY7PCG0ZYK1W1RQ2CJHBT5H		0
0	7	6	Double_Slit	Results	2019-06-11 23:23:03.981154+00:00	1	0	2	0		7	1		United States	85706	36	Male	Hispanic or Latino	0	41	1	rxm9j9lu			3SU800BH85RF4ZZ9MT03JEYIY2EUQ6	3U1ZIKCYY7PCG0ZYK1W1RQ2CJHBT5H		0
0	7	6	Double_Slit	Results	2019-06-11 23:23:04.233511+00:00	1	0	2	0			0		United States	97103	29	Female	White	0	4	1	rxm9j9lu			3SU800BH85RF4ZZ9MT03JEYIY2EUQ6	3U1ZIKCYY7PCG0ZYK1W1RQ2CJHBT5H		0
0	7	6	Double_Slit	Results	2019-06-11 23:23:04.268280+00:00	1	0	1	1	10		0		United States	19143	52	Female	White	0	13	1	rxm9j9lu			3SU800BH85RF4ZZ9MT03JEYIY2EUQ6	3U1ZIKCYY7PCG0ZYK1W1RQ2CJHBT5H		0
0	7	6	Double_Slit	Results	2019-06-11 23:23:04.455120+00:00	1	0	2	0			0		United States	52240	26	Decline to Answer	Decline to Answer	0	5	1	rxm9j9lu			3SU800BH85RF4ZZ9MT03JEYIY2EUQ6	3U1ZIKCYY7PCG0ZYK1W1RQ2CJHBT5H		0
0	7	6	Double_Slit	Results	2019-06-11 23:23:05.441842+00:00	1	0	2	0		8	1		United States	33647	22	Male	Mixed race	0	46	1	rxm9j9lu			3SU800BH85RF4ZZ9MT03JEYIY2EUQ6	3U1ZIKCYY7PCG0ZYK1W1RQ2CJHBT5H		0
0	7	6	Double_Slit	Results	2019-06-11 23:23:05.543824+00:00	1	0	1	1	8	8	1		United States	98597	66	Female	White	0	20	1	rxm9j9lu			3SU800BH85RF4ZZ9MT03JEYIY2EUQ6	3U1ZIKCYY7PCG0ZYK1W1RQ2CJHBT5H		0
0	7	6	Double_Slit	Results	2019-06-11 23:23:06.584257+00:00	1	0	1	0			0		United States	06422	33	Female	White	0	49	1	rxm9j9lu			3SU800BH85RF4ZZ9MT03JEYIY2EUQ6	3U1ZIKCYY7PCG0ZYK1W1RQ2CJHBT5H		0
0	7	6	Double_Slit	Results	2019-06-11 23:23:07.465810+00:00	1	0	1	1	9		0		United States	26582	37	Female	White	0	35	1	rxm9j9lu			3SU800BH85RF4ZZ9MT03JEYIY2EUQ6	3U1ZIKCYY7PCG0ZYK1W1RQ2CJHBT5H		0
0	7	6	Double_Slit	Results	2019-06-11 23:23:07.988800+00:00	1	0	1	1	6		0		United States	84101	31	Male	White	0	15	1	rxm9j9lu			3SU800BH85RF4ZZ9MT03JEYIY2EUQ6	3U1ZIKCYY7PCG0ZYK1W1RQ2CJHBT5H		0
0	7	6	Double_Slit	Results	2019-06-11 23:23:19.515682+00:00	1	0	2	0		8	1		United States	98597	61	Female	White	0	31	1	rxm9j9lu			3SU800BH85RF4ZZ9MT03JEYIY2EUQ6	3U1ZIKCYY7PCG0ZYK1W1RQ2CJHBT5H		0
0	7	6	Double_Slit	Results	2019-06-11 23:23:20.859347+00:00	1	0	2	1	8	8	1		United States	91342	43	Male	Asian	0	48	1	rxm9j9lu			3SU800BH85RF4ZZ9MT03JEYIY2EUQ6	3U1ZIKCYY7PCG0ZYK1W1RQ2CJHBT5H		0
0	7	6	Double_Slit	Results	2019-06-11 23:23:42.173709+00:00	1	0	2	1	8	8	1		United States	47715	28	Female	White	0	49	1	rxm9j9lu			3SU800BH85RF4ZZ9MT03JEYIY2EUQ6	3U1ZIKCYY7PCG0ZYK1W1RQ2CJHBT5H		0
0	7	6	Double_Slit	Results	2019-06-11 23:23:42.712906+00:00	1	0	1	1	10		0		Uruguay	14221	42	Female	White	0	33	1	rxm9j9lu			3SU800BH85RF4ZZ9MT03JEYIY2EUQ6	3U1ZIKCYY7PCG0ZYK1W1RQ2CJHBT5H		0
0	7	6	Double_Slit	Results	2019-06-11 23:23:57.265273+00:00	1	0	2	1	8	8.5	1		United States	90028	41	Male	Asian	0	9	1	rxm9j9lu			3SU800BH85RF4ZZ9MT03JEYIY2EUQ6	3U1ZIKCYY7PCG0ZYK1W1RQ2CJHBT5H		0
0	7	6	Double_Slit	Results	2019-06-11 23:24:26.403753+00:00	1	0	1	1	10		0		United States	78717	44	Male	White	0	12	1	rxm9j9lu			3SU800BH85RF4ZZ9MT03JEYIY2EUQ6	3U1ZIKCYY7PCG0ZYK1W1RQ2CJHBT5H		0
0	7	6	Double_Slit	Results	2019-06-11 23:24:34.374686+00:00	1	0	2	1	10		0		United States	78745	30	Male	White	0	16	1	rxm9j9lu			3SU800BH85RF4ZZ9MT03JEYIY2EUQ6	3U1ZIKCYY7PCG0ZYK1W1RQ2CJHBT5H		0
0	7	6	Double_Slit	Results	2019-06-11 23:24:49.032907+00:00	1	0	2	1	7	7	1		United States	98101	25	Female	Decline to Answer	0	27	1	rxm9j9lu			3SU800BH85RF4ZZ9MT03JEYIY2EUQ6	3U1ZIKCYY7PCG0ZYK1W1RQ2CJHBT5H		0
0	7	6	Double_Slit	Results	2019-06-11 23:25:11.570998+00:00	1	0	1	0		7.5	1		United States	60139	39	Male	White	0	45	1	rxm9j9lu			3SU800BH85RF4ZZ9MT03JEYIY2EUQ6	3U1ZIKCYY7PCG0ZYK1W1RQ2CJHBT5H		0
0	7	6	Double_Slit	Results	2019-06-11 23:25:18.080674+00:00	1	0	1	0		8	1		United States	49008	35	Male	White	0	8	1	rxm9j9lu			3SU800BH85RF4ZZ9MT03JEYIY2EUQ6	3U1ZIKCYY7PCG0ZYK1W1RQ2CJHBT5H		0
0	7	6	Double_Slit	Results	2019-06-11 23:27:28.527449+00:00	1	0	2	1	5		0		United States	30605	27	Male	White	0	2	1	rxm9j9lu			3SU800BH85RF4ZZ9MT03JEYIY2EUQ6	3U1ZIKCYY7PCG0ZYK1W1RQ2CJHBT5H		0
0	7	6	Double_Slit	Results	2019-06-11 23:27:50.536655+00:00	1	0	1	1	5		0		United States	16506	36	Female	White	0	41	1	rxm9j9lu			3SU800BH85RF4ZZ9MT03JEYIY2EUQ6	3U1ZIKCYY7PCG0ZYK1W1RQ2CJHBT5H		0
0	7	6	Double_Slit	Results	2019-06-11 23:33:11.585369+00:00	1	0	1	1	10		0		United States	98225	25	Female	White	0	42	1	rxm9j9lu			3SU800BH85RF4ZZ9MT03JEYIY2EUQ6	3U1ZIKCYY7PCG0ZYK1W1RQ2CJHBT5H		0
0	7	6	Double_Slit	Results	2019-06-11 23:33:28.310009+00:00	1	0	2	1	5		0		United States	48186	39	Male	White	0	39	1	rxm9j9lu			3SU800BH85RF4ZZ9MT03JEYIY2EUQ6	3U1ZIKCYY7PCG0ZYK1W1RQ2CJHBT5H		0
0	7	6	Double_Slit	Results	2019-06-11 23:34:08.477801+00:00	1	0	1	0			0		United States	95350	51	Female	White	0	3	1	rxm9j9lu			3SU800BH85RF4ZZ9MT03JEYIY2EUQ6	3U1ZIKCYY7PCG0ZYK1W1RQ2CJHBT5H		0
0	7	6	Double_Slit	Results	2019-06-11 23:34:11.769466+00:00	1	0	2	1	9		0		United States	95621	29	Female	White	0	45	1	rxm9j9lu			3SU800BH85RF4ZZ9MT03JEYIY2EUQ6	3U1ZIKCYY7PCG0ZYK1W1RQ2CJHBT5H		0
0	7	6	Double_Slit	Results	2019-06-11 23:34:12.190692+00:00	1	0	2	0		8	1		United States	77040	53	Male	Mixed race	0	12	1	rxm9j9lu			3SU800BH85RF4ZZ9MT03JEYIY2EUQ6	3U1ZIKCYY7PCG0ZYK1W1RQ2CJHBT5H		0
0	7	6	Double_Slit	Results	2019-06-11 23:34:57.018099+00:00	1	0	2	1	2	2	1		United States	92557	25	Female	White	0	7	1	rxm9j9lu			3SU800BH85RF4ZZ9MT03JEYIY2EUQ6	3U1ZIKCYY7PCG0ZYK1W1RQ2CJHBT5H		0
0	7	6	Double_Slit	Results	2019-06-11 23:35:09.817505+00:00	1	0	1	0			0		United States	99645	28	Male	White	0	24	1	rxm9j9lu			3SU800BH85RF4ZZ9MT03JEYIY2EUQ6	3U1ZIKCYY7PCG0ZYK1W1RQ2CJHBT5H		0
0	7	6	Double_Slit	Results	2019-06-11 23:35:47.137461+00:00	1	0	2	1	8	8	1		United States	89104	25	Male	White	0	36	1	rxm9j9lu			3SU800BH85RF4ZZ9MT03JEYIY2EUQ6	3U1ZIKCYY7PCG0ZYK1W1RQ2CJHBT5H		0
0	7	6	Double_Slit	Results	2019-06-11 23:37:22.901985+00:00	1	0	2	0		3	1		United States	23320	44	Female	Black or African American	0	11	1	rxm9j9lu			3SU800BH85RF4ZZ9MT03JEYIY2EUQ6	3U1ZIKCYY7PCG0ZYK1W1RQ2CJHBT5H		0
0	7	6	Double_Slit	Results	2019-06-11 23:38:53.188225+00:00	1	0	1	0		8	1		United States	77508	34	Male	White	0	36	1	rxm9j9lu			3SU800BH85RF4ZZ9MT03JEYIY2EUQ6	3U1ZIKCYY7PCG0ZYK1W1RQ2CJHBT5H		0
0	7	6	Double_Slit	Results	2019-06-11 23:44:09.314602+00:00	1	0	1	1	5		0		United States	60503	25	Male	White	0	31	1	rxm9j9lu			3SU800BH85RF4ZZ9MT03JEYIY2EUQ6	3U1ZIKCYY7PCG0ZYK1W1RQ2CJHBT5H		0
0	7	6	Double_Slit	Results	2019-06-12 00:06:47.429977+00:00	1	0	2	1	8	8	1		United States	12345	30	Male	White	0	24	1	rxm9j9lu			3SU800BH85RF4ZZ9MT03JEYIY2EUQ6	3U1ZIKCYY7PCG0ZYK1W1RQ2CJHBT5H		0
0	7	6	Double_Slit	Results	2019-06-12 00:07:29.284572+00:00	1	0	1	0			0		United States	40207	32	Male	White	0	32	1	6rqem8mf			3IVKZBIBJZ8MCT82EYI9VZOTMIYHSI	3U1ZIKCYY7PCG0ZYK1W1RQ2CJHBT5H		0
0	7	6	Double_Slit	Results	2019-06-12 00:07:31.786060+00:00	1	0	1	0			0		United States	94533	43	Male	Pacific Islander	0	29	1	6rqem8mf			3IVKZBIBJZ8MCT82EYI9VZOTMIYHSI	3U1ZIKCYY7PCG0ZYK1W1RQ2CJHBT5H		0
0	7	6	Double_Slit	Results	2019-06-12 00:07:35.865648+00:00	1	0	2	1	7.5	7.5	1		United States	21209	20	Male	Asian	0	22	1	6rqem8mf			3IVKZBIBJZ8MCT82EYI9VZOTMIYHSI	3U1ZIKCYY7PCG0ZYK1W1RQ2CJHBT5H		0
0	7	6	Double_Slit	Results	2019-06-12 00:07:38.679621+00:00	1	0	1	0			0		United States	39701	32	Female	Black or African American	0	8	1	6rqem8mf			3IVKZBIBJZ8MCT82EYI9VZOTMIYHSI	3U1ZIKCYY7PCG0ZYK1W1RQ2CJHBT5H		0
0	7	6	Double_Slit	Results	2019-06-12 00:07:40.192467+00:00	1	0	2	1	6		0		United States	30078	41	Female	White	0	7	1	6rqem8mf			3IVKZBIBJZ8MCT82EYI9VZOTMIYHSI	3U1ZIKCYY7PCG0ZYK1W1RQ2CJHBT5H		0
0	7	6	Double_Slit	Results	2019-06-12 00:07:43.776238+00:00	1	0	2	0			0		United States	92562	51	Female	White	0	28	1	6rqem8mf			3IVKZBIBJZ8MCT82EYI9VZOTMIYHSI	3U1ZIKCYY7PCG0ZYK1W1RQ2CJHBT5H		0
0	7	6	Double_Slit	Results	2019-06-12 00:07:44.387602+00:00	1	0	1	0			0		United States	35087	35	Male	White	0	48	1	6rqem8mf			3IVKZBIBJZ8MCT82EYI9VZOTMIYHSI	3U1ZIKCYY7PCG0ZYK1W1RQ2CJHBT5H		0
0	7	6	Double_Slit	Results	2019-06-12 00:07:46.371818+00:00	1	0	1	1	8	8	1		United States	07306	21	Male	Hispanic or Latino	0	17	1	6rqem8mf			3IVKZBIBJZ8MCT82EYI9VZOTMIYHSI	3U1ZIKCYY7PCG0ZYK1W1RQ2CJHBT5H		0
0	7	6	Double_Slit	Results	2019-06-12 00:07:48.560401+00:00	1	0	2	1	10		0		United States	33165	22	Female	Hispanic or Latino	0	30	1	6rqem8mf			3IVKZBIBJZ8MCT82EYI9VZOTMIYHSI	3U1ZIKCYY7PCG0ZYK1W1RQ2CJHBT5H		0
0	7	6	Double_Slit	Results	2019-06-12 00:07:50.227587+00:00	1	0	2	0		8	1		United States	02066	40	Male	White	0	18	1	6rqem8mf			3IVKZBIBJZ8MCT82EYI9VZOTMIYHSI	3U1ZIKCYY7PCG0ZYK1W1RQ2CJHBT5H		0
0	7	6	Double_Slit	Results	2019-06-12 00:07:52.189782+00:00	1	0	1	0			0		United States	16505	34	Female	White	0	1	1	6rqem8mf			3IVKZBIBJZ8MCT82EYI9VZOTMIYHSI	3U1ZIKCYY7PCG0ZYK1W1RQ2CJHBT5H		0
0	7	6	Double_Slit	Results	2019-06-12 00:07:52.922377+00:00	1	0	1	1	6		0		United States	91709	28	Male	Hispanic or Latino	0	26	1	6rqem8mf			3IVKZBIBJZ8MCT82EYI9VZOTMIYHSI	3U1ZIKCYY7PCG0ZYK1W1RQ2CJHBT5H		0
0	7	6	Double_Slit	Results	2019-06-12 00:07:54.102725+00:00	1	0	1	0		8	1		United States	92211	32	Female	White	0	30	1	6rqem8mf			3IVKZBIBJZ8MCT82EYI9VZOTMIYHSI	3U1ZIKCYY7PCG0ZYK1W1RQ2CJHBT5H		0
0	7	6	Double_Slit	Results	2019-06-12 00:07:56.930557+00:00	1	0	1	1	7	7	1		United States	19103	42	Female	Black or African American	0	34	1	6rqem8mf			3IVKZBIBJZ8MCT82EYI9VZOTMIYHSI	3U1ZIKCYY7PCG0ZYK1W1RQ2CJHBT5H		0
0	7	6	Double_Slit	Results	2019-06-12 00:07:59.385957+00:00	1	0	2	1	8	8	1		United States	06010	23	Male	White	0	35	1	6rqem8mf			3IVKZBIBJZ8MCT82EYI9VZOTMIYHSI	3U1ZIKCYY7PCG0ZYK1W1RQ2CJHBT5H		0
0	7	6	Double_Slit	Results	2019-06-12 00:08:00.807395+00:00	1	0	1	1	10		0		Jamaica	06053	37	Female	Black or African American	0	27	1	6rqem8mf			3IVKZBIBJZ8MCT82EYI9VZOTMIYHSI	3U1ZIKCYY7PCG0ZYK1W1RQ2CJHBT5H		0
0	7	6	Double_Slit	Results	2019-06-12 00:08:01.944507+00:00	1	0	2	1	3	3	1		United States	27514	22	Male	Asian	0	49	1	6rqem8mf			3IVKZBIBJZ8MCT82EYI9VZOTMIYHSI	3U1ZIKCYY7PCG0ZYK1W1RQ2CJHBT5H		0
0	7	6	Double_Slit	Results	2019-06-12 00:08:05.387130+00:00	1	0	2	1	5		0		United States	30322	28	Male	Asian	0	19	1	6rqem8mf			3IVKZBIBJZ8MCT82EYI9VZOTMIYHSI	3U1ZIKCYY7PCG0ZYK1W1RQ2CJHBT5H		0
0	7	6	Double_Slit	Results	2019-06-12 00:08:06.178688+00:00	1	0	1	0			0		United States	54703	37	Male	White	0	46	1	6rqem8mf			3IVKZBIBJZ8MCT82EYI9VZOTMIYHSI	3U1ZIKCYY7PCG0ZYK1W1RQ2CJHBT5H		0
0	7	6	Double_Slit	Results	2019-06-12 00:08:10.615806+00:00	1	0	2	0			0		United States	98106	48	Male	White	0	2	1	6rqem8mf			3IVKZBIBJZ8MCT82EYI9VZOTMIYHSI	3U1ZIKCYY7PCG0ZYK1W1RQ2CJHBT5H		0
0	7	6	Double_Slit	Results	2019-06-12 00:08:11.912135+00:00	1	0	1	1	8	8	1		United States	95623	54	Male	White	0	41	1	6rqem8mf			3IVKZBIBJZ8MCT82EYI9VZOTMIYHSI	3U1ZIKCYY7PCG0ZYK1W1RQ2CJHBT5H		0
0	7	6	Double_Slit	Results	2019-06-12 00:08:12.713723+00:00	1	0	1	1	8	8	1		United States	37138	37	Female	White	0	40	1	6rqem8mf			3IVKZBIBJZ8MCT82EYI9VZOTMIYHSI	3U1ZIKCYY7PCG0ZYK1W1RQ2CJHBT5H		0
0	7	6	Double_Slit	Results	2019-06-12 00:08:14.419860+00:00	1	0	1	0		7	1		United States	48186	26	Male	White	0	15	1	6rqem8mf			3IVKZBIBJZ8MCT82EYI9VZOTMIYHSI	3U1ZIKCYY7PCG0ZYK1W1RQ2CJHBT5H		0
0	7	6	Double_Slit	Results	2019-06-12 00:08:16.501512+00:00	1	0	2	1	8	8	1		United States	30188	45	Female	Asian	0	9	1	6rqem8mf			3IVKZBIBJZ8MCT82EYI9VZOTMIYHSI	3U1ZIKCYY7PCG0ZYK1W1RQ2CJHBT5H		0
0	7	6	Double_Slit	Results	2019-06-12 00:08:16.829289+00:00	1	0	1	1	9		0		United States	16137	34	Female	White	0	39	1	6rqem8mf			3IVKZBIBJZ8MCT82EYI9VZOTMIYHSI	3U1ZIKCYY7PCG0ZYK1W1RQ2CJHBT5H		0
0	7	6	Double_Slit	Results	2019-06-12 00:08:18.705433+00:00	1	0	2	1	8	8	1		United Kingdom	46062	54	Male	White	0	48	1	6rqem8mf			3IVKZBIBJZ8MCT82EYI9VZOTMIYHSI	3U1ZIKCYY7PCG0ZYK1W1RQ2CJHBT5H		0
0	7	6	Double_Slit	Results	2019-06-12 00:08:20.893676+00:00	1	0	2	0		8	1		United States	19702	26	Male	White	0	34	1	6rqem8mf			3IVKZBIBJZ8MCT82EYI9VZOTMIYHSI	3U1ZIKCYY7PCG0ZYK1W1RQ2CJHBT5H		0
0	7	6	Double_Slit	Results	2019-06-12 00:08:24.497859+00:00	1	0	1	0		7	1		United States	62618	34	Male	White	0	11	1	6rqem8mf			3IVKZBIBJZ8MCT82EYI9VZOTMIYHSI	3U1ZIKCYY7PCG0ZYK1W1RQ2CJHBT5H		0
0	7	6	Double_Slit	Results	2019-06-12 00:08:34.635837+00:00	1	0	1	0		10	1		India	01450	36	Female	Asian	0	36	1	6rqem8mf			3IVKZBIBJZ8MCT82EYI9VZOTMIYHSI	3U1ZIKCYY7PCG0ZYK1W1RQ2CJHBT5H		0
0	7	6	Double_Slit	Results	2019-06-12 00:08:50.781688+00:00	1	0	1	1	9		0		United States	07304	26	Male	Asian	0	13	1	6rqem8mf			3IVKZBIBJZ8MCT82EYI9VZOTMIYHSI	3U1ZIKCYY7PCG0ZYK1W1RQ2CJHBT5H		0
0	7	6	Double_Slit	Results	2019-06-12 00:08:57.081419+00:00	1	0	1	0			0		United States	60193	49	Female	White	0	25	1	6rqem8mf			3IVKZBIBJZ8MCT82EYI9VZOTMIYHSI	3U1ZIKCYY7PCG0ZYK1W1RQ2CJHBT5H		0
0	7	6	Double_Slit	Results	2019-06-12 00:09:01.742650+00:00	1	0	2	0			0		United States	35053	61	Female	White	0	37	1	6rqem8mf			3IVKZBIBJZ8MCT82EYI9VZOTMIYHSI	3U1ZIKCYY7PCG0ZYK1W1RQ2CJHBT5H		0
0	7	6	Double_Slit	Results	2019-06-12 00:09:11.934791+00:00	1	0	2	1	5		0		United States	33636	27	Male	Black or African American	0	10	1	6rqem8mf			3IVKZBIBJZ8MCT82EYI9VZOTMIYHSI	3U1ZIKCYY7PCG0ZYK1W1RQ2CJHBT5H		0
0	7	6	Double_Slit	Results	2019-06-12 00:09:16.582938+00:00	1	0	1	1	5		0		United States	78109	37	Male	Hispanic or Latino	0	12	1	6rqem8mf			3IVKZBIBJZ8MCT82EYI9VZOTMIYHSI	3U1ZIKCYY7PCG0ZYK1W1RQ2CJHBT5H		0
0	7	6	Double_Slit	Results	2019-06-12 00:09:33.118781+00:00	1	0	2	1	5		0		United States	06492	33	Male	White	0	25	1	6rqem8mf			3IVKZBIBJZ8MCT82EYI9VZOTMIYHSI	3U1ZIKCYY7PCG0ZYK1W1RQ2CJHBT5H		0
0	7	6	Double_Slit	Results	2019-06-12 00:09:36.147586+00:00	1	0	1	0		3	1		United States	22209	32	Male	White	0	9	1	6rqem8mf			3IVKZBIBJZ8MCT82EYI9VZOTMIYHSI	3U1ZIKCYY7PCG0ZYK1W1RQ2CJHBT5H		0
0	7	6	Double_Slit	Results	2019-06-12 00:09:39.578558+00:00	1	0	2	1	5.5		0		United States	47881	36	Female	Mixed race	0	1	1	6rqem8mf			3IVKZBIBJZ8MCT82EYI9VZOTMIYHSI	3U1ZIKCYY7PCG0ZYK1W1RQ2CJHBT5H		0
0	7	6	Double_Slit	Results	2019-06-12 00:09:48.198123+00:00	1	0	1	1	10		0		United States	70065	33	Male	Black or African American	0	38	1	6rqem8mf			3IVKZBIBJZ8MCT82EYI9VZOTMIYHSI	3U1ZIKCYY7PCG0ZYK1W1RQ2CJHBT5H		0
0	7	6	Double_Slit	Results	2019-06-12 00:09:48.281203+00:00	1	0	2	0			0		United States	65552	57	Male	White	0	26	1	6rqem8mf			3IVKZBIBJZ8MCT82EYI9VZOTMIYHSI	3U1ZIKCYY7PCG0ZYK1W1RQ2CJHBT5H		0
0	7	6	Double_Slit	Results	2019-06-12 00:10:08.429696+00:00	1	0	2	0		6	1		United States	76225	34	Female	White	0	13	1	6rqem8mf			3IVKZBIBJZ8MCT82EYI9VZOTMIYHSI	3U1ZIKCYY7PCG0ZYK1W1RQ2CJHBT5H		0
0	7	6	Double_Slit	Results	2019-06-12 00:11:16.694932+00:00	1	0	1	1	10		0		United States	46012	50	Female	White	0	28	1	6rqem8mf			3IVKZBIBJZ8MCT82EYI9VZOTMIYHSI	3U1ZIKCYY7PCG0ZYK1W1RQ2CJHBT5H		0
0	7	6	Double_Slit	Results	2019-06-12 00:11:33.771387+00:00	1	0	2	1	8	9	1		United States	30319	21	Male	Black or African American	0	47	1	ccv0g9fq			3ROUCZ907ETH6I2WBUWQV3BT1F9OOG	3K27O5FVBZ548H3SF61CEA9COATW5B		0
0	7	6	Double_Slit	Results	2019-06-12 00:11:36.897246+00:00	1	0	2	1	9		0		United States	30032	37	Female	White	0	7	1	ccv0g9fq			3ROUCZ907ETH6I2WBUWQV3BT1F9OOG	3K27O5FVBZ548H3SF61CEA9COATW5B		0
0	7	6	Double_Slit	Results	2019-06-12 00:11:38.533381+00:00	1	0	2	0			0		United States	87120	45	Female	White	0	20	1	ccv0g9fq			3ROUCZ907ETH6I2WBUWQV3BT1F9OOG	3K27O5FVBZ548H3SF61CEA9COATW5B		0
0	7	6	Double_Slit	Results	2019-06-12 00:11:40.810787+00:00	1	0	1	1	10		0		United States	28110	28	Female	Black or African American	0	35	1	ccv0g9fq			3ROUCZ907ETH6I2WBUWQV3BT1F9OOG	3K27O5FVBZ548H3SF61CEA9COATW5B		0
0	7	6	Double_Slit	Results	2019-06-12 00:11:41.280124+00:00	1	0	2	0			0		United States	01850	52	Male	White	0	28	1	ccv0g9fq			3ROUCZ907ETH6I2WBUWQV3BT1F9OOG	3K27O5FVBZ548H3SF61CEA9COATW5B		0
0	7	6	Double_Slit	Results	2019-06-12 00:11:42.149266+00:00	1	0	2	0			0		United States	60051	36	Male	White	0	11	1	ccv0g9fq			3ROUCZ907ETH6I2WBUWQV3BT1F9OOG	3K27O5FVBZ548H3SF61CEA9COATW5B		0
0	7	6	Double_Slit	Results	2019-06-12 00:11:42.691040+00:00	1	0	1	1	7	7	1		United States	32940	36	Male	White	0	31	1	ccv0g9fq			3ROUCZ907ETH6I2WBUWQV3BT1F9OOG	3K27O5FVBZ548H3SF61CEA9COATW5B		0
0	7	6	Double_Slit	Results	2019-06-12 00:11:44.906958+00:00	1	0	2	1	10		0		United States	32303	37	Male	White	0	46	1	ccv0g9fq			3ROUCZ907ETH6I2WBUWQV3BT1F9OOG	3K27O5FVBZ548H3SF61CEA9COATW5B		0
0	7	6	Double_Slit	Results	2019-06-12 00:11:53.575048+00:00	1	0	1	0			0		United States	98133	30	Male	White	0	39	1	ccv0g9fq			3ROUCZ907ETH6I2WBUWQV3BT1F9OOG	3K27O5FVBZ548H3SF61CEA9COATW5B		0
0	7	6	Double_Slit	Results	2019-06-12 00:11:54.158023+00:00	1	0	1	0			0		United States	91945	37	Male	White	0	15	1	ccv0g9fq			3ROUCZ907ETH6I2WBUWQV3BT1F9OOG	3K27O5FVBZ548H3SF61CEA9COATW5B		0
0	7	6	Double_Slit	Results	2019-06-12 00:12:00.882224+00:00	1	0	2	1	5		0		United States	49096	39	Male	White	0	48	1	ccv0g9fq			3ROUCZ907ETH6I2WBUWQV3BT1F9OOG	3K27O5FVBZ548H3SF61CEA9COATW5B		0
0	7	6	Double_Slit	Results	2019-06-12 00:12:04.781110+00:00	1	0	2	1	6		0		United States	45429	25	Male	White	0	29	1	ccv0g9fq			3ROUCZ907ETH6I2WBUWQV3BT1F9OOG	3K27O5FVBZ548H3SF61CEA9COATW5B		0
0	7	6	Double_Slit	Results	2019-06-12 00:12:09.148883+00:00	1	0	2	1	10		0		United States	80919	31	Male	White	0	36	1	ccv0g9fq			3ROUCZ907ETH6I2WBUWQV3BT1F9OOG	3K27O5FVBZ548H3SF61CEA9COATW5B		0
0	7	6	Double_Slit	Results	2019-06-12 00:12:22.631140+00:00	1	0	1	1	7	7	1		United States	97202	27	Female	White	0	21	1	ccv0g9fq			3ROUCZ907ETH6I2WBUWQV3BT1F9OOG	3K27O5FVBZ548H3SF61CEA9COATW5B		0
0	7	6	Double_Slit	Results	2019-06-12 00:12:23.626131+00:00	1	0	2	0		8	1		United States	22150	24	Male	White	0	2	1	ccv0g9fq			3ROUCZ907ETH6I2WBUWQV3BT1F9OOG	3K27O5FVBZ548H3SF61CEA9COATW5B		0
0	7	6	Double_Slit	Results	2019-06-12 00:12:27.127065+00:00	1	0	1	0		7	1		United States	85140	38	Female	White	0	47	1	ccv0g9fq			3ROUCZ907ETH6I2WBUWQV3BT1F9OOG	3K27O5FVBZ548H3SF61CEA9COATW5B		0
0	7	6	Double_Slit	Results	2019-06-12 00:12:38.467330+00:00	1	0	2	1	10		0		United States	91361	26	Male	White	0	45	1	ccv0g9fq			3ROUCZ907ETH6I2WBUWQV3BT1F9OOG	3K27O5FVBZ548H3SF61CEA9COATW5B		0
0	7	6	Double_Slit	Results	2019-06-12 00:12:39.342630+00:00	1	0	2	1	10		0		United States	92530	30	Male	White	0	37	1	ccv0g9fq			3ROUCZ907ETH6I2WBUWQV3BT1F9OOG	3K27O5FVBZ548H3SF61CEA9COATW5B		0
0	7	6	Double_Slit	Results	2019-06-12 00:13:11.831827+00:00	1	0	2	1	5		0		United States	32812	28	Male	Mixed race	0	43	1	ccv0g9fq			3ROUCZ907ETH6I2WBUWQV3BT1F9OOG	3K27O5FVBZ548H3SF61CEA9COATW5B		0
0	7	6	Double_Slit	Results	2019-06-12 00:13:12.074369+00:00	1	0	1	0			0		United States	01524	36	Female	White	0	14	1	ccv0g9fq			3ROUCZ907ETH6I2WBUWQV3BT1F9OOG	3K27O5FVBZ548H3SF61CEA9COATW5B		0
0	7	6	Double_Slit	Results	2019-06-12 00:13:14.914223+00:00	1	0	2	0			0		United States	60446	42	Male	White	0	33	1	ccv0g9fq			3ROUCZ907ETH6I2WBUWQV3BT1F9OOG	3K27O5FVBZ548H3SF61CEA9COATW5B		0
0	7	6	Double_Slit	Results	2019-06-12 00:13:27.857088+00:00	1	0	1	1	5.5		0		United States	37144	41	Female	White	0	18	1	6rqem8mf			3IVKZBIBJZ8MCT82EYI9VZOTMIYHSI	3U1ZIKCYY7PCG0ZYK1W1RQ2CJHBT5H		0
0	7	6	Double_Slit	Results	2019-06-12 00:13:40.056225+00:00	1	0	1	1	7.5	7.5	1		United States	16803	35	Male	White	0	40	1	ccv0g9fq			3ROUCZ907ETH6I2WBUWQV3BT1F9OOG	3K27O5FVBZ548H3SF61CEA9COATW5B		0
0	7	6	Double_Slit	Results	2019-06-12 00:13:47.221688+00:00	1	0	2	1	4.5		0		United States	65745	54	Male	White	0	30	1	ccv0g9fq			3ROUCZ907ETH6I2WBUWQV3BT1F9OOG	3K27O5FVBZ548H3SF61CEA9COATW5B		0
0	5	6	Double_Slit	Demographics	2019-06-12 00:14:21.249526+00:00	1	0	1	0		7	1							0	50	1	ccv0g9fq			3ROUCZ907ETH6I2WBUWQV3BT1F9OOG	3K27O5FVBZ548H3SF61CEA9COATW5B		0
0	7	6	Double_Slit	Results	2019-06-12 00:14:31.059734+00:00	1	0	1	0			0		United States	98683	39	Male	White	0	32	1	ccv0g9fq			3ROUCZ907ETH6I2WBUWQV3BT1F9OOG	3K27O5FVBZ548H3SF61CEA9COATW5B		0
0	7	6	Double_Slit	Results	2019-06-12 00:14:39.910067+00:00	1	0	2	0			0		United States	30078	41	Female	White	0	25	1	ccv0g9fq			3ROUCZ907ETH6I2WBUWQV3BT1F9OOG	3K27O5FVBZ548H3SF61CEA9COATW5B		0
0	7	6	Double_Slit	Results	2019-06-12 00:14:57.052899+00:00	1	0	2	1	1.5		0		United States	17022	46	Male	White	0	34	1	ccv0g9fq			3ROUCZ907ETH6I2WBUWQV3BT1F9OOG	3K27O5FVBZ548H3SF61CEA9COATW5B		0
0	7	6	Double_Slit	Results	2019-06-12 00:15:16.327501+00:00	1	0	2	0			0		United States	18104	38	Male	White	0	22	1	ccv0g9fq			3ROUCZ907ETH6I2WBUWQV3BT1F9OOG	3K27O5FVBZ548H3SF61CEA9COATW5B		0
0	7	6	Double_Slit	Results	2019-06-12 00:15:41.361264+00:00	1	0	2	0		8	1		United States	66614	34	Male	White	0	35	1	ccv0g9fq			3ROUCZ907ETH6I2WBUWQV3BT1F9OOG	3K27O5FVBZ548H3SF61CEA9COATW5B		0
0	7	6	Double_Slit	Results	2019-06-12 00:17:04.768698+00:00	1	0	2	1	10		0		United States	71112	56	Male	White	0	38	1	ccv0g9fq			3ROUCZ907ETH6I2WBUWQV3BT1F9OOG	3K27O5FVBZ548H3SF61CEA9COATW5B		0
0	7	6	Double_Slit	Results	2019-06-12 00:17:19.965307+00:00	1	0	1	0		7.5	1		United States	11373	25	Male	Asian	0	34	1	ccv0g9fq			3ROUCZ907ETH6I2WBUWQV3BT1F9OOG	3K27O5FVBZ548H3SF61CEA9COATW5B		0
0	7	6	Double_Slit	Results	2019-06-12 00:17:57.018391+00:00	1	0	2	1	6		0		United States	76225	34	Female	White	0	32	1	ccv0g9fq			3ROUCZ907ETH6I2WBUWQV3BT1F9OOG	3K27O5FVBZ548H3SF61CEA9COATW5B		0
0	7	6	Double_Slit	Results	2019-06-12 00:18:56.990092+00:00	1	0	1	1	6.5		0		United States	40217	35	Female	White	0	24	1	ccv0g9fq			3ROUCZ907ETH6I2WBUWQV3BT1F9OOG	3K27O5FVBZ548H3SF61CEA9COATW5B		0
0	7	6	Double_Slit	Results	2019-06-12 00:19:05.527986+00:00	1	0	2	1	8	8	1		United States	01886	22	Female	White	0	8	1	ccv0g9fq			3ROUCZ907ETH6I2WBUWQV3BT1F9OOG	3K27O5FVBZ548H3SF61CEA9COATW5B		0
0	7	6	Double_Slit	Results	2019-06-12 00:19:53.821687+00:00	1	0	2	0			0		United States	60188	25	Male	Asian	0	40	1	6rqem8mf			3IVKZBIBJZ8MCT82EYI9VZOTMIYHSI	3U1ZIKCYY7PCG0ZYK1W1RQ2CJHBT5H		0
0	7	6	Double_Slit	Results	2019-06-12 00:20:18.419984+00:00	1	0	1	1	10		0		United States	66216	23	Male	White	0	2	1	6rqem8mf			3IVKZBIBJZ8MCT82EYI9VZOTMIYHSI	3U1ZIKCYY7PCG0ZYK1W1RQ2CJHBT5H		0
0	7	6	Double_Slit	Results	2019-06-12 00:20:30.824133+00:00	1	0	2	0			0		United States	85381	56	Female	White	0	39	1	6rqem8mf			3IVKZBIBJZ8MCT82EYI9VZOTMIYHSI	3U1ZIKCYY7PCG0ZYK1W1RQ2CJHBT5H		0
0	7	6	Double_Slit	Results	2019-06-12 00:21:12.801175+00:00	1	0	2	1	10		0		United States	32669	37	Female	White	0	20	1	6rqem8mf			3IVKZBIBJZ8MCT82EYI9VZOTMIYHSI	3U1ZIKCYY7PCG0ZYK1W1RQ2CJHBT5H		0
0	7	6	Double_Slit	Results	2019-06-12 00:21:18.517039+00:00	1	0	2	1	10		0		United States	90001	30	Male	Hispanic or Latino	0	8	1	6rqem8mf			3IVKZBIBJZ8MCT82EYI9VZOTMIYHSI	3U1ZIKCYY7PCG0ZYK1W1RQ2CJHBT5H		0
0	7	6	Double_Slit	Results	2019-06-12 00:22:06.854971+00:00	1	0	2	1	6.5		0		United States	89123	32	Male	Native American or American Indian	0	44	1	ccv0g9fq			3ROUCZ907ETH6I2WBUWQV3BT1F9OOG	3K27O5FVBZ548H3SF61CEA9COATW5B		0
0	7	6	Double_Slit	Results	2019-06-12 00:22:20.466734+00:00	1	0	1	0			0		United States	48184	29	Male	White	0	38	1	ccv0g9fq			3ROUCZ907ETH6I2WBUWQV3BT1F9OOG	3K27O5FVBZ548H3SF61CEA9COATW5B		0
0	7	6	Double_Slit	Results	2019-06-12 00:22:39.515839+00:00	1	0	1	0		8	1		United States	94590	44	Male	White	0	23	1	ccv0g9fq			3ROUCZ907ETH6I2WBUWQV3BT1F9OOG	3K27O5FVBZ548H3SF61CEA9COATW5B		0
0	7	6	Double_Slit	Results	2019-06-12 00:22:42.163986+00:00	1	0	2	1	10		0		United States	98506	29	Female	White	0	4	1	ccv0g9fq			3ROUCZ907ETH6I2WBUWQV3BT1F9OOG	3K27O5FVBZ548H3SF61CEA9COATW5B		0
0	7	6	Double_Slit	Results	2019-06-12 00:22:47.411490+00:00	1	0	2	1	7	7	1		United States	44052	25	Decline to Answer	Decline to Answer	0	39	1	ccv0g9fq			3ROUCZ907ETH6I2WBUWQV3BT1F9OOG	3K27O5FVBZ548H3SF61CEA9COATW5B		0
0	7	6	Double_Slit	Results	2019-06-12 00:22:53.985216+00:00	1	0	1	1	8	9	1		United States	07305	20	Male	Mixed race	0	5	1	ccv0g9fq			3ROUCZ907ETH6I2WBUWQV3BT1F9OOG	3K27O5FVBZ548H3SF61CEA9COATW5B		0
0	7	6	Double_Slit	Results	2019-06-12 00:22:59.433281+00:00	1	0	2	1	9		0		United States	33157	29	Male	Hispanic or Latino	0	18	1	ccv0g9fq			3ROUCZ907ETH6I2WBUWQV3BT1F9OOG	3K27O5FVBZ548H3SF61CEA9COATW5B		0
0	7	6	Double_Slit	Results	2019-06-12 00:23:37.723813+00:00	1	0	2	1	6		0		United States	77077	38	Female	Black or African American	0	50	1	6rqem8mf			3IVKZBIBJZ8MCT82EYI9VZOTMIYHSI	3U1ZIKCYY7PCG0ZYK1W1RQ2CJHBT5H		0
0	7	6	Double_Slit	Results	2019-06-12 00:25:24.110095+00:00	1	0	2	0		7.5	1		United States	11950	32	Female	White	0	33	1	6rqem8mf			3IVKZBIBJZ8MCT82EYI9VZOTMIYHSI	3U1ZIKCYY7PCG0ZYK1W1RQ2CJHBT5H		0
0	7	6	Double_Slit	Results	2019-06-12 00:27:13.697682+00:00	1	0	2	1	0		0		United States	85001	26	Male	Black or African American	0	9	1	ccv0g9fq			3ROUCZ907ETH6I2WBUWQV3BT1F9OOG	3K27O5FVBZ548H3SF61CEA9COATW5B		0
0	7	6	Double_Slit	Results	2019-06-12 00:28:28.188408+00:00	1	0	1	0			0		United States	65810	33	Male	White	0	44	1	ccv0g9fq			3ROUCZ907ETH6I2WBUWQV3BT1F9OOG	3K27O5FVBZ548H3SF61CEA9COATW5B		0
0	7	6	Double_Slit	Results	2019-06-12 00:29:04.309883+00:00	1	0	1	0		8	1		United States	03060	32	Male	White	0	17	1	ccv0g9fq			3ROUCZ907ETH6I2WBUWQV3BT1F9OOG	3K27O5FVBZ548H3SF61CEA9COATW5B		0
0	7	6	Double_Slit	Results	2019-06-12 00:29:40.860581+00:00	1	0	1	1	4		0		United States	98003	30	Female	White	0	33	1	6rqem8mf			3IVKZBIBJZ8MCT82EYI9VZOTMIYHSI	3U1ZIKCYY7PCG0ZYK1W1RQ2CJHBT5H		0
0	7	6	Double_Slit	Results	2019-06-12 00:29:50.302926+00:00	1	0	1	1	4		0		United States	46385	44	Female	White	0	6	1	ccv0g9fq			3ROUCZ907ETH6I2WBUWQV3BT1F9OOG	3K27O5FVBZ548H3SF61CEA9COATW5B		0
0	7	6	Double_Slit	Results	2019-06-12 00:32:47.725495+00:00	1	0	2	1	10		0		United States	14843	27	Male	White	0	23	1	ccv0g9fq			3ROUCZ907ETH6I2WBUWQV3BT1F9OOG	3K27O5FVBZ548H3SF61CEA9COATW5B		0
0	7	6	Double_Slit	Results	2019-06-12 00:34:11.146649+00:00	1	0	2	0			0		United States	44032	29	Female	White	0	21	1	ccv0g9fq			3ROUCZ907ETH6I2WBUWQV3BT1F9OOG	3K27O5FVBZ548H3SF61CEA9COATW5B		0
0	7	6	Double_Slit	Results	2019-06-12 00:36:46.235854+00:00	1	0	1	1	9		0		United States	97225	30	Male	White	0	27	1	ccv0g9fq			3ROUCZ907ETH6I2WBUWQV3BT1F9OOG	3K27O5FVBZ548H3SF61CEA9COATW5B		0
0	7	6	Double_Slit	Results	2019-06-12 00:40:45.561359+00:00	1	0	2	1	8.5		0		United States	19943	38	Female	Mixed race	0	39	1	fobhxvfq			3D1UCPY6GF8PZ1MULFN2AENIRJA38Y	3K27O5FVBZ548H3SF61CEA9COATW5B		0
0	7	6	Double_Slit	Results	2019-06-12 00:40:47.715101+00:00	1	0	1	0			0		United States	15317	35	Female	White	0	8	1	fobhxvfq			3D1UCPY6GF8PZ1MULFN2AENIRJA38Y	3K27O5FVBZ548H3SF61CEA9COATW5B		0
0	7	6	Double_Slit	Results	2019-06-12 00:40:48.797317+00:00	1	0	1	1	0		0		United States	66434	52	Female	White	0	4	1	fobhxvfq			3D1UCPY6GF8PZ1MULFN2AENIRJA38Y	3K27O5FVBZ548H3SF61CEA9COATW5B		0
0	7	6	Double_Slit	Results	2019-06-12 00:40:49.309692+00:00	1	0	2	0			0		United States	31069	32	Male	White	0	23	1	fobhxvfq			3D1UCPY6GF8PZ1MULFN2AENIRJA38Y	3K27O5FVBZ548H3SF61CEA9COATW5B		0
0	7	6	Double_Slit	Results	2019-06-12 00:40:49.851326+00:00	1	0	1	0		7	1		United States	23002	52	Male	White	0	33	1	fobhxvfq			3D1UCPY6GF8PZ1MULFN2AENIRJA38Y	3K27O5FVBZ548H3SF61CEA9COATW5B		0
0	7	6	Double_Slit	Results	2019-06-12 00:40:49.891330+00:00	1	0	1	0		10	1		United States	30458	24	Female	White	0	21	1	fobhxvfq			3D1UCPY6GF8PZ1MULFN2AENIRJA38Y	3K27O5FVBZ548H3SF61CEA9COATW5B		0
0	7	6	Double_Slit	Results	2019-06-12 00:40:50.815364+00:00	1	0	1	0		6	1		United States	93711	23	Male	White	0	26	1	fobhxvfq			3D1UCPY6GF8PZ1MULFN2AENIRJA38Y	3K27O5FVBZ548H3SF61CEA9COATW5B		0
0	7	6	Double_Slit	Results	2019-06-12 00:40:51.114318+00:00	1	0	2	1	4		0		United States	98003	30	Female	White	0	50	1	fobhxvfq			3D1UCPY6GF8PZ1MULFN2AENIRJA38Y	3K27O5FVBZ548H3SF61CEA9COATW5B		0
0	7	6	Double_Slit	Results	2019-06-12 00:40:54.166127+00:00	1	0	1	0			0		United States	53183	34	Male	White	0	13	1	fobhxvfq			3D1UCPY6GF8PZ1MULFN2AENIRJA38Y	3K27O5FVBZ548H3SF61CEA9COATW5B		0
0	7	6	Double_Slit	Results	2019-06-12 00:40:55.004224+00:00	1	0	2	1	8	8	1		United States	30310	23	Male	Asian	0	33	1	fobhxvfq			3D1UCPY6GF8PZ1MULFN2AENIRJA38Y	3K27O5FVBZ548H3SF61CEA9COATW5B		0
0	7	6	Double_Slit	Results	2019-06-12 00:40:56.199803+00:00	1	0	1	0			0		United States	07071	27	Male	White	0	18	1	fobhxvfq			3D1UCPY6GF8PZ1MULFN2AENIRJA38Y	3K27O5FVBZ548H3SF61CEA9COATW5B		0
0	7	6	Double_Slit	Results	2019-06-12 00:40:58.930757+00:00	1	0	1	1	7	7	1		United States	90001	30	Female	Black or African American	0	42	1	fobhxvfq			3D1UCPY6GF8PZ1MULFN2AENIRJA38Y	3K27O5FVBZ548H3SF61CEA9COATW5B		0
0	7	6	Double_Slit	Results	2019-06-12 00:40:58.941174+00:00	1	0	2	1	7	8	1		United States	30039	45	Female	White	0	29	1	fobhxvfq			3D1UCPY6GF8PZ1MULFN2AENIRJA38Y	3K27O5FVBZ548H3SF61CEA9COATW5B		0
0	7	6	Double_Slit	Results	2019-06-12 00:40:59.365263+00:00	1	0	1	1	10		0		United States	30097	30	Female	White	0	12	1	fobhxvfq			3D1UCPY6GF8PZ1MULFN2AENIRJA38Y	3K27O5FVBZ548H3SF61CEA9COATW5B		0
0	7	6	Double_Slit	Results	2019-06-12 00:40:59.633900+00:00	1	0	1	0		7	1		United States	66046	41	Male	White	0	6	1	fobhxvfq			3D1UCPY6GF8PZ1MULFN2AENIRJA38Y	3K27O5FVBZ548H3SF61CEA9COATW5B		0
0	7	6	Double_Slit	Results	2019-06-12 00:41:00.188077+00:00	1	0	1	0		8	1		United States	27312	60	Male	White	0	48	1	fobhxvfq			3D1UCPY6GF8PZ1MULFN2AENIRJA38Y	3K27O5FVBZ548H3SF61CEA9COATW5B		0
0	7	6	Double_Slit	Results	2019-06-12 00:41:01.791146+00:00	1	0	2	0			0		United States	98087	35	Male	White	0	19	1	fobhxvfq			3D1UCPY6GF8PZ1MULFN2AENIRJA38Y	3K27O5FVBZ548H3SF61CEA9COATW5B		0
0	7	6	Double_Slit	Results	2019-06-12 00:41:02.617567+00:00	1	0	1	0		8	1		United States	79414	30	Female	Asian	0	32	1	fobhxvfq			3D1UCPY6GF8PZ1MULFN2AENIRJA38Y	3K27O5FVBZ548H3SF61CEA9COATW5B		0
0	7	6	Double_Slit	Results	2019-06-12 00:41:03.648415+00:00	1	0	2	1	4		0		United States	85305	36	Male	White	0	27	1	fobhxvfq			3D1UCPY6GF8PZ1MULFN2AENIRJA38Y	3K27O5FVBZ548H3SF61CEA9COATW5B		0
0	7	6	Double_Slit	Results	2019-06-12 00:41:04.634658+00:00	1	0	1	0			0		United States	85719	48	Male	White	0	37	1	fobhxvfq			3D1UCPY6GF8PZ1MULFN2AENIRJA38Y	3K27O5FVBZ548H3SF61CEA9COATW5B		0
0	7	6	Double_Slit	Results	2019-06-12 00:41:04.740031+00:00	1	0	2	1	7	7.5	1		United States	45750	66	Female	White	0	1	1	fobhxvfq			3D1UCPY6GF8PZ1MULFN2AENIRJA38Y	3K27O5FVBZ548H3SF61CEA9COATW5B		0
0	7	6	Double_Slit	Results	2019-06-12 00:41:06.560182+00:00	1	0	2	0			0		United States	97623	43	Male	White	0	28	1	fobhxvfq			3D1UCPY6GF8PZ1MULFN2AENIRJA38Y	3K27O5FVBZ548H3SF61CEA9COATW5B		0
0	7	6	Double_Slit	Results	2019-06-12 00:42:33.119040+00:00	1	0	2	1	10		0		United States	30319	35	Female	Black or African American	0	6	1	fobhxvfq			3D1UCPY6GF8PZ1MULFN2AENIRJA38Y	3K27O5FVBZ548H3SF61CEA9COATW5B		0
0	7	6	Double_Slit	Results	2019-06-12 00:42:45.252430+00:00	1	0	1	0			0		United States	85381	70	Female	White	0	5	1	fobhxvfq			3D1UCPY6GF8PZ1MULFN2AENIRJA38Y	3K27O5FVBZ548H3SF61CEA9COATW5B		0
0	7	6	Double_Slit	Results	2019-06-12 00:42:51.278193+00:00	1	0	1	1	6		0		United States	95119	28	Female	White	0	46	1	fobhxvfq			3D1UCPY6GF8PZ1MULFN2AENIRJA38Y	3K27O5FVBZ548H3SF61CEA9COATW5B		0
0	7	6	Double_Slit	Results	2019-06-12 00:42:51.732273+00:00	1	0	2	0			0		United States	34105	24	Male	White	0	14	1	fobhxvfq			3D1UCPY6GF8PZ1MULFN2AENIRJA38Y	3K27O5FVBZ548H3SF61CEA9COATW5B		0
0	7	6	Double_Slit	Results	2019-06-12 00:42:56.761121+00:00	1	0	1	1	6.5		0		United States	80228	27	Female	White	0	17	1	fobhxvfq			3D1UCPY6GF8PZ1MULFN2AENIRJA38Y	3K27O5FVBZ548H3SF61CEA9COATW5B		0
0	7	6	Double_Slit	Results	2019-06-12 00:43:05.921324+00:00	1	0	1	1	8	8	1		United States	30253	38	Male	Black or African American	0	16	1	fobhxvfq			3D1UCPY6GF8PZ1MULFN2AENIRJA38Y	3K27O5FVBZ548H3SF61CEA9COATW5B		0
0	7	6	Double_Slit	Results	2019-06-12 00:43:10.826202+00:00	1	0	1	1	9		0		United States	19012	29	Male	Asian	0	44	1	fobhxvfq			3D1UCPY6GF8PZ1MULFN2AENIRJA38Y	3K27O5FVBZ548H3SF61CEA9COATW5B		0
0	7	6	Double_Slit	Results	2019-06-12 00:43:27.738123+00:00	1	0	1	0		7.5	1		United States	32771	28	Female	White	0	29	1	fobhxvfq			3D1UCPY6GF8PZ1MULFN2AENIRJA38Y	3K27O5FVBZ548H3SF61CEA9COATW5B		0
0	7	6	Double_Slit	Results	2019-06-12 00:43:44.025120+00:00	1	0	1	1	5		0		United States	48420	28	Male	White	0	47	1	fobhxvfq			3D1UCPY6GF8PZ1MULFN2AENIRJA38Y	3K27O5FVBZ548H3SF61CEA9COATW5B		0
0	7	6	Double_Slit	Results	2019-06-12 00:44:26.978099+00:00	1	0	1	0		7	1		United States	39110	37	Female	White	0	10	1	fobhxvfq			3D1UCPY6GF8PZ1MULFN2AENIRJA38Y	3K27O5FVBZ548H3SF61CEA9COATW5B		0
0	7	6	Double_Slit	Results	2019-06-12 00:45:11.299178+00:00	1	0	2	0		10	1		United States	90001	30	Male	White	0	46	1	fobhxvfq			3D1UCPY6GF8PZ1MULFN2AENIRJA38Y	3K27O5FVBZ548H3SF61CEA9COATW5B		0
0	7	6	Double_Slit	Results	2019-06-12 00:45:21.519143+00:00	1	0	2	1	9		0		United States	92553	33	Male	Hispanic or Latino	0	24	1	fobhxvfq			3D1UCPY6GF8PZ1MULFN2AENIRJA38Y	3K27O5FVBZ548H3SF61CEA9COATW5B		0
0	7	6	Double_Slit	Results	2019-06-12 00:45:48.634651+00:00	1	0	2	0			0		United States	37144	41	Female	White	0	36	1	fobhxvfq			3D1UCPY6GF8PZ1MULFN2AENIRJA38Y	3K27O5FVBZ548H3SF61CEA9COATW5B		0
0	7	6	Double_Slit	Results	2019-06-12 00:46:11.628524+00:00	1	0	1	0			0		United States	29078	21	Decline to Answer	White	0	34	1	fobhxvfq			3D1UCPY6GF8PZ1MULFN2AENIRJA38Y	3K27O5FVBZ548H3SF61CEA9COATW5B		0
0	7	6	Double_Slit	Results	2019-06-12 00:46:22.075863+00:00	1	0	1	1	7.5	7.5	1		United States	38257	60	Female	White	0	11	1	ccv0g9fq			3ROUCZ907ETH6I2WBUWQV3BT1F9OOG	3K27O5FVBZ548H3SF61CEA9COATW5B		0
0	7	6	Double_Slit	Results	2019-06-12 00:47:15.593134+00:00	1	0	2	1	7	7.5	1		United States	33132	54	Female	Native American or American Indian	0	10	1	fobhxvfq			3D1UCPY6GF8PZ1MULFN2AENIRJA38Y	3K27O5FVBZ548H3SF61CEA9COATW5B		0
0	7	6	Double_Slit	Results	2019-06-12 00:47:30.681607+00:00	1	0	1	0		2	1		United States	41537	31	Male	White	0	24	1	fobhxvfq			3D1UCPY6GF8PZ1MULFN2AENIRJA38Y	3K27O5FVBZ548H3SF61CEA9COATW5B		0
0	7	6	Double_Slit	Results	2019-06-12 00:51:26.672976+00:00	1	0	1	1	8	8	1		United States	97471	39	Male	White	0	15	1	fobhxvfq			3D1UCPY6GF8PZ1MULFN2AENIRJA38Y	3K27O5FVBZ548H3SF61CEA9COATW5B		0
0	7	6	Double_Slit	Results	2019-06-12 00:51:43.615898+00:00	1	0	2	0		9.5	1		United States	33844	53	Male	White	0	9	1	fobhxvfq			3D1UCPY6GF8PZ1MULFN2AENIRJA38Y	3K27O5FVBZ548H3SF61CEA9COATW5B		0
0	7	6	Double_Slit	Results	2019-06-12 00:52:00.846586+00:00	1	0	1	0			0		United States	77389	47	Female	White	0	27	1	fobhxvfq			3D1UCPY6GF8PZ1MULFN2AENIRJA38Y	3K27O5FVBZ548H3SF61CEA9COATW5B		0
0	7	6	Double_Slit	Results	2019-06-12 00:53:07.613956+00:00	1	0	1	0			0		United States	84120	44	Female	White	0	1	1	fobhxvfq			3D1UCPY6GF8PZ1MULFN2AENIRJA38Y	3K27O5FVBZ548H3SF61CEA9COATW5B		0
0	7	6	Double_Slit	Results	2019-06-12 00:54:58.208004+00:00	1	0	2	0		10	1		United States	92545	26	Male	White	0	15	1	fobhxvfq			3D1UCPY6GF8PZ1MULFN2AENIRJA38Y	3K27O5FVBZ548H3SF61CEA9COATW5B		0
0	7	6	Double_Slit	Results	2019-06-12 00:56:35.442001+00:00	1	0	1	1	10		0		United States	32669	37	Female	White	0	2	1	fobhxvfq			3D1UCPY6GF8PZ1MULFN2AENIRJA38Y	3K27O5FVBZ548H3SF61CEA9COATW5B		0
0	7	6	Double_Slit	Results	2019-06-12 00:58:01.820922+00:00	1	0	2	1	8	8	1		United States	91405	32	Male	Black or African American	0	3	1	fobhxvfq			3D1UCPY6GF8PZ1MULFN2AENIRJA38Y	3K27O5FVBZ548H3SF61CEA9COATW5B		0
0	7	6	Double_Slit	Results	2019-06-12 00:58:06.468635+00:00	1	0	1	1	10		0		United States	18091	45	Female	White	0	14	1	fobhxvfq			3D1UCPY6GF8PZ1MULFN2AENIRJA38Y	3K27O5FVBZ548H3SF61CEA9COATW5B		0
0	7	6	Double_Slit	Results	2019-06-12 01:01:49.046179+00:00	1	0	1	1	10		0		United States	22153	28	Male	White	0	38	1	fobhxvfq			3D1UCPY6GF8PZ1MULFN2AENIRJA38Y	3K27O5FVBZ548H3SF61CEA9COATW5B		0
0	7	6	Double_Slit	Results	2019-06-12 01:02:32.154744+00:00	1	0	1	1	10		0		United States	27509	35	Male	White	0	25	1	fobhxvfq			3D1UCPY6GF8PZ1MULFN2AENIRJA38Y	3K27O5FVBZ548H3SF61CEA9COATW5B		0
0	7	6	Double_Slit	Results	2019-06-12 01:03:41.322605+00:00	1	0	2	1	10		0		United States	45324	25	Male	White	0	48	1	fobhxvfq			3D1UCPY6GF8PZ1MULFN2AENIRJA38Y	3K27O5FVBZ548H3SF61CEA9COATW5B		0
0	7	6	Double_Slit	Results	2019-06-12 01:04:28.073111+00:00	1	0	2	0		10	1		United States	40059	25	Female	White	0	44	1	fobhxvfq			3D1UCPY6GF8PZ1MULFN2AENIRJA38Y	3K27O5FVBZ548H3SF61CEA9COATW5B		0
0	7	6	Double_Slit	Results	2019-06-12 01:04:51.165702+00:00	1	0	1	0		7	1		United States	16801	30	Male	White	0	36	1	ccv0g9fq			3ROUCZ907ETH6I2WBUWQV3BT1F9OOG	3K27O5FVBZ548H3SF61CEA9COATW5B		0
0	7	6	Double_Slit	Results	2019-06-12 01:08:14.459471+00:00	1	0	1	1	9		0		United States	60502	65	Male	White	0	33	1	ccv0g9fq			3ROUCZ907ETH6I2WBUWQV3BT1F9OOG	3K27O5FVBZ548H3SF61CEA9COATW5B		0
0	7	6	Double_Slit	Results	2019-06-12 01:10:22.396001+00:00	1	0	2	0		8	1		United States	30253	38	Male	Black or African American	0	35	1	9594v0nz			3NFWQRSHVDDZ8S85O80S30TDISSGF0	3U1ZIKCYY7PCG0ZYK1W1RQ2CJHBT5H		0
0	7	6	Double_Slit	Results	2019-06-12 01:10:34.188376+00:00	1	0	1	0			0		United States	11691	26	Male	White	0	42	1	9594v0nz			3NFWQRSHVDDZ8S85O80S30TDISSGF0	3U1ZIKCYY7PCG0ZYK1W1RQ2CJHBT5H		0
0	7	6	Double_Slit	Results	2019-06-12 01:10:34.853431+00:00	1	0	2	0		7	1		United States	90001	30	Female	Black or African American	0	27	1	9594v0nz			3NFWQRSHVDDZ8S85O80S30TDISSGF0	3U1ZIKCYY7PCG0ZYK1W1RQ2CJHBT5H		0
0	7	6	Double_Slit	Results	2019-06-12 01:10:37.492549+00:00	1	0	1	1	5		0		United States	06101	32	Male	White	0	35	1	9594v0nz			3NFWQRSHVDDZ8S85O80S30TDISSGF0	3U1ZIKCYY7PCG0ZYK1W1RQ2CJHBT5H		0
0	7	6	Double_Slit	Results	2019-06-12 01:10:39.191221+00:00	1	0	2	1	8	8	1		United States	90703	25	Female	Asian	0	43	1	9594v0nz			3NFWQRSHVDDZ8S85O80S30TDISSGF0	3U1ZIKCYY7PCG0ZYK1W1RQ2CJHBT5H		0
0	7	6	Double_Slit	Results	2019-06-12 01:10:41.671885+00:00	1	0	2	0			0		United States	32789	58	Female	White	0	19	1	9594v0nz			3NFWQRSHVDDZ8S85O80S30TDISSGF0	3U1ZIKCYY7PCG0ZYK1W1RQ2CJHBT5H		0
0	7	6	Double_Slit	Results	2019-06-12 01:10:44.053238+00:00	1	0	2	1	8	8	1		United States	19128	26	Male	White	0	14	1	9594v0nz			3NFWQRSHVDDZ8S85O80S30TDISSGF0	3U1ZIKCYY7PCG0ZYK1W1RQ2CJHBT5H		0
0	5	6	Double_Slit	Demographics	2019-06-12 01:10:44.748449+00:00	1	0	1	0			0							0	48	1	9594v0nz			3NFWQRSHVDDZ8S85O80S30TDISSGF0	3U1ZIKCYY7PCG0ZYK1W1RQ2CJHBT5H		0
0	7	6	Double_Slit	Results	2019-06-12 01:10:46.018862+00:00	1	0	1	0		10	1		United States	65746	45	Female	White	0	47	1	9594v0nz			3NFWQRSHVDDZ8S85O80S30TDISSGF0	3U1ZIKCYY7PCG0ZYK1W1RQ2CJHBT5H		0
0	7	6	Double_Slit	Results	2019-06-12 01:10:49.281977+00:00	1	0	2	1	9.5		0		United States	19320	32	Male	White	0	11	1	9594v0nz			3NFWQRSHVDDZ8S85O80S30TDISSGF0	3U1ZIKCYY7PCG0ZYK1W1RQ2CJHBT5H		0
0	7	6	Double_Slit	Results	2019-06-12 01:10:51.125903+00:00	1	0	2	0		5	1		United States	48002	27	Male	White	0	44	1	9594v0nz			3NFWQRSHVDDZ8S85O80S30TDISSGF0	3U1ZIKCYY7PCG0ZYK1W1RQ2CJHBT5H		0
0	7	6	Double_Slit	Results	2019-06-12 01:10:53.000780+00:00	1	0	1	0			0		United States	07202	39	Male	White	0	26	1	9594v0nz			3NFWQRSHVDDZ8S85O80S30TDISSGF0	3U1ZIKCYY7PCG0ZYK1W1RQ2CJHBT5H		0
0	7	6	Double_Slit	Results	2019-06-12 01:10:53.636757+00:00	1	0	2	0		7	1		United States	98258	37	Male	Mixed race	0	31	1	9594v0nz			3NFWQRSHVDDZ8S85O80S30TDISSGF0	3U1ZIKCYY7PCG0ZYK1W1RQ2CJHBT5H		0
0	7	6	Double_Slit	Results	2019-06-12 01:10:54.436320+00:00	1	0	1	0			0		United States	92582	32	Female	White	0	39	1	9594v0nz			3NFWQRSHVDDZ8S85O80S30TDISSGF0	3U1ZIKCYY7PCG0ZYK1W1RQ2CJHBT5H		0
0	7	6	Double_Slit	Results	2019-06-12 01:10:56.352143+00:00	1	0	1	0			0		United States	36870	41	Female	White	0	30	1	9594v0nz			3NFWQRSHVDDZ8S85O80S30TDISSGF0	3U1ZIKCYY7PCG0ZYK1W1RQ2CJHBT5H		0
0	7	6	Double_Slit	Results	2019-06-12 01:10:56.441872+00:00	1	0	1	1	8	8	1		United States	49321	36	Female	White	0	46	1	9594v0nz			3NFWQRSHVDDZ8S85O80S30TDISSGF0	3U1ZIKCYY7PCG0ZYK1W1RQ2CJHBT5H		0
0	7	6	Double_Slit	Results	2019-06-12 01:10:57.795020+00:00	1	0	2	1	9		0		United States	97013	52	Female	White	0	13	1	9594v0nz			3NFWQRSHVDDZ8S85O80S30TDISSGF0	3U1ZIKCYY7PCG0ZYK1W1RQ2CJHBT5H		0
0	7	6	Double_Slit	Results	2019-06-12 01:10:57.868967+00:00	1	0	2	0		7	1		United States	92008	29	Male	White	0	21	1	9594v0nz			3NFWQRSHVDDZ8S85O80S30TDISSGF0	3U1ZIKCYY7PCG0ZYK1W1RQ2CJHBT5H		0
0	7	6	Double_Slit	Results	2019-06-12 01:10:58.956066+00:00	1	0	2	1	10		0		United States	06237	31	Female	White	0	24	1	9594v0nz			3NFWQRSHVDDZ8S85O80S30TDISSGF0	3U1ZIKCYY7PCG0ZYK1W1RQ2CJHBT5H		0
0	7	6	Double_Slit	Results	2019-06-12 01:10:59.036900+00:00	1	0	2	1	10		0		United States	48003	28	Male	White	0	39	1	9594v0nz			3NFWQRSHVDDZ8S85O80S30TDISSGF0	3U1ZIKCYY7PCG0ZYK1W1RQ2CJHBT5H		0
0	7	6	Double_Slit	Results	2019-06-12 01:11:00.776205+00:00	1	0	2	1	9		0		United States	48176	26	Female	White	0	38	1	9594v0nz			3NFWQRSHVDDZ8S85O80S30TDISSGF0	3U1ZIKCYY7PCG0ZYK1W1RQ2CJHBT5H		0
0	7	6	Double_Slit	Results	2019-06-12 01:11:01.712807+00:00	1	0	2	0		7.5	1		United States	21209	20	Male	Asian	0	34	1	9594v0nz			3NFWQRSHVDDZ8S85O80S30TDISSGF0	3U1ZIKCYY7PCG0ZYK1W1RQ2CJHBT5H		0
0	7	6	Double_Slit	Results	2019-06-12 01:11:03.001387+00:00	1	0	2	0		7	1		United States	27405	33	Female	Black or African American	0	4	1	9594v0nz			3NFWQRSHVDDZ8S85O80S30TDISSGF0	3U1ZIKCYY7PCG0ZYK1W1RQ2CJHBT5H		0
0	7	6	Double_Slit	Results	2019-06-12 01:11:03.973548+00:00	1	0	1	0			0		United States	19808	35	Male	Black or African American	0	12	1	9594v0nz			3NFWQRSHVDDZ8S85O80S30TDISSGF0	3U1ZIKCYY7PCG0ZYK1W1RQ2CJHBT5H		0
0	7	6	Double_Slit	Results	2019-06-12 01:11:06.501347+00:00	1	0	2	0		3	1		United States	93711	23	Male	White	0	17	1	9594v0nz			3NFWQRSHVDDZ8S85O80S30TDISSGF0	3U1ZIKCYY7PCG0ZYK1W1RQ2CJHBT5H		0
0	7	6	Double_Slit	Results	2019-06-12 01:11:07.542550+00:00	1	0	2	0		3	1		United States	33023	44	Male	Black or African American	0	23	1	9594v0nz			3NFWQRSHVDDZ8S85O80S30TDISSGF0	3U1ZIKCYY7PCG0ZYK1W1RQ2CJHBT5H		0
0	7	6	Double_Slit	Results	2019-06-12 01:11:16.410249+00:00	1	0	2	1	9		0		United States	53202	39	Male	White	0	28	1	9594v0nz			3NFWQRSHVDDZ8S85O80S30TDISSGF0	3U1ZIKCYY7PCG0ZYK1W1RQ2CJHBT5H		0
0	7	6	Double_Slit	Results	2019-06-12 01:11:16.426977+00:00	1	0	2	1	10		0		United States	04657	24	Decline to Answer	Decline to Answer	0	29	1	9594v0nz			3NFWQRSHVDDZ8S85O80S30TDISSGF0	3U1ZIKCYY7PCG0ZYK1W1RQ2CJHBT5H		0
0	7	6	Double_Slit	Results	2019-06-12 01:11:17.585320+00:00	1	0	1	1	8.5		0		United States	30062	32	Male	White	0	5	1	9594v0nz			3NFWQRSHVDDZ8S85O80S30TDISSGF0	3U1ZIKCYY7PCG0ZYK1W1RQ2CJHBT5H		0
0	7	6	Double_Slit	Results	2019-06-12 01:11:19.283837+00:00	1	0	1	0		3	1		United States	49341	23	Male	White	0	2	1	9594v0nz			3NFWQRSHVDDZ8S85O80S30TDISSGF0	3U1ZIKCYY7PCG0ZYK1W1RQ2CJHBT5H		0
0	7	6	Double_Slit	Results	2019-06-12 01:11:27.589442+00:00	1	0	2	0			0		United States	33990	32	Female	White	0	16	1	9594v0nz			3NFWQRSHVDDZ8S85O80S30TDISSGF0	3U1ZIKCYY7PCG0ZYK1W1RQ2CJHBT5H		0
0	7	6	Double_Slit	Results	2019-06-12 01:11:52.731076+00:00	1	0	2	0		8	1		United States	97305	28	Male	White	0	9	1	9594v0nz			3NFWQRSHVDDZ8S85O80S30TDISSGF0	3U1ZIKCYY7PCG0ZYK1W1RQ2CJHBT5H		0
0	7	6	Double_Slit	Results	2019-06-12 01:11:53.991707+00:00	1	0	1	0		8	1		United States	32804	25	Male	White	0	20	1	9594v0nz			3NFWQRSHVDDZ8S85O80S30TDISSGF0	3U1ZIKCYY7PCG0ZYK1W1RQ2CJHBT5H		0
0	7	6	Double_Slit	Results	2019-06-12 01:11:55.018951+00:00	1	0	1	1	7	7	1		United States	20882	32	Male	White	0	32	1	9594v0nz			3NFWQRSHVDDZ8S85O80S30TDISSGF0	3U1ZIKCYY7PCG0ZYK1W1RQ2CJHBT5H		0
0	7	6	Double_Slit	Results	2019-06-12 01:11:58.168703+00:00	1	0	2	1	4		0		United States	34654	38	Male	Hispanic or Latino	0	8	1	9594v0nz			3NFWQRSHVDDZ8S85O80S30TDISSGF0	3U1ZIKCYY7PCG0ZYK1W1RQ2CJHBT5H		0
0	7	6	Double_Slit	Results	2019-06-12 01:12:02.766384+00:00	1	0	1	0		7	1		United States	55347	31	Male	White	0	25	1	9594v0nz			3NFWQRSHVDDZ8S85O80S30TDISSGF0	3U1ZIKCYY7PCG0ZYK1W1RQ2CJHBT5H		0
0	7	6	Double_Slit	Results	2019-06-12 01:12:20.405017+00:00	1	0	2	1	10		0		United States	75104	25	Male	Black or African American	0	45	1	9594v0nz			3NFWQRSHVDDZ8S85O80S30TDISSGF0	3U1ZIKCYY7PCG0ZYK1W1RQ2CJHBT5H		0
0	7	6	Double_Slit	Results	2019-06-12 01:12:32.557325+00:00	1	0	2	1	10		0		United States	95632	36	Male	Hispanic or Latino	0	12	1	9594v0nz			3NFWQRSHVDDZ8S85O80S30TDISSGF0	3U1ZIKCYY7PCG0ZYK1W1RQ2CJHBT5H		0
0	7	6	Double_Slit	Results	2019-06-12 01:12:39.206177+00:00	1	0	1	1	8	8	1		United States	29718	44	Male	White	0	21	1	9594v0nz			3NFWQRSHVDDZ8S85O80S30TDISSGF0	3U1ZIKCYY7PCG0ZYK1W1RQ2CJHBT5H		0
0	7	6	Double_Slit	Results	2019-06-12 01:12:49.336825+00:00	1	0	1	1	10		0		United States	13057	48	Female	White	0	23	1	9594v0nz			3NFWQRSHVDDZ8S85O80S30TDISSGF0	3U1ZIKCYY7PCG0ZYK1W1RQ2CJHBT5H		0
0	7	6	Double_Slit	Results	2019-06-12 01:12:49.588859+00:00	1	0	2	1	10		0		United States	78212	31	Male	White	0	15	1	9594v0nz			3NFWQRSHVDDZ8S85O80S30TDISSGF0	3U1ZIKCYY7PCG0ZYK1W1RQ2CJHBT5H		0
0	7	6	Double_Slit	Results	2019-06-12 01:13:02.235998+00:00	1	0	1	0		10	1		United States	92592	42	Male	White	0	3	1	9594v0nz			3NFWQRSHVDDZ8S85O80S30TDISSGF0	3U1ZIKCYY7PCG0ZYK1W1RQ2CJHBT5H		0
0	7	6	Double_Slit	Results	2019-06-12 01:13:15.297786+00:00	1	0	2	1	3	3	1		United States	17970	27	Female	White	0	20	1	9594v0nz			3NFWQRSHVDDZ8S85O80S30TDISSGF0	3U1ZIKCYY7PCG0ZYK1W1RQ2CJHBT5H		0
0	7	6	Double_Slit	Results	2019-06-12 01:14:14.255298+00:00	1	0	2	0		7.5	1		United States	07876	26	Male	Asian	0	37	1	9594v0nz			3NFWQRSHVDDZ8S85O80S30TDISSGF0	3U1ZIKCYY7PCG0ZYK1W1RQ2CJHBT5H		0
0	7	6	Double_Slit	Results	2019-06-12 01:16:48.670856+00:00	1	0	1	0			0		United States	97504	31	Female	White	0	8	1	9594v0nz			3NFWQRSHVDDZ8S85O80S30TDISSGF0	3U1ZIKCYY7PCG0ZYK1W1RQ2CJHBT5H		0
0	7	6	Double_Slit	Results	2019-06-12 01:20:04.973922+00:00	1	0	1	0		6	1		United States	40515	27	Male	White	0	45	1	9594v0nz			3NFWQRSHVDDZ8S85O80S30TDISSGF0	3U1ZIKCYY7PCG0ZYK1W1RQ2CJHBT5H		0
0	5	6	Double_Slit	Demographics	2019-06-12 01:20:22.073503+00:00	1	0	2	0		5	1							0	49	1	fobhxvfq			3D1UCPY6GF8PZ1MULFN2AENIRJA38Y	3K27O5FVBZ548H3SF61CEA9COATW5B		0
0	7	6	Double_Slit	Results	2019-06-12 01:21:11.660360+00:00	1	0	1	0			0		United States	95815	64	Female	White	0	28	1	9594v0nz			3NFWQRSHVDDZ8S85O80S30TDISSGF0	3U1ZIKCYY7PCG0ZYK1W1RQ2CJHBT5H		0
0	7	6	Double_Slit	Results	2019-06-12 01:22:08.055723+00:00	1	0	2	0		7	1		United States	08861	41	Male	Hispanic or Latino	0	22	1	9594v0nz			3NFWQRSHVDDZ8S85O80S30TDISSGF0	3U1ZIKCYY7PCG0ZYK1W1RQ2CJHBT5H		0
0	7	6	Double_Slit	Results	2019-06-12 01:22:12.055011+00:00	1	0	1	0		8	1		United States	19702	26	Male	White	0	38	1	9594v0nz			3NFWQRSHVDDZ8S85O80S30TDISSGF0	3U1ZIKCYY7PCG0ZYK1W1RQ2CJHBT5H		0
0	7	6	Double_Slit	Results	2019-06-12 01:22:34.708268+00:00	1	0	1	0			0		United States	38016	45	Female	White	0	24	1	9594v0nz			3NFWQRSHVDDZ8S85O80S30TDISSGF0	3U1ZIKCYY7PCG0ZYK1W1RQ2CJHBT5H		0
0	7	6	Double_Slit	Results	2019-06-12 01:23:40.493459+00:00	1	0	2	0		7	1		United States	63901	58	Female	White	0	25	1	fobhxvfq			3D1UCPY6GF8PZ1MULFN2AENIRJA38Y	3K27O5FVBZ548H3SF61CEA9COATW5B		0
0	7	6	Double_Slit	Results	2019-06-12 01:24:20.811632+00:00	1	0	1	1	10		0		United States	06902	29	Female	Black or African American	0	17	1	9594v0nz			3NFWQRSHVDDZ8S85O80S30TDISSGF0	3U1ZIKCYY7PCG0ZYK1W1RQ2CJHBT5H		0
0	7	6	Double_Slit	Results	2019-06-12 01:35:13.332603+00:00	1	0	2	1	5		0		United States	32825	24	Male	White	0	26	1	iqgv26bd			3OCZWXS7ZN6NSNTHTNKZUG78PF65LI	3U1ZIKCYY7PCG0ZYK1W1RQ2CJHBT5H		0
0	7	6	Double_Slit	Results	2019-06-12 01:35:15.243821+00:00	1	0	1	0		7	1		United States	61413	39	Male	White	0	41	1	iqgv26bd			3OCZWXS7ZN6NSNTHTNKZUG78PF65LI	3U1ZIKCYY7PCG0ZYK1W1RQ2CJHBT5H		0
0	7	6	Double_Slit	Results	2019-06-12 01:35:19.722864+00:00	1	0	1	0		7	1		United States	11226	23	Female	Mixed race	0	25	1	so8uuu7f			3AQN9REUTEF2WZF9R8R8M0XWBB8DYQ	3U1ZIKCYY7PCG0ZYK1W1RQ2CJHBT5H		0
0	7	6	Double_Slit	Results	2019-06-12 01:35:19.729149+00:00	1	0	2	0			0		United States	90242	27	Male	Hispanic or Latino	0	30	1	iqgv26bd			3OCZWXS7ZN6NSNTHTNKZUG78PF65LI	3U1ZIKCYY7PCG0ZYK1W1RQ2CJHBT5H		0
0	7	6	Double_Slit	Results	2019-06-12 01:35:20.780644+00:00	1	0	2	1	10		0		United States	13090	35	Female	White	0	20	1	iqgv26bd			3OCZWXS7ZN6NSNTHTNKZUG78PF65LI	3U1ZIKCYY7PCG0ZYK1W1RQ2CJHBT5H		0
0	7	6	Double_Slit	Results	2019-06-12 01:35:23.644499+00:00	1	0	1	0			0		United States	25315	37	Male	White	0	2	1	iqgv26bd			3OCZWXS7ZN6NSNTHTNKZUG78PF65LI	3U1ZIKCYY7PCG0ZYK1W1RQ2CJHBT5H		0
0	7	6	Double_Slit	Results	2019-06-12 01:35:24.639442+00:00	1	0	2	1	10		0		United States	34420	52	Female	White	0	11	1	iqgv26bd			3OCZWXS7ZN6NSNTHTNKZUG78PF65LI	3U1ZIKCYY7PCG0ZYK1W1RQ2CJHBT5H		0
0	7	6	Double_Slit	Results	2019-06-12 01:35:25.787169+00:00	1	0	2	1	8	8	1		United States	39532	45	Female	White	0	43	1	iqgv26bd			3OCZWXS7ZN6NSNTHTNKZUG78PF65LI	3U1ZIKCYY7PCG0ZYK1W1RQ2CJHBT5H		0
0	7	6	Double_Slit	Results	2019-06-12 01:35:27.238299+00:00	1	0	1	1	6		0		United States	78414	26	Male	Asian	0	31	1	so8uuu7f			3AQN9REUTEF2WZF9R8R8M0XWBB8DYQ	3U1ZIKCYY7PCG0ZYK1W1RQ2CJHBT5H		0
0	7	6	Double_Slit	Results	2019-06-12 01:35:29.070365+00:00	1	0	2	1	7	7	1		United States	76210	49	Male	White	0	48	1	so8uuu7f			3AQN9REUTEF2WZF9R8R8M0XWBB8DYQ	3U1ZIKCYY7PCG0ZYK1W1RQ2CJHBT5H		0
0	7	6	Double_Slit	Results	2019-06-12 01:35:30.759304+00:00	1	0	2	1	8	8	1		United States	60150	39	Female	Mixed race	0	35	1	so8uuu7f			3AQN9REUTEF2WZF9R8R8M0XWBB8DYQ	3U1ZIKCYY7PCG0ZYK1W1RQ2CJHBT5H		0
0	7	6	Double_Slit	Results	2019-06-12 01:35:31.935236+00:00	1	0	1	1	10		0		United States	61866	43	Female	White	0	7	1	iqgv26bd			3OCZWXS7ZN6NSNTHTNKZUG78PF65LI	3U1ZIKCYY7PCG0ZYK1W1RQ2CJHBT5H		0
0	7	6	Double_Slit	Results	2019-06-12 01:35:34.018427+00:00	1	0	2	0		8	1		United States	30039	45	Female	White	0	29	1	iqgv26bd			3OCZWXS7ZN6NSNTHTNKZUG78PF65LI	3U1ZIKCYY7PCG0ZYK1W1RQ2CJHBT5H		0
0	7	6	Double_Slit	Results	2019-06-12 01:35:34.903367+00:00	1	0	2	0		7	1		United States	84404	31	Female	White	0	5	1	so8uuu7f			3AQN9REUTEF2WZF9R8R8M0XWBB8DYQ	3U1ZIKCYY7PCG0ZYK1W1RQ2CJHBT5H		0
0	5	6	Double_Slit	Demographics	2019-06-12 01:35:36.605995+00:00	1	0	1	1	7.5	7.5	1							0	18	1	so8uuu7f			3AQN9REUTEF2WZF9R8R8M0XWBB8DYQ	3U1ZIKCYY7PCG0ZYK1W1RQ2CJHBT5H		0
0	7	6	Double_Slit	Results	2019-06-12 01:35:39.248327+00:00	1	0	2	1	6		0		United States	21224	39	Male	White	0	2	1	iqgv26bd			3OCZWXS7ZN6NSNTHTNKZUG78PF65LI	3U1ZIKCYY7PCG0ZYK1W1RQ2CJHBT5H		0
0	7	6	Double_Slit	Results	2019-06-12 01:35:39.948650+00:00	1	0	1	1	8	8	1		United States	03060	32	Male	White	0	14	1	so8uuu7f			3AQN9REUTEF2WZF9R8R8M0XWBB8DYQ	3U1ZIKCYY7PCG0ZYK1W1RQ2CJHBT5H		0
0	7	6	Double_Slit	Results	2019-06-12 01:35:39.999740+00:00	1	0	1	1	9		0		United States	10472	29	Male	White	0	2	1	so8uuu7f			3AQN9REUTEF2WZF9R8R8M0XWBB8DYQ	3U1ZIKCYY7PCG0ZYK1W1RQ2CJHBT5H		0
0	7	6	Double_Slit	Results	2019-06-12 01:35:43.302442+00:00	1	0	2	0		7	1		United States	90001	30	Female	Black or African American	0	10	1	iqgv26bd			3OCZWXS7ZN6NSNTHTNKZUG78PF65LI	3U1ZIKCYY7PCG0ZYK1W1RQ2CJHBT5H		0
0	7	6	Double_Slit	Results	2019-06-12 01:35:44.141872+00:00	1	0	1	0		8	1		United States	28269	21	Male	Asian	0	1	1	iqgv26bd			3OCZWXS7ZN6NSNTHTNKZUG78PF65LI	3U1ZIKCYY7PCG0ZYK1W1RQ2CJHBT5H		0
0	7	6	Double_Slit	Results	2019-06-12 01:35:44.223223+00:00	1	0	1	1	9		0		United States	13090	35	Female	White	0	21	1	so8uuu7f			3AQN9REUTEF2WZF9R8R8M0XWBB8DYQ	3U1ZIKCYY7PCG0ZYK1W1RQ2CJHBT5H		0
0	7	6	Double_Slit	Results	2019-06-12 01:35:44.373572+00:00	1	0	2	1	10		0		United States	28546	25	Female	White	0	30	1	so8uuu7f			3AQN9REUTEF2WZF9R8R8M0XWBB8DYQ	3U1ZIKCYY7PCG0ZYK1W1RQ2CJHBT5H		0
0	7	6	Double_Slit	Results	2019-06-12 01:35:44.924292+00:00	1	0	1	0			0		United States	04256	32	Male	White	0	27	1	so8uuu7f			3AQN9REUTEF2WZF9R8R8M0XWBB8DYQ	3U1ZIKCYY7PCG0ZYK1W1RQ2CJHBT5H		0
0	7	6	Double_Slit	Results	2019-06-12 01:35:47.675910+00:00	1	0	2	1	8.5		0		United States	97701	24	Female	White	0	24	1	iqgv26bd			3OCZWXS7ZN6NSNTHTNKZUG78PF65LI	3U1ZIKCYY7PCG0ZYK1W1RQ2CJHBT5H		0
0	7	6	Double_Slit	Results	2019-06-12 01:35:50.099608+00:00	1	0	1	1	5		0		United States	33325	40	Female	White	0	30	1	iqgv26bd			3OCZWXS7ZN6NSNTHTNKZUG78PF65LI	3U1ZIKCYY7PCG0ZYK1W1RQ2CJHBT5H		0
0	7	6	Double_Slit	Results	2019-06-12 01:35:50.319904+00:00	1	0	1	1	10		0		United States	92104	35	Male	White	0	41	1	so8uuu7f			3AQN9REUTEF2WZF9R8R8M0XWBB8DYQ	3U1ZIKCYY7PCG0ZYK1W1RQ2CJHBT5H		0
0	7	6	Double_Slit	Results	2019-06-12 01:35:52.210005+00:00	1	0	2	0			0		United States	92557	26	Female	White	0	34	1	iqgv26bd			3OCZWXS7ZN6NSNTHTNKZUG78PF65LI	3U1ZIKCYY7PCG0ZYK1W1RQ2CJHBT5H		0
0	7	6	Double_Slit	Results	2019-06-12 01:35:53.287737+00:00	1	0	2	1	10		0		United States	10549	33	Male	White	0	46	1	iqgv26bd			3OCZWXS7ZN6NSNTHTNKZUG78PF65LI	3U1ZIKCYY7PCG0ZYK1W1RQ2CJHBT5H		0
0	7	6	Double_Slit	Results	2019-06-12 01:35:54.341275+00:00	1	0	1	0			0		United States	02127	32	Female	White	0	3	1	iqgv26bd			3OCZWXS7ZN6NSNTHTNKZUG78PF65LI	3U1ZIKCYY7PCG0ZYK1W1RQ2CJHBT5H		0
0	7	6	Double_Slit	Results	2019-06-12 01:35:54.896594+00:00	1	0	1	0		7	1		United States	97050	32	Male	Asian	0	25	1	iqgv26bd			3OCZWXS7ZN6NSNTHTNKZUG78PF65LI	3U1ZIKCYY7PCG0ZYK1W1RQ2CJHBT5H		0
0	7	6	Double_Slit	Results	2019-06-12 01:35:56.383775+00:00	1	0	1	0			0		United States	92121	28	Male	Asian	0	12	1	iqgv26bd			3OCZWXS7ZN6NSNTHTNKZUG78PF65LI	3U1ZIKCYY7PCG0ZYK1W1RQ2CJHBT5H		0
0	7	6	Double_Slit	Results	2019-06-12 01:35:58.898278+00:00	1	0	1	1	6		0		United States	92562	51	Female	White	0	36	1	so8uuu7f			3AQN9REUTEF2WZF9R8R8M0XWBB8DYQ	3U1ZIKCYY7PCG0ZYK1W1RQ2CJHBT5H		0
0	7	6	Double_Slit	Results	2019-06-12 01:35:59.828226+00:00	1	0	1	0			0		United States	22602	49	Female	White	0	39	1	so8uuu7f			3AQN9REUTEF2WZF9R8R8M0XWBB8DYQ	3U1ZIKCYY7PCG0ZYK1W1RQ2CJHBT5H		0
0	5	6	Double_Slit	Demographics	2019-06-12 01:36:01.449287+00:00	1	0	1	0			0							0	31	1	iqgv26bd			3OCZWXS7ZN6NSNTHTNKZUG78PF65LI	3U1ZIKCYY7PCG0ZYK1W1RQ2CJHBT5H		0
0	7	6	Double_Slit	Results	2019-06-12 01:36:02.060638+00:00	1	0	1	1	9		0		United States	0701	23	Male	White	0	4	1	iqgv26bd			3OCZWXS7ZN6NSNTHTNKZUG78PF65LI	3U1ZIKCYY7PCG0ZYK1W1RQ2CJHBT5H		0
0	7	6	Double_Slit	Results	2019-06-12 01:36:02.496156+00:00	1	0	2	1	10		0		United States	08052	36	Female	White	0	38	1	so8uuu7f			3AQN9REUTEF2WZF9R8R8M0XWBB8DYQ	3U1ZIKCYY7PCG0ZYK1W1RQ2CJHBT5H		0
0	7	6	Double_Slit	Results	2019-06-12 01:36:06.601604+00:00	1	0	1	0			0		United States	21207	30	Male	Black or African American	0	22	1	so8uuu7f			3AQN9REUTEF2WZF9R8R8M0XWBB8DYQ	3U1ZIKCYY7PCG0ZYK1W1RQ2CJHBT5H		0
0	7	6	Double_Slit	Results	2019-06-12 01:36:07.065822+00:00	1	0	1	1	5		0		United States	19317	24	Female	Asian	0	35	1	iqgv26bd			3OCZWXS7ZN6NSNTHTNKZUG78PF65LI	3U1ZIKCYY7PCG0ZYK1W1RQ2CJHBT5H		0
0	7	6	Double_Slit	Results	2019-06-12 01:36:11.569934+00:00	1	0	2	1	3	5	1		United States	63139	24	Male	White	0	39	1	so8uuu7f			3AQN9REUTEF2WZF9R8R8M0XWBB8DYQ	3U1ZIKCYY7PCG0ZYK1W1RQ2CJHBT5H		0
0	7	6	Double_Slit	Results	2019-06-12 01:36:14.665425+00:00	1	0	1	1	8.5		0		United States	78653	23	Female	Mixed race	0	6	1	so8uuu7f			3AQN9REUTEF2WZF9R8R8M0XWBB8DYQ	3U1ZIKCYY7PCG0ZYK1W1RQ2CJHBT5H		0
0	7	6	Double_Slit	Results	2019-06-12 01:36:15.847390+00:00	1	0	2	0		8	1		United States	08865	24	Male	White	0	13	1	iqgv26bd			3OCZWXS7ZN6NSNTHTNKZUG78PF65LI	3U1ZIKCYY7PCG0ZYK1W1RQ2CJHBT5H		0
0	7	6	Double_Slit	Results	2019-06-12 01:36:15.972554+00:00	1	0	2	0			0		United States	04062	30	Female	White	0	32	1	iqgv26bd			3OCZWXS7ZN6NSNTHTNKZUG78PF65LI	3U1ZIKCYY7PCG0ZYK1W1RQ2CJHBT5H		0
0	7	6	Double_Slit	Results	2019-06-12 01:36:17.252162+00:00	1	0	2	0			0		United States	19720	25	Female	Asian	0	21	1	iqgv26bd			3OCZWXS7ZN6NSNTHTNKZUG78PF65LI	3U1ZIKCYY7PCG0ZYK1W1RQ2CJHBT5H		0
0	7	6	Double_Slit	Results	2019-06-12 01:36:17.577411+00:00	1	0	1	0			0		United States	53713	24	Female	White	0	19	1	iqgv26bd			3OCZWXS7ZN6NSNTHTNKZUG78PF65LI	3U1ZIKCYY7PCG0ZYK1W1RQ2CJHBT5H		0
0	7	6	Double_Slit	Results	2019-06-12 01:36:21.269136+00:00	1	0	1	1	10		0		United States	43207	39	Female	White	0	11	1	so8uuu7f			3AQN9REUTEF2WZF9R8R8M0XWBB8DYQ	3U1ZIKCYY7PCG0ZYK1W1RQ2CJHBT5H		0
0	7	6	Double_Slit	Results	2019-06-12 01:36:21.357751+00:00	1	0	2	0		7	1		United States	28273	36	Female	White	0	50	1	iqgv26bd			3OCZWXS7ZN6NSNTHTNKZUG78PF65LI	3U1ZIKCYY7PCG0ZYK1W1RQ2CJHBT5H		0
0	7	6	Double_Slit	Results	2019-06-12 01:36:22.273204+00:00	1	0	2	1	0		0		United States	18702	33	Male	White	0	5	1	iqgv26bd			3OCZWXS7ZN6NSNTHTNKZUG78PF65LI	3U1ZIKCYY7PCG0ZYK1W1RQ2CJHBT5H		0
0	7	6	Double_Slit	Results	2019-06-12 01:36:25.493298+00:00	1	0	1	1	6.5		0		Romania	78749	36	Female	White	0	19	1	so8uuu7f			3AQN9REUTEF2WZF9R8R8M0XWBB8DYQ	3U1ZIKCYY7PCG0ZYK1W1RQ2CJHBT5H		0
0	7	6	Double_Slit	Results	2019-06-12 01:36:31.392540+00:00	1	0	1	0		3	1		Russia	50613	33	Female	White	0	44	1	so8uuu7f			3AQN9REUTEF2WZF9R8R8M0XWBB8DYQ	3U1ZIKCYY7PCG0ZYK1W1RQ2CJHBT5H		0
0	7	6	Double_Slit	Results	2019-06-12 01:36:32.617452+00:00	1	0	2	1	10		0		United States	33755	25	Male	White	0	9	1	iqgv26bd			3OCZWXS7ZN6NSNTHTNKZUG78PF65LI	3U1ZIKCYY7PCG0ZYK1W1RQ2CJHBT5H		0
0	7	6	Double_Slit	Results	2019-06-12 01:36:33.943408+00:00	1	0	2	0			0		United States	44112	36	Female	White	0	2	1	so8uuu7f			3AQN9REUTEF2WZF9R8R8M0XWBB8DYQ	3U1ZIKCYY7PCG0ZYK1W1RQ2CJHBT5H		0
0	7	6	Double_Slit	Results	2019-06-12 01:36:37.592505+00:00	1	0	2	0		2	1		United States	92557	26	Female	White	0	47	1	so8uuu7f			3AQN9REUTEF2WZF9R8R8M0XWBB8DYQ	3U1ZIKCYY7PCG0ZYK1W1RQ2CJHBT5H		0
0	7	6	Double_Slit	Results	2019-06-12 01:36:39.951667+00:00	1	0	2	1	5		0		United States	93611	28	Female	White	0	1	1	so8uuu7f			3AQN9REUTEF2WZF9R8R8M0XWBB8DYQ	3U1ZIKCYY7PCG0ZYK1W1RQ2CJHBT5H		0
0	7	6	Double_Slit	Results	2019-06-12 01:36:43.145868+00:00	1	0	2	0		2	1		United States	97623	43	Male	White	0	15	1	so8uuu7f			3AQN9REUTEF2WZF9R8R8M0XWBB8DYQ	3U1ZIKCYY7PCG0ZYK1W1RQ2CJHBT5H		0
0	7	6	Double_Slit	Results	2019-06-12 01:36:43.870505+00:00	1	0	1	0		7.5	1		United States	94066	24	Decline to Answer	White	0	35	1	so8uuu7f			3AQN9REUTEF2WZF9R8R8M0XWBB8DYQ	3U1ZIKCYY7PCG0ZYK1W1RQ2CJHBT5H		0
0	7	6	Double_Slit	Results	2019-06-12 01:36:45.828328+00:00	1	0	2	1	2	2	1		United States	78573	20	Male	Hispanic or Latino	0	44	1	iqgv26bd			3OCZWXS7ZN6NSNTHTNKZUG78PF65LI	3U1ZIKCYY7PCG0ZYK1W1RQ2CJHBT5H		0
0	7	6	Double_Slit	Results	2019-06-12 01:36:47.415802+00:00	1	0	1	0			0		United States	33196	34	Female	Hispanic or Latino	0	16	1	so8uuu7f			3AQN9REUTEF2WZF9R8R8M0XWBB8DYQ	3U1ZIKCYY7PCG0ZYK1W1RQ2CJHBT5H		0
0	7	6	Double_Slit	Results	2019-06-12 01:36:54.289551+00:00	1	0	1	1	10		0		United States	90001	29	Female	Hispanic or Latino	0	17	1	iqgv26bd			3OCZWXS7ZN6NSNTHTNKZUG78PF65LI	3U1ZIKCYY7PCG0ZYK1W1RQ2CJHBT5H		0
0	7	6	Double_Slit	Results	2019-06-12 01:36:54.777965+00:00	1	0	1	1	7	7	1		United States	78109	27	Male	White	0	47	1	so8uuu7f			3AQN9REUTEF2WZF9R8R8M0XWBB8DYQ	3U1ZIKCYY7PCG0ZYK1W1RQ2CJHBT5H		0
0	7	6	Double_Slit	Results	2019-06-12 01:36:57.083102+00:00	1	0	2	1	5		0		United States	85301	28	Male	White	0	46	1	so8uuu7f			3AQN9REUTEF2WZF9R8R8M0XWBB8DYQ	3U1ZIKCYY7PCG0ZYK1W1RQ2CJHBT5H		0
0	7	6	Double_Slit	Results	2019-06-12 01:37:03.098667+00:00	1	0	2	1	8	8	1		United States	11795	27	Male	White	0	12	1	so8uuu7f			3AQN9REUTEF2WZF9R8R8M0XWBB8DYQ	3U1ZIKCYY7PCG0ZYK1W1RQ2CJHBT5H		0
0	7	6	Double_Slit	Results	2019-06-12 01:37:05.270820+00:00	1	0	2	1	5		0		United States	47150	31	Female	Mixed race	0	40	1	iqgv26bd			3OCZWXS7ZN6NSNTHTNKZUG78PF65LI	3U1ZIKCYY7PCG0ZYK1W1RQ2CJHBT5H		0
0	7	6	Double_Slit	Results	2019-06-12 01:37:07.548553+00:00	1	0	2	0		8	1		United States	68124	35	Female	White	0	3	1	so8uuu7f			3AQN9REUTEF2WZF9R8R8M0XWBB8DYQ	3U1ZIKCYY7PCG0ZYK1W1RQ2CJHBT5H		0
0	7	6	Double_Slit	Results	2019-06-12 01:37:09.484652+00:00	1	0	2	0			0		United States	61032	42	Male	Mixed race	0	18	1	iqgv26bd			3OCZWXS7ZN6NSNTHTNKZUG78PF65LI	3U1ZIKCYY7PCG0ZYK1W1RQ2CJHBT5H		0
0	7	6	Double_Slit	Results	2019-06-12 01:37:11.465365+00:00	1	0	2	1	7.5	7.5	1		United States	32803	35	Male	White	0	42	1	so8uuu7f			3AQN9REUTEF2WZF9R8R8M0XWBB8DYQ	3U1ZIKCYY7PCG0ZYK1W1RQ2CJHBT5H		0
0	7	6	Double_Slit	Results	2019-06-12 01:37:13.681636+00:00	1	0	1	0			0		United States	44133	25	Female	White	0	9	1	iqgv26bd			3OCZWXS7ZN6NSNTHTNKZUG78PF65LI	3U1ZIKCYY7PCG0ZYK1W1RQ2CJHBT5H		0
0	7	6	Double_Slit	Results	2019-06-12 01:37:17.994612+00:00	1	0	1	0		7.5	1		United States	08311	44	Female	White	0	40	1	so8uuu7f			3AQN9REUTEF2WZF9R8R8M0XWBB8DYQ	3U1ZIKCYY7PCG0ZYK1W1RQ2CJHBT5H		0
0	7	6	Double_Slit	Results	2019-06-12 01:37:21.600657+00:00	1	0	1	0		0.5	1		United States	46062	27	Male	Black or African American	0	39	1	iqgv26bd			3OCZWXS7ZN6NSNTHTNKZUG78PF65LI	3U1ZIKCYY7PCG0ZYK1W1RQ2CJHBT5H		0
0	7	6	Double_Slit	Results	2019-06-12 01:37:23.284158+00:00	1	0	2	1	10		0		United States	22201	29	Male	White	0	41	1	iqgv26bd			3OCZWXS7ZN6NSNTHTNKZUG78PF65LI	3U1ZIKCYY7PCG0ZYK1W1RQ2CJHBT5H		0
0	7	6	Double_Slit	Results	2019-06-12 01:37:23.824903+00:00	1	0	1	0			0		United States	91601	34	Male	Mixed race	0	32	1	so8uuu7f			3AQN9REUTEF2WZF9R8R8M0XWBB8DYQ	3U1ZIKCYY7PCG0ZYK1W1RQ2CJHBT5H		0
0	7	6	Double_Slit	Results	2019-06-12 01:37:28.994192+00:00	1	0	1	0		10	1		United States	92592	42	Male	White	0	20	1	iqgv26bd			3OCZWXS7ZN6NSNTHTNKZUG78PF65LI	3U1ZIKCYY7PCG0ZYK1W1RQ2CJHBT5H		0
0	7	6	Double_Slit	Results	2019-06-12 01:37:29.704132+00:00	1	0	1	0			0		United States	54904	33	Female	White	0	24	1	iqgv26bd			3OCZWXS7ZN6NSNTHTNKZUG78PF65LI	3U1ZIKCYY7PCG0ZYK1W1RQ2CJHBT5H		0
0	7	6	Double_Slit	Results	2019-06-12 01:37:35.820764+00:00	1	0	1	0			0		United States	14617	41	Male	White	0	38	1	iqgv26bd			3OCZWXS7ZN6NSNTHTNKZUG78PF65LI	3U1ZIKCYY7PCG0ZYK1W1RQ2CJHBT5H		0
0	7	6	Double_Slit	Results	2019-06-12 01:37:37.532545+00:00	1	0	2	1	6		0		United States	80022	54	Female	White	0	22	1	so8uuu7f			3AQN9REUTEF2WZF9R8R8M0XWBB8DYQ	3U1ZIKCYY7PCG0ZYK1W1RQ2CJHBT5H		0
0	7	6	Double_Slit	Results	2019-06-12 01:37:38.157669+00:00	1	0	2	0		7	1		United States	30126	32	Male	Black or African American	0	10	1	so8uuu7f			3AQN9REUTEF2WZF9R8R8M0XWBB8DYQ	3U1ZIKCYY7PCG0ZYK1W1RQ2CJHBT5H		0
0	7	6	Double_Slit	Results	2019-06-12 01:37:40.525231+00:00	1	0	2	0		8	1		United States	37861	38	Female	White	0	4	1	so8uuu7f			3AQN9REUTEF2WZF9R8R8M0XWBB8DYQ	3U1ZIKCYY7PCG0ZYK1W1RQ2CJHBT5H		0
0	7	6	Double_Slit	Results	2019-06-12 01:37:42.621750+00:00	1	0	1	0			0		United States	31018	32	Female	Black or African American	0	15	1	iqgv26bd			3OCZWXS7ZN6NSNTHTNKZUG78PF65LI	3U1ZIKCYY7PCG0ZYK1W1RQ2CJHBT5H		0
0	7	6	Double_Slit	Results	2019-06-12 01:37:44.775291+00:00	1	0	2	1	10		0		United States	90660	19	Female	Hispanic or Latino	0	1	1	iqgv26bd			3OCZWXS7ZN6NSNTHTNKZUG78PF65LI	3U1ZIKCYY7PCG0ZYK1W1RQ2CJHBT5H		0
0	7	6	Double_Slit	Results	2019-06-12 01:37:56.685614+00:00	1	0	2	0			0		United States	90255	51	Female	Hispanic or Latino	0	9	1	so8uuu7f			3AQN9REUTEF2WZF9R8R8M0XWBB8DYQ	3U1ZIKCYY7PCG0ZYK1W1RQ2CJHBT5H		0
0	7	6	Double_Slit	Results	2019-06-12 01:38:05.625346+00:00	1	0	1	1	7	7	1		United States	61071	25	Male	White	0	50	1	so8uuu7f			3AQN9REUTEF2WZF9R8R8M0XWBB8DYQ	3U1ZIKCYY7PCG0ZYK1W1RQ2CJHBT5H		0
0	7	6	Double_Slit	Results	2019-06-12 01:38:16.121253+00:00	1	0	1	0			0		United States	74857	22	Male	White	0	40	1	iqgv26bd			3OCZWXS7ZN6NSNTHTNKZUG78PF65LI	3U1ZIKCYY7PCG0ZYK1W1RQ2CJHBT5H		0
0	7	6	Double_Slit	Results	2019-06-12 01:38:43.779267+00:00	1	0	2	0		10	1		United States	92592	42	Male	White	0	6	1	so8uuu7f			3AQN9REUTEF2WZF9R8R8M0XWBB8DYQ	3U1ZIKCYY7PCG0ZYK1W1RQ2CJHBT5H		0
0	7	6	Double_Slit	Results	2019-06-12 01:38:45.073265+00:00	1	0	1	0		7	1		United States	02116	27	Female	White	0	22	1	iqgv26bd			3OCZWXS7ZN6NSNTHTNKZUG78PF65LI	3U1ZIKCYY7PCG0ZYK1W1RQ2CJHBT5H		0
0	7	6	Double_Slit	Results	2019-06-12 01:38:47.851856+00:00	1	0	1	1	10		0		United States	75228	39	Female	White	0	7	1	so8uuu7f			3AQN9REUTEF2WZF9R8R8M0XWBB8DYQ	3U1ZIKCYY7PCG0ZYK1W1RQ2CJHBT5H		0
0	7	6	Double_Slit	Results	2019-06-12 01:39:03.855436+00:00	1	0	2	1	5		0		United States	19808	35	Male	Black or African American	0	32	1	so8uuu7f			3AQN9REUTEF2WZF9R8R8M0XWBB8DYQ	3U1ZIKCYY7PCG0ZYK1W1RQ2CJHBT5H		0
0	7	6	Double_Slit	Results	2019-06-12 01:39:56.306872+00:00	1	0	2	1	5		0		United States	94015	23	Male	Hispanic or Latino	0	14	1	iqgv26bd			3OCZWXS7ZN6NSNTHTNKZUG78PF65LI	3U1ZIKCYY7PCG0ZYK1W1RQ2CJHBT5H		0
0	7	6	Double_Slit	Results	2019-06-12 01:39:57.944730+00:00	1	0	1	0			0		United States	92562	51	Female	White	0	26	1	iqgv26bd			3OCZWXS7ZN6NSNTHTNKZUG78PF65LI	3U1ZIKCYY7PCG0ZYK1W1RQ2CJHBT5H		0
0	7	6	Double_Slit	Results	2019-06-12 01:40:22.727268+00:00	1	0	1	1	10		0		United States	04462	31	Female	White	0	18	1	iqgv26bd			3OCZWXS7ZN6NSNTHTNKZUG78PF65LI	3U1ZIKCYY7PCG0ZYK1W1RQ2CJHBT5H		0
0	7	6	Double_Slit	Results	2019-06-12 01:42:12.212134+00:00	1	0	2	1	10		0		United States	14612	37	Male	Black or African American	0	44	1	so8uuu7f			3AQN9REUTEF2WZF9R8R8M0XWBB8DYQ	3U1ZIKCYY7PCG0ZYK1W1RQ2CJHBT5H		0
0	7	6	Double_Slit	Results	2019-06-12 01:44:50.457609+00:00	1	0	1	1	8	8	1		United States	10468	29	Male	Hispanic or Latino	0	15	1	so8uuu7f			3AQN9REUTEF2WZF9R8R8M0XWBB8DYQ	3U1ZIKCYY7PCG0ZYK1W1RQ2CJHBT5H		0
0	7	6	Double_Slit	Results	2019-06-12 01:45:50.989052+00:00	1	0	2	0		10	1		United States	35217	59	Female	Black or African American	0	14	1	so8uuu7f			3AQN9REUTEF2WZF9R8R8M0XWBB8DYQ	3U1ZIKCYY7PCG0ZYK1W1RQ2CJHBT5H		0
0	7	6	Double_Slit	Results	2019-06-12 01:46:44.372440+00:00	1	0	1	0		7.5	1		United States	84074	47	Male	White	0	11	1	iqgv26bd			3OCZWXS7ZN6NSNTHTNKZUG78PF65LI	3U1ZIKCYY7PCG0ZYK1W1RQ2CJHBT5H		0
0	7	6	Double_Slit	Results	2019-06-12 01:46:47.754377+00:00	1	0	2	1	8	8	1		United States	49047	33	Female	White	0	24	1	so8uuu7f			3AQN9REUTEF2WZF9R8R8M0XWBB8DYQ	3U1ZIKCYY7PCG0ZYK1W1RQ2CJHBT5H		0
0	7	6	Double_Slit	Results	2019-06-12 01:47:06.520430+00:00	1	0	1	1	10		0		United States	29696	31	Male	White	0	21	1	iqgv26bd			3OCZWXS7ZN6NSNTHTNKZUG78PF65LI	3U1ZIKCYY7PCG0ZYK1W1RQ2CJHBT5H		0
0	7	6	Double_Slit	Results	2019-06-12 01:48:31.079197+00:00	1	0	2	0			0		United States	54311	37	Male	White	0	16	1	iqgv26bd			3OCZWXS7ZN6NSNTHTNKZUG78PF65LI	3U1ZIKCYY7PCG0ZYK1W1RQ2CJHBT5H		0
0	7	6	Double_Slit	Results	2019-06-12 01:48:31.784956+00:00	1	0	2	1	8	8	1		United States	27613	30	Male	White	0	26	1	so8uuu7f			3AQN9REUTEF2WZF9R8R8M0XWBB8DYQ	3U1ZIKCYY7PCG0ZYK1W1RQ2CJHBT5H		0
0	7	6	Double_Slit	Results	2019-06-12 01:48:55.424924+00:00	1	0	2	1	8	8	1		United States	90007	21	Female	White	0	27	1	iqgv26bd			3OCZWXS7ZN6NSNTHTNKZUG78PF65LI	3U1ZIKCYY7PCG0ZYK1W1RQ2CJHBT5H		0
0	7	6	Double_Slit	Results	2019-06-12 01:49:42.958761+00:00	1	0	1	0			0		United States	40219	30	Female	White	0	26	1	so8uuu7f			3AQN9REUTEF2WZF9R8R8M0XWBB8DYQ	3U1ZIKCYY7PCG0ZYK1W1RQ2CJHBT5H		0
0	7	6	Double_Slit	Results	2019-06-12 01:50:01.023306+00:00	1	0	1	0		7	1		United States	78628	25	Female	White	0	38	1	so8uuu7f			3AQN9REUTEF2WZF9R8R8M0XWBB8DYQ	3U1ZIKCYY7PCG0ZYK1W1RQ2CJHBT5H		0
0	7	6	Double_Slit	Results	2019-06-12 01:57:01.666011+00:00	1	0	1	1	8	8	1		United States	32068	36	Female	White	0	33	1	so8uuu7f			3AQN9REUTEF2WZF9R8R8M0XWBB8DYQ	3U1ZIKCYY7PCG0ZYK1W1RQ2CJHBT5H		0
0	7	6	Double_Slit	Results	2019-06-12 02:07:55.130223+00:00	1	0	1	0		9	1		United States	10001	30	Male	White	0	27	1	iqgv26bd			3OCZWXS7ZN6NSNTHTNKZUG78PF65LI	3U1ZIKCYY7PCG0ZYK1W1RQ2CJHBT5H		0
0	7	6	Double_Slit	Results	2019-06-12 02:10:14.609963+00:00	1	0	2	0			0		United States	95503	37	Female	Mixed race	0	41	1	so8uuu7f			3AQN9REUTEF2WZF9R8R8M0XWBB8DYQ	3U1ZIKCYY7PCG0ZYK1W1RQ2CJHBT5H		0
0	7	6	Double_Slit	Results	2019-06-12 02:13:04.888915+00:00	1	0	2	0			0		United States	75043	28	Female	White	0	35	1	94volk3m			3L1EFR8WWS4KTILXA2UIBJ7QEF5F9G	3K27O5FVBZ548H3SF61CEA9COATW5B		0
0	7	6	Double_Slit	Results	2019-06-12 02:13:08.443306+00:00	1	0	2	1	10		0		United States	13088	35	Male	White	0	17	1	94volk3m			3L1EFR8WWS4KTILXA2UIBJ7QEF5F9G	3K27O5FVBZ548H3SF61CEA9COATW5B		0
0	7	6	Double_Slit	Results	2019-06-12 02:13:08.719471+00:00	1	0	1	0		5	1		United States	17241	35	Male	White	0	13	1	94volk3m			3L1EFR8WWS4KTILXA2UIBJ7QEF5F9G	3K27O5FVBZ548H3SF61CEA9COATW5B		0
0	7	6	Double_Slit	Results	2019-06-12 02:13:14.081377+00:00	1	0	1	0			0		United States	46075	32	Male	White	0	7	1	94volk3m			3L1EFR8WWS4KTILXA2UIBJ7QEF5F9G	3K27O5FVBZ548H3SF61CEA9COATW5B		0
0	7	6	Double_Slit	Results	2019-06-12 02:13:18.541617+00:00	1	0	1	1	10		0		United States	11356	32	Female	White	0	19	1	94volk3m			3L1EFR8WWS4KTILXA2UIBJ7QEF5F9G	3K27O5FVBZ548H3SF61CEA9COATW5B		0
0	7	6	Double_Slit	Results	2019-06-12 02:13:20.300113+00:00	1	0	1	1	10		0		United States	37205	50	Female	White	0	43	1	94volk3m			3L1EFR8WWS4KTILXA2UIBJ7QEF5F9G	3K27O5FVBZ548H3SF61CEA9COATW5B		0
0	7	6	Double_Slit	Results	2019-06-12 02:13:21.345553+00:00	1	0	1	0			0		United States	19444	50	Male	White	0	50	1	vfzp6rsk			3OPLMF3EU4MRICZNXNGLOX7UG08NLS	3K27O5FVBZ548H3SF61CEA9COATW5B		0
0	7	6	Double_Slit	Results	2019-06-12 02:13:24.053791+00:00	1	0	2	1	10		0		United States	35217	59	Male	Black or African American	0	46	1	vfzp6rsk			3OPLMF3EU4MRICZNXNGLOX7UG08NLS	3K27O5FVBZ548H3SF61CEA9COATW5B		0
0	7	6	Double_Slit	Results	2019-06-12 02:13:28.766316+00:00	1	0	1	0		8	1		United States	60625	30	Male	Asian	0	36	1	94volk3m			3L1EFR8WWS4KTILXA2UIBJ7QEF5F9G	3K27O5FVBZ548H3SF61CEA9COATW5B		0
0	7	6	Double_Slit	Results	2019-06-12 02:13:28.974605+00:00	1	0	2	1	5		0		United States	20874	32	Female	White	0	13	1	94volk3m			3L1EFR8WWS4KTILXA2UIBJ7QEF5F9G	3K27O5FVBZ548H3SF61CEA9COATW5B		0
0	7	6	Double_Slit	Results	2019-06-12 02:13:29.347831+00:00	1	0	1	0		7	1		United States	90001	30	Female	Black or African American	0	6	1	vfzp6rsk			3OPLMF3EU4MRICZNXNGLOX7UG08NLS	3K27O5FVBZ548H3SF61CEA9COATW5B		0
0	7	6	Double_Slit	Results	2019-06-12 02:13:31.349384+00:00	1	0	2	0		5	1		United States	85014	38	Female	Asian	0	8	1	vfzp6rsk			3OPLMF3EU4MRICZNXNGLOX7UG08NLS	3K27O5FVBZ548H3SF61CEA9COATW5B		0
0	7	6	Double_Slit	Results	2019-06-12 02:13:31.353259+00:00	1	0	2	0		7	1		United States	73301	26	Female	White	0	30	1	94volk3m			3L1EFR8WWS4KTILXA2UIBJ7QEF5F9G	3K27O5FVBZ548H3SF61CEA9COATW5B		0
0	7	6	Double_Slit	Results	2019-06-12 02:13:35.453229+00:00	1	0	2	1	10		0		United States	11223	29	Male	Asian	0	4	1	vfzp6rsk			3OPLMF3EU4MRICZNXNGLOX7UG08NLS	3K27O5FVBZ548H3SF61CEA9COATW5B		0
0	7	6	Double_Slit	Results	2019-06-12 02:13:35.575600+00:00	1	0	1	0		10	1		United States	92592	42	Male	White	0	44	1	94volk3m			3L1EFR8WWS4KTILXA2UIBJ7QEF5F9G	3K27O5FVBZ548H3SF61CEA9COATW5B		0
0	7	6	Double_Slit	Results	2019-06-12 02:13:36.305283+00:00	1	0	2	1	8	8	1		United States	36801	36	Female	White	0	39	1	94volk3m			3L1EFR8WWS4KTILXA2UIBJ7QEF5F9G	3K27O5FVBZ548H3SF61CEA9COATW5B		0
0	7	6	Double_Slit	Results	2019-06-12 02:13:36.364360+00:00	1	0	2	1	5		0		United States	73507	50	Male	White	0	15	1	vfzp6rsk			3OPLMF3EU4MRICZNXNGLOX7UG08NLS	3K27O5FVBZ548H3SF61CEA9COATW5B		0
0	7	6	Double_Slit	Results	2019-06-12 02:13:36.483449+00:00	1	0	1	1	8	8	1		United States	30022	31	Male	White	0	46	1	94volk3m			3L1EFR8WWS4KTILXA2UIBJ7QEF5F9G	3K27O5FVBZ548H3SF61CEA9COATW5B		0
0	7	6	Double_Slit	Results	2019-06-12 02:13:36.902634+00:00	1	0	2	1	7	7	1		United States	20176	25	Male	White	0	25	1	94volk3m			3L1EFR8WWS4KTILXA2UIBJ7QEF5F9G	3K27O5FVBZ548H3SF61CEA9COATW5B		0
0	7	6	Double_Slit	Results	2019-06-12 02:13:37.906051+00:00	1	0	1	0			0		United States	55126	33	Male	White	0	3	1	94volk3m			3L1EFR8WWS4KTILXA2UIBJ7QEF5F9G	3K27O5FVBZ548H3SF61CEA9COATW5B		0
0	7	6	Double_Slit	Results	2019-06-12 02:13:38.113917+00:00	1	0	1	0		7.5	1		United States	44646	32	Male	White	0	18	1	94volk3m			3L1EFR8WWS4KTILXA2UIBJ7QEF5F9G	3K27O5FVBZ548H3SF61CEA9COATW5B		0
0	7	6	Double_Slit	Results	2019-06-12 02:13:38.300844+00:00	1	0	1	1	5		0		United States	83404	41	Male	White	0	22	1	94volk3m			3L1EFR8WWS4KTILXA2UIBJ7QEF5F9G	3K27O5FVBZ548H3SF61CEA9COATW5B		0
0	7	6	Double_Slit	Results	2019-06-12 02:13:42.687045+00:00	1	0	2	0			0		United States	14760	25	Decline to Answer	Asian	0	21	1	vfzp6rsk			3OPLMF3EU4MRICZNXNGLOX7UG08NLS	3K27O5FVBZ548H3SF61CEA9COATW5B		0
0	7	6	Double_Slit	Results	2019-06-12 02:13:43.351139+00:00	1	0	1	0		7.5	1		United States	60169	23	Male	Asian	0	43	1	vfzp6rsk			3OPLMF3EU4MRICZNXNGLOX7UG08NLS	3K27O5FVBZ548H3SF61CEA9COATW5B		0
0	7	6	Double_Slit	Results	2019-06-12 02:13:46.570138+00:00	1	0	1	1	0		0		United States	30121	46	Female	White	0	47	1	vfzp6rsk			3OPLMF3EU4MRICZNXNGLOX7UG08NLS	3K27O5FVBZ548H3SF61CEA9COATW5B		0
0	7	6	Double_Slit	Results	2019-06-12 02:13:46.689966+00:00	1	0	2	1	10		0		United States	77006	28	Male	White	0	3	1	vfzp6rsk			3OPLMF3EU4MRICZNXNGLOX7UG08NLS	3K27O5FVBZ548H3SF61CEA9COATW5B		0
0	7	6	Double_Slit	Results	2019-06-12 02:13:47.068929+00:00	1	0	1	0		7	1		United States	31035	30	Male	White	0	18	1	vfzp6rsk			3OPLMF3EU4MRICZNXNGLOX7UG08NLS	3K27O5FVBZ548H3SF61CEA9COATW5B		0
0	7	6	Double_Slit	Results	2019-06-12 02:13:47.737241+00:00	1	0	2	1	3.5		0		United States	49783	33	Male	Native American or American Indian	0	18	1	vfzp6rsk			3OPLMF3EU4MRICZNXNGLOX7UG08NLS	3K27O5FVBZ548H3SF61CEA9COATW5B		0
0	7	6	Double_Slit	Results	2019-06-12 02:13:47.781260+00:00	1	0	2	0		8	1		United States	02145	28	Male	White	0	37	1	94volk3m			3L1EFR8WWS4KTILXA2UIBJ7QEF5F9G	3K27O5FVBZ548H3SF61CEA9COATW5B		0
0	7	6	Double_Slit	Results	2019-06-12 02:13:49.502390+00:00	1	0	1	0			0		United States	63139	24	Male	White	0	10	1	vfzp6rsk			3OPLMF3EU4MRICZNXNGLOX7UG08NLS	3K27O5FVBZ548H3SF61CEA9COATW5B		0
0	7	6	Double_Slit	Results	2019-06-12 02:13:52.590384+00:00	1	0	1	1	7	7	1		United States	98466	36	Decline to Answer	Decline to Answer	0	8	1	94volk3m			3L1EFR8WWS4KTILXA2UIBJ7QEF5F9G	3K27O5FVBZ548H3SF61CEA9COATW5B		0
0	7	6	Double_Slit	Results	2019-06-12 02:13:52.889042+00:00	1	0	2	0		7	1		United States	36602	26	Male	White	0	30	1	vfzp6rsk			3OPLMF3EU4MRICZNXNGLOX7UG08NLS	3K27O5FVBZ548H3SF61CEA9COATW5B		0
0	7	6	Double_Slit	Results	2019-06-12 02:13:53.003540+00:00	1	0	1	1	5		0		United States	91030	30	Female	Black or African American	0	1	1	vfzp6rsk			3OPLMF3EU4MRICZNXNGLOX7UG08NLS	3K27O5FVBZ548H3SF61CEA9COATW5B		0
0	7	6	Double_Slit	Results	2019-06-12 02:13:55.180092+00:00	1	0	1	1	6.5		0		United States	33063	30	Male	Black or African American	0	42	1	94volk3m			3L1EFR8WWS4KTILXA2UIBJ7QEF5F9G	3K27O5FVBZ548H3SF61CEA9COATW5B		0
0	7	6	Double_Slit	Results	2019-06-12 02:13:57.268576+00:00	1	0	2	0		7	1		United States	30720	35	Female	White	0	11	1	vfzp6rsk			3OPLMF3EU4MRICZNXNGLOX7UG08NLS	3K27O5FVBZ548H3SF61CEA9COATW5B		0
0	7	6	Double_Slit	Results	2019-06-12 02:13:58.256112+00:00	1	0	1	1	5		0		United States	63089	29	Female	White	0	7	1	vfzp6rsk			3OPLMF3EU4MRICZNXNGLOX7UG08NLS	3K27O5FVBZ548H3SF61CEA9COATW5B		0
0	7	6	Double_Slit	Results	2019-06-12 02:13:59.521779+00:00	1	0	1	1	10		0		United States	65714	37	Female	Black or African American	0	37	1	vfzp6rsk			3OPLMF3EU4MRICZNXNGLOX7UG08NLS	3K27O5FVBZ548H3SF61CEA9COATW5B		0
0	7	6	Double_Slit	Results	2019-06-12 02:13:59.854408+00:00	1	0	1	0			0		United States	08096	31	Male	White	0	24	1	94volk3m			3L1EFR8WWS4KTILXA2UIBJ7QEF5F9G	3K27O5FVBZ548H3SF61CEA9COATW5B		0
0	7	6	Double_Slit	Results	2019-06-12 02:14:03.191084+00:00	1	0	1	0			0		United States	85383	37	Female	White	0	47	1	94volk3m			3L1EFR8WWS4KTILXA2UIBJ7QEF5F9G	3K27O5FVBZ548H3SF61CEA9COATW5B		0
0	7	6	Double_Slit	Results	2019-06-12 02:14:03.231678+00:00	1	0	1	1	10		0		United Kingdom	44133	25	Female	White	0	21	1	vfzp6rsk			3OPLMF3EU4MRICZNXNGLOX7UG08NLS	3K27O5FVBZ548H3SF61CEA9COATW5B		0
0	7	6	Double_Slit	Results	2019-06-12 02:14:03.874051+00:00	1	0	2	1	9.5		0		United States	85018	26	Male	White	0	45	1	vfzp6rsk			3OPLMF3EU4MRICZNXNGLOX7UG08NLS	3K27O5FVBZ548H3SF61CEA9COATW5B		0
0	7	6	Double_Slit	Results	2019-06-12 02:14:05.821005+00:00	1	0	2	0		8	1		United States	11206	33	Male	Hispanic or Latino	0	22	1	94volk3m			3L1EFR8WWS4KTILXA2UIBJ7QEF5F9G	3K27O5FVBZ548H3SF61CEA9COATW5B		0
0	7	6	Double_Slit	Results	2019-06-12 02:14:05.823987+00:00	1	0	2	0			0		United States	30030	33	Decline to Answer	Decline to Answer	0	46	1	94volk3m			3L1EFR8WWS4KTILXA2UIBJ7QEF5F9G	3K27O5FVBZ548H3SF61CEA9COATW5B		0
0	7	6	Double_Slit	Results	2019-06-12 02:14:06.437334+00:00	1	0	1	1	7.5	7.5	1		United States	95616	24	Male	Asian	0	8	1	vfzp6rsk			3OPLMF3EU4MRICZNXNGLOX7UG08NLS	3K27O5FVBZ548H3SF61CEA9COATW5B		0
0	7	6	Double_Slit	Results	2019-06-12 02:14:06.889213+00:00	1	0	1	0		2.5	1		United States	11373	22	Female	Asian	0	33	1	vfzp6rsk			3OPLMF3EU4MRICZNXNGLOX7UG08NLS	3K27O5FVBZ548H3SF61CEA9COATW5B		0
0	7	6	Double_Slit	Results	2019-06-12 02:14:09.098642+00:00	1	0	2	1	7	7	1		United States	48386	33	Male	White	0	5	1	94volk3m			3L1EFR8WWS4KTILXA2UIBJ7QEF5F9G	3K27O5FVBZ548H3SF61CEA9COATW5B		0
0	7	6	Double_Slit	Results	2019-06-12 02:14:11.257391+00:00	1	0	1	0		8	1		United States	91761	28	Male	White	0	27	1	94volk3m			3L1EFR8WWS4KTILXA2UIBJ7QEF5F9G	3K27O5FVBZ548H3SF61CEA9COATW5B		0
0	7	6	Double_Slit	Results	2019-06-12 02:14:11.638814+00:00	1	0	2	0			0		United States	27610	19	Female	Black or African American	0	50	1	94volk3m			3L1EFR8WWS4KTILXA2UIBJ7QEF5F9G	3K27O5FVBZ548H3SF61CEA9COATW5B		0
0	7	6	Double_Slit	Results	2019-06-12 02:14:13.020679+00:00	1	0	2	0		7	1		United States	11235	26	Male	White	0	1	1	vfzp6rsk			3OPLMF3EU4MRICZNXNGLOX7UG08NLS	3K27O5FVBZ548H3SF61CEA9COATW5B		0
0	7	6	Double_Slit	Results	2019-06-12 02:14:13.299531+00:00	1	0	1	0		7	1		United States	63043	31	Male	White	0	45	1	94volk3m			3L1EFR8WWS4KTILXA2UIBJ7QEF5F9G	3K27O5FVBZ548H3SF61CEA9COATW5B		0
0	7	6	Double_Slit	Results	2019-06-12 02:14:14.141360+00:00	1	0	1	0			0		United States	92602	24	Male	Asian	0	14	1	94volk3m			3L1EFR8WWS4KTILXA2UIBJ7QEF5F9G	3K27O5FVBZ548H3SF61CEA9COATW5B		0
0	7	6	Double_Slit	Results	2019-06-12 02:14:19.634560+00:00	1	0	2	0			0		United States	33135	28	Female	White	0	42	1	vfzp6rsk			3OPLMF3EU4MRICZNXNGLOX7UG08NLS	3K27O5FVBZ548H3SF61CEA9COATW5B		0
0	7	6	Double_Slit	Results	2019-06-12 02:14:20.799584+00:00	1	0	2	1	7	7	1		United States	93551	36	Male	Asian	0	14	1	94volk3m			3L1EFR8WWS4KTILXA2UIBJ7QEF5F9G	3K27O5FVBZ548H3SF61CEA9COATW5B		0
0	7	6	Double_Slit	Results	2019-06-12 02:14:25.115073+00:00	1	0	2	1	7	7	1		United States	18704	29	Female	White	0	39	1	vfzp6rsk			3OPLMF3EU4MRICZNXNGLOX7UG08NLS	3K27O5FVBZ548H3SF61CEA9COATW5B		0
0	7	6	Double_Slit	Results	2019-06-12 02:14:28.611690+00:00	1	0	1	1	9.5		0		United States	60666	44	Female	White	0	37	1	94volk3m			3L1EFR8WWS4KTILXA2UIBJ7QEF5F9G	3K27O5FVBZ548H3SF61CEA9COATW5B		0
0	7	6	Double_Slit	Results	2019-06-12 02:14:30.679834+00:00	1	0	2	1	9		0		United States	37363	40	Female	White	0	28	1	94volk3m			3L1EFR8WWS4KTILXA2UIBJ7QEF5F9G	3K27O5FVBZ548H3SF61CEA9COATW5B		0
0	7	6	Double_Slit	Results	2019-06-12 02:14:33.841305+00:00	1	0	2	1	8	8	1		United States	85712	26	Male	White	0	7	1	94volk3m			3L1EFR8WWS4KTILXA2UIBJ7QEF5F9G	3K27O5FVBZ548H3SF61CEA9COATW5B		0
0	7	6	Double_Slit	Results	2019-06-12 02:14:36.616908+00:00	1	0	2	0			0		United States	60625	23	Decline to Answer	White	0	13	1	vfzp6rsk			3OPLMF3EU4MRICZNXNGLOX7UG08NLS	3K27O5FVBZ548H3SF61CEA9COATW5B		0
0	7	6	Double_Slit	Results	2019-06-12 02:14:36.681377+00:00	1	0	1	1	10		0		United States	73099	48	Female	White	0	32	1	vfzp6rsk			3OPLMF3EU4MRICZNXNGLOX7UG08NLS	3K27O5FVBZ548H3SF61CEA9COATW5B		0
0	7	6	Double_Slit	Results	2019-06-12 02:14:37.844795+00:00	1	0	1	0			0		United States	60007	19	Male	White	0	46	1	vfzp6rsk			3OPLMF3EU4MRICZNXNGLOX7UG08NLS	3K27O5FVBZ548H3SF61CEA9COATW5B		0
0	7	6	Double_Slit	Results	2019-06-12 02:14:39.572609+00:00	1	0	1	0		8	1		United States	06082	42	Female	White	0	45	1	vfzp6rsk			3OPLMF3EU4MRICZNXNGLOX7UG08NLS	3K27O5FVBZ548H3SF61CEA9COATW5B		0
0	7	6	Double_Slit	Results	2019-06-12 02:14:43.569144+00:00	1	0	2	1	10		0		United States	30121	46	Female	White	0	16	1	94volk3m			3L1EFR8WWS4KTILXA2UIBJ7QEF5F9G	3K27O5FVBZ548H3SF61CEA9COATW5B		0
0	7	6	Double_Slit	Results	2019-06-12 02:14:43.622273+00:00	1	0	1	1	5		0		United States	32114	23	Female	Asian	0	9	1	vfzp6rsk			3OPLMF3EU4MRICZNXNGLOX7UG08NLS	3K27O5FVBZ548H3SF61CEA9COATW5B		0
0	7	6	Double_Slit	Results	2019-06-12 02:14:45.735477+00:00	1	0	2	1	3	3	1		United States	92058	42	Female	Mixed race	0	40	1	vfzp6rsk			3OPLMF3EU4MRICZNXNGLOX7UG08NLS	3K27O5FVBZ548H3SF61CEA9COATW5B		0
0	7	6	Double_Slit	Results	2019-06-12 02:14:46.318829+00:00	1	0	1	1	4		0		United States	93215	24	Female	Hispanic or Latino	0	17	1	vfzp6rsk			3OPLMF3EU4MRICZNXNGLOX7UG08NLS	3K27O5FVBZ548H3SF61CEA9COATW5B		0
0	7	6	Double_Slit	Results	2019-06-12 02:14:59.141401+00:00	1	0	1	1	10		0		United States	03431	33	Female	White	0	25	1	vfzp6rsk			3OPLMF3EU4MRICZNXNGLOX7UG08NLS	3K27O5FVBZ548H3SF61CEA9COATW5B		0
0	7	6	Double_Slit	Results	2019-06-12 02:15:03.715462+00:00	1	0	2	0			0		United States	77006	28	Male	White	0	41	1	94volk3m			3L1EFR8WWS4KTILXA2UIBJ7QEF5F9G	3K27O5FVBZ548H3SF61CEA9COATW5B		0
0	7	6	Double_Slit	Results	2019-06-12 02:15:25.115002+00:00	1	0	2	1	8	8	1		United States	30350	34	Male	White	0	27	1	vfzp6rsk			3OPLMF3EU4MRICZNXNGLOX7UG08NLS	3K27O5FVBZ548H3SF61CEA9COATW5B		0
0	7	6	Double_Slit	Results	2019-06-12 02:15:31.829325+00:00	1	0	1	0			0		United States	16161	42	Female	White	0	5	1	vfzp6rsk			3OPLMF3EU4MRICZNXNGLOX7UG08NLS	3K27O5FVBZ548H3SF61CEA9COATW5B		0
0	7	6	Double_Slit	Results	2019-06-12 02:15:32.380696+00:00	1	0	2	1	10		0		United States	17241	35	Male	White	0	16	1	vfzp6rsk			3OPLMF3EU4MRICZNXNGLOX7UG08NLS	3K27O5FVBZ548H3SF61CEA9COATW5B		0
0	7	6	Double_Slit	Results	2019-06-12 02:15:55.818847+00:00	1	0	2	1	7	7	1		United States	78266	19	Male	Asian	0	24	1	94volk3m			3L1EFR8WWS4KTILXA2UIBJ7QEF5F9G	3K27O5FVBZ548H3SF61CEA9COATW5B		0
0	7	6	Double_Slit	Results	2019-06-12 02:15:55.885662+00:00	1	0	2	0			0		United States	77504	36	Male	White	0	17	1	vfzp6rsk			3OPLMF3EU4MRICZNXNGLOX7UG08NLS	3K27O5FVBZ548H3SF61CEA9COATW5B		0
0	7	6	Double_Slit	Results	2019-06-12 02:16:08.045383+00:00	1	0	1	1	0		0		United States	36268	46	Female	White	0	19	1	vfzp6rsk			3OPLMF3EU4MRICZNXNGLOX7UG08NLS	3K27O5FVBZ548H3SF61CEA9COATW5B		0
0	7	6	Double_Slit	Results	2019-06-12 02:16:09.097889+00:00	1	0	2	1	5		0		United States	36869	25	Male	Black or African American	0	31	1	vfzp6rsk			3OPLMF3EU4MRICZNXNGLOX7UG08NLS	3K27O5FVBZ548H3SF61CEA9COATW5B		0
0	7	6	Double_Slit	Results	2019-06-12 02:16:10.404683+00:00	1	0	2	1	5		0		United States	80241	57	Male	White	0	24	1	vfzp6rsk			3OPLMF3EU4MRICZNXNGLOX7UG08NLS	3K27O5FVBZ548H3SF61CEA9COATW5B		0
0	7	6	Double_Slit	Results	2019-06-12 02:16:30.986398+00:00	1	0	1	1	10		0		United States	77450	31	Female	White	0	35	1	94volk3m			3L1EFR8WWS4KTILXA2UIBJ7QEF5F9G	3K27O5FVBZ548H3SF61CEA9COATW5B		0
0	7	6	Double_Slit	Results	2019-06-12 02:16:31.238889+00:00	1	0	1	0			0		United States	60201	46	Male	Mixed race	0	4	1	vfzp6rsk			3OPLMF3EU4MRICZNXNGLOX7UG08NLS	3K27O5FVBZ548H3SF61CEA9COATW5B		0
0	7	6	Double_Slit	Results	2019-06-12 02:16:36.400702+00:00	1	0	2	0		8	1		United States	11691	33	Male	Asian	0	8	1	94volk3m			3L1EFR8WWS4KTILXA2UIBJ7QEF5F9G	3K27O5FVBZ548H3SF61CEA9COATW5B		0
0	7	6	Double_Slit	Results	2019-06-12 02:16:36.971313+00:00	1	0	2	1	9		0		United States	11230	39	Female	White	0	23	1	vfzp6rsk			3OPLMF3EU4MRICZNXNGLOX7UG08NLS	3K27O5FVBZ548H3SF61CEA9COATW5B		0
0	7	6	Double_Slit	Results	2019-06-12 02:16:53.573854+00:00	1	0	2	1	0		0		United States	85212	54	Female	Asian	0	31	1	94volk3m			3L1EFR8WWS4KTILXA2UIBJ7QEF5F9G	3K27O5FVBZ548H3SF61CEA9COATW5B		0
0	7	6	Double_Slit	Results	2019-06-12 02:17:05.656298+00:00	1	0	2	1	10		0		United States	70802	46	Female	Black or African American	0	18	1	94volk3m			3L1EFR8WWS4KTILXA2UIBJ7QEF5F9G	3K27O5FVBZ548H3SF61CEA9COATW5B		0
0	7	6	Double_Slit	Results	2019-06-12 02:19:45.417797+00:00	1	0	1	0			0		United States	98102	30	Male	White	0	12	1	vfzp6rsk			3OPLMF3EU4MRICZNXNGLOX7UG08NLS	3K27O5FVBZ548H3SF61CEA9COATW5B		0
0	7	6	Double_Slit	Results	2019-06-12 02:19:49.952364+00:00	1	0	2	1	8	8	1		United States	29464	55	Male	White	0	27	1	94volk3m			3L1EFR8WWS4KTILXA2UIBJ7QEF5F9G	3K27O5FVBZ548H3SF61CEA9COATW5B		0
0	7	6	Double_Slit	Results	2019-06-12 02:22:09.124377+00:00	1	0	2	0			0		United States	37311	36	Male	White	0	25	1	vfzp6rsk			3OPLMF3EU4MRICZNXNGLOX7UG08NLS	3K27O5FVBZ548H3SF61CEA9COATW5B		0
0	7	6	Double_Slit	Results	2019-06-12 02:24:32.353429+00:00	1	0	1	0			0		United States	85730	41	Male	White	0	28	1	94volk3m			3L1EFR8WWS4KTILXA2UIBJ7QEF5F9G	3K27O5FVBZ548H3SF61CEA9COATW5B		0
0	7	6	Double_Slit	Results	2019-06-12 02:24:46.700885+00:00	1	0	2	0			0		United States	28269	44	Female	White	0	26	1	vfzp6rsk			3OPLMF3EU4MRICZNXNGLOX7UG08NLS	3K27O5FVBZ548H3SF61CEA9COATW5B		0
0	7	6	Double_Slit	Results	2019-06-12 02:25:38.752358+00:00	1	0	1	0			0		United States	76431	31	Female	White	0	5	1	94volk3m			3L1EFR8WWS4KTILXA2UIBJ7QEF5F9G	3K27O5FVBZ548H3SF61CEA9COATW5B		0
0	7	6	Double_Slit	Results	2019-06-12 02:25:40.891539+00:00	1	0	1	0			0		United States	77357	51	Female	White	0	23	1	94volk3m			3L1EFR8WWS4KTILXA2UIBJ7QEF5F9G	3K27O5FVBZ548H3SF61CEA9COATW5B		0
0	7	6	Double_Slit	Results	2019-06-12 02:25:42.154393+00:00	1	0	1	0		10	1		United States	80421	50	Female	White	0	11	1	94volk3m			3L1EFR8WWS4KTILXA2UIBJ7QEF5F9G	3K27O5FVBZ548H3SF61CEA9COATW5B		0
0	7	6	Double_Slit	Results	2019-06-12 02:26:03.190157+00:00	1	0	2	1	8	8	1		United States	49203	58	Female	White	0	50	1	vfzp6rsk			3OPLMF3EU4MRICZNXNGLOX7UG08NLS	3K27O5FVBZ548H3SF61CEA9COATW5B		0
0	7	6	Double_Slit	Results	2019-06-12 02:26:03.551286+00:00	1	0	2	0			0		United States	53965	30	Male	Black or African American	0	34	1	94volk3m			3L1EFR8WWS4KTILXA2UIBJ7QEF5F9G	3K27O5FVBZ548H3SF61CEA9COATW5B		0
0	7	6	Double_Slit	Results	2019-06-12 02:26:32.200321+00:00	1	0	1	0		8	1		United States	37312	42	Male	White	0	17	1	94volk3m			3L1EFR8WWS4KTILXA2UIBJ7QEF5F9G	3K27O5FVBZ548H3SF61CEA9COATW5B		0
0	7	6	Double_Slit	Results	2019-06-12 02:26:42.119797+00:00	1	0	2	1	8	8	1		United States	53040	36	Female	White	0	22	1	vfzp6rsk			3OPLMF3EU4MRICZNXNGLOX7UG08NLS	3K27O5FVBZ548H3SF61CEA9COATW5B		0
0	7	6	Double_Slit	Results	2019-06-12 02:26:45.950350+00:00	1	0	1	0		7	1		United States	63967	43	Female	Black or African American	0	39	1	vfzp6rsk			3OPLMF3EU4MRICZNXNGLOX7UG08NLS	3K27O5FVBZ548H3SF61CEA9COATW5B		0
0	7	6	Double_Slit	Results	2019-06-12 02:26:56.833910+00:00	1	0	1	0		2	1		United States	44460	41	Female	White	0	25	1	94volk3m			3L1EFR8WWS4KTILXA2UIBJ7QEF5F9G	3K27O5FVBZ548H3SF61CEA9COATW5B		0
0	7	6	Double_Slit	Results	2019-06-12 02:29:16.146924+00:00	1	0	2	0		8	1		United States	30909	26	Male	White	0	28	1	vfzp6rsk			3OPLMF3EU4MRICZNXNGLOX7UG08NLS	3K27O5FVBZ548H3SF61CEA9COATW5B		0
0	7	6	Double_Slit	Results	2019-06-12 02:33:21.757843+00:00	1	0	2	1	9		0		United States	76082	37	Male	Hispanic or Latino	0	3	1	94volk3m			3L1EFR8WWS4KTILXA2UIBJ7QEF5F9G	3K27O5FVBZ548H3SF61CEA9COATW5B		0
0	7	6	Double_Slit	Results	2019-06-12 02:34:21.881119+00:00	1	0	2	0			0		United States	32940	46	Male	White	0	42	1	94volk3m			3L1EFR8WWS4KTILXA2UIBJ7QEF5F9G	3K27O5FVBZ548H3SF61CEA9COATW5B		0
0	7	6	Double_Slit	Results	2019-06-12 02:41:22.007865+00:00	1	0	1	1	7	7	1		United States	45255	51	Male	White	0	10	1	94volk3m			3L1EFR8WWS4KTILXA2UIBJ7QEF5F9G	3K27O5FVBZ548H3SF61CEA9COATW5B		0
0	7	6	Double_Slit	Results	2019-06-12 02:43:47.157489+00:00	1	0	2	1	5		0		United States	07205	33	Male	White	0	6	1	vfzp6rsk			3OPLMF3EU4MRICZNXNGLOX7UG08NLS	3K27O5FVBZ548H3SF61CEA9COATW5B		0
0	7	6	Double_Slit	Results	2019-06-12 02:48:46.110404+00:00	1	0	2	1	8	8	1		United States	62002	36	Male	White	0	12	1	wwm6pb4k			3P888QFVX2TKRUFCQ7OUK86TGG0OQX	3U1ZIKCYY7PCG0ZYK1W1RQ2CJHBT5H		0
0	7	6	Double_Slit	Results	2019-06-12 02:48:53.435211+00:00	1	0	1	1	10		0		United States	64077	44	Male	Black or African American	0	19	1	wwm6pb4k			3P888QFVX2TKRUFCQ7OUK86TGG0OQX	3U1ZIKCYY7PCG0ZYK1W1RQ2CJHBT5H		0
0	7	6	Double_Slit	Results	2019-06-12 02:48:55.401315+00:00	1	0	1	0			0		United States	60142	39	Female	White	0	42	1	wwm6pb4k			3P888QFVX2TKRUFCQ7OUK86TGG0OQX	3U1ZIKCYY7PCG0ZYK1W1RQ2CJHBT5H		0
0	7	6	Double_Slit	Results	2019-06-12 02:48:59.739347+00:00	1	0	2	0		8	1		United States	90703	36	Male	Native American or American Indian	0	43	1	wwm6pb4k			3P888QFVX2TKRUFCQ7OUK86TGG0OQX	3U1ZIKCYY7PCG0ZYK1W1RQ2CJHBT5H		0
0	7	6	Double_Slit	Results	2019-06-12 02:49:02.429585+00:00	1	0	1	1	9.5		0		United States	60468	29	Female	White	0	12	1	camdyc25			382GHPVPHRQOG0ZS9CXPT27DPXN340	3K27O5FVBZ548H3SF61CEA9COATW5B		0
0	7	6	Double_Slit	Results	2019-06-12 02:49:03.682900+00:00	1	0	2	1	7	7	1		United States	99324	34	Male	White	0	42	1	camdyc25			382GHPVPHRQOG0ZS9CXPT27DPXN340	3K27O5FVBZ548H3SF61CEA9COATW5B		0
0	7	6	Double_Slit	Results	2019-06-12 02:49:04.903901+00:00	1	0	1	0			0		United States	90022	34	Male	Black or African American	0	24	1	camdyc25			382GHPVPHRQOG0ZS9CXPT27DPXN340	3K27O5FVBZ548H3SF61CEA9COATW5B		0
0	7	6	Double_Slit	Results	2019-06-12 02:49:05.801935+00:00	1	0	2	0		6	1		United States	33610	23	Male	Asian	0	3	1	camdyc25			382GHPVPHRQOG0ZS9CXPT27DPXN340	3K27O5FVBZ548H3SF61CEA9COATW5B		0
0	7	6	Double_Slit	Results	2019-06-12 02:49:08.627956+00:00	1	0	1	1	10		0		United States	37205	50	Female	White	0	14	1	camdyc25			382GHPVPHRQOG0ZS9CXPT27DPXN340	3K27O5FVBZ548H3SF61CEA9COATW5B		0
0	7	6	Double_Slit	Results	2019-06-12 02:49:11.954186+00:00	1	0	1	0		6	1		United States	39110	25	Male	Hispanic or Latino	0	38	1	camdyc25			382GHPVPHRQOG0ZS9CXPT27DPXN340	3K27O5FVBZ548H3SF61CEA9COATW5B		0
0	7	6	Double_Slit	Results	2019-06-12 02:49:16.804506+00:00	1	0	1	0		7.5	1		United States	70535	22	Male	Black or African American	0	18	1	camdyc25			382GHPVPHRQOG0ZS9CXPT27DPXN340	3K27O5FVBZ548H3SF61CEA9COATW5B		0
0	7	6	Double_Slit	Results	2019-06-12 02:49:17.061411+00:00	1	0	1	1	8.5		0		United States	08753	26	Female	White	0	25	1	camdyc25			382GHPVPHRQOG0ZS9CXPT27DPXN340	3K27O5FVBZ548H3SF61CEA9COATW5B		0
0	7	6	Double_Slit	Results	2019-06-12 02:49:17.238055+00:00	1	0	1	1	9.5		0		United States	85719	48	Male	White	0	36	1	wwm6pb4k			3P888QFVX2TKRUFCQ7OUK86TGG0OQX	3U1ZIKCYY7PCG0ZYK1W1RQ2CJHBT5H		0
0	7	6	Double_Slit	Results	2019-06-12 02:49:17.280389+00:00	1	0	2	1	9.5		0		United States	55127	58	Male	White	0	33	1	camdyc25			382GHPVPHRQOG0ZS9CXPT27DPXN340	3K27O5FVBZ548H3SF61CEA9COATW5B		0
0	7	6	Double_Slit	Results	2019-06-12 02:49:17.329513+00:00	1	0	1	0			0		United States	79424	28	Female	White	0	8	1	wwm6pb4k			3P888QFVX2TKRUFCQ7OUK86TGG0OQX	3U1ZIKCYY7PCG0ZYK1W1RQ2CJHBT5H		0
0	7	6	Double_Slit	Results	2019-06-12 02:49:17.558392+00:00	1	0	2	0			0		United States	64105	40	Female	White	0	39	1	camdyc25			382GHPVPHRQOG0ZS9CXPT27DPXN340	3K27O5FVBZ548H3SF61CEA9COATW5B		0
0	7	6	Double_Slit	Results	2019-06-12 02:49:18.267258+00:00	1	0	1	1	2	2	1		United States	98683	32	Female	Hispanic or Latino	0	37	1	camdyc25			382GHPVPHRQOG0ZS9CXPT27DPXN340	3K27O5FVBZ548H3SF61CEA9COATW5B		0
0	7	6	Double_Slit	Results	2019-06-12 02:49:18.323309+00:00	1	0	2	1	9		0		United States	07436	55	Male	Asian	0	40	1	camdyc25			382GHPVPHRQOG0ZS9CXPT27DPXN340	3K27O5FVBZ548H3SF61CEA9COATW5B		0
0	7	6	Double_Slit	Results	2019-06-12 02:49:19.011392+00:00	1	0	1	1	6.5		0		United States	70535	22	Male	Black or African American	0	5	1	camdyc25			382GHPVPHRQOG0ZS9CXPT27DPXN340	3K27O5FVBZ548H3SF61CEA9COATW5B		0
0	7	6	Double_Slit	Results	2019-06-12 02:49:20.956489+00:00	1	0	1	1	10		0		United States	37042	30	Male	Black or African American	0	2	1	camdyc25			382GHPVPHRQOG0ZS9CXPT27DPXN340	3K27O5FVBZ548H3SF61CEA9COATW5B		0
0	7	6	Double_Slit	Results	2019-06-12 02:49:21.284689+00:00	1	0	2	0			0		United States	11237	22	Female	Asian	0	39	1	wwm6pb4k			3P888QFVX2TKRUFCQ7OUK86TGG0OQX	3U1ZIKCYY7PCG0ZYK1W1RQ2CJHBT5H		0
0	7	6	Double_Slit	Results	2019-06-12 02:49:22.731399+00:00	1	0	2	1	6		0		United States	22044	32	Female	Black or African American	0	14	1	wwm6pb4k			3P888QFVX2TKRUFCQ7OUK86TGG0OQX	3U1ZIKCYY7PCG0ZYK1W1RQ2CJHBT5H		0
0	7	6	Double_Slit	Results	2019-06-12 02:49:23.523432+00:00	1	0	1	0			0		United States	92376	29	Female	Hispanic or Latino	0	29	1	camdyc25			382GHPVPHRQOG0ZS9CXPT27DPXN340	3K27O5FVBZ548H3SF61CEA9COATW5B		0
0	7	6	Double_Slit	Results	2019-06-12 02:49:25.889471+00:00	1	0	2	0		8	1		United States	65802	43	Male	White	0	21	1	camdyc25			382GHPVPHRQOG0ZS9CXPT27DPXN340	3K27O5FVBZ548H3SF61CEA9COATW5B		0
0	7	6	Double_Slit	Results	2019-06-12 02:49:26.743019+00:00	1	0	1	1	0		0		United States	85042	33	Male	Hispanic or Latino	0	20	1	camdyc25			382GHPVPHRQOG0ZS9CXPT27DPXN340	3K27O5FVBZ548H3SF61CEA9COATW5B		0
0	7	6	Double_Slit	Results	2019-06-12 02:49:27.044744+00:00	1	0	2	1	10		0		United States	98012	31	Male	White	0	44	1	camdyc25			382GHPVPHRQOG0ZS9CXPT27DPXN340	3K27O5FVBZ548H3SF61CEA9COATW5B		0
0	7	6	Double_Slit	Results	2019-06-12 02:49:27.629158+00:00	1	0	1	0		9	1		United States	30458	24	Female	White	0	6	1	wwm6pb4k			3P888QFVX2TKRUFCQ7OUK86TGG0OQX	3U1ZIKCYY7PCG0ZYK1W1RQ2CJHBT5H		0
0	7	6	Double_Slit	Results	2019-06-12 02:49:27.863887+00:00	1	0	2	0			0		United States	29210	29	Male	White	0	11	1	camdyc25			382GHPVPHRQOG0ZS9CXPT27DPXN340	3K27O5FVBZ548H3SF61CEA9COATW5B		0
0	7	6	Double_Slit	Results	2019-06-12 02:49:27.965128+00:00	1	0	1	0			0		United States	97037	43	Female	White	0	11	1	wwm6pb4k			3P888QFVX2TKRUFCQ7OUK86TGG0OQX	3U1ZIKCYY7PCG0ZYK1W1RQ2CJHBT5H		0
0	7	6	Double_Slit	Results	2019-06-12 02:49:29.118156+00:00	1	0	1	0			0		United States	98011	30	Female	White	0	10	1	camdyc25			382GHPVPHRQOG0ZS9CXPT27DPXN340	3K27O5FVBZ548H3SF61CEA9COATW5B		0
0	7	6	Double_Slit	Results	2019-06-12 02:49:31.536242+00:00	1	0	2	0			0		United States	03440	38	Female	White	0	50	1	wwm6pb4k			3P888QFVX2TKRUFCQ7OUK86TGG0OQX	3U1ZIKCYY7PCG0ZYK1W1RQ2CJHBT5H		0
0	7	6	Double_Slit	Results	2019-06-12 02:49:38.350425+00:00	1	0	1	1	7	7	1		Mexico	80027	23	Male	Hispanic or Latino	0	11	1	camdyc25			382GHPVPHRQOG0ZS9CXPT27DPXN340	3K27O5FVBZ548H3SF61CEA9COATW5B		0
0	7	6	Double_Slit	Results	2019-06-12 02:49:39.965438+00:00	1	0	2	1	10		0		United States	08638	55	Female	White	0	1	1	camdyc25			382GHPVPHRQOG0ZS9CXPT27DPXN340	3K27O5FVBZ548H3SF61CEA9COATW5B		0
0	7	6	Double_Slit	Results	2019-06-12 02:49:42.174828+00:00	1	0	1	0		8	1		United States	04657	24	Decline to Answer	Decline to Answer	0	40	1	camdyc25			382GHPVPHRQOG0ZS9CXPT27DPXN340	3K27O5FVBZ548H3SF61CEA9COATW5B		0
0	7	6	Double_Slit	Results	2019-06-12 02:49:42.866645+00:00	1	0	2	0			0		United States	95240	36	Male	Hispanic or Latino	0	10	1	wwm6pb4k			3P888QFVX2TKRUFCQ7OUK86TGG0OQX	3U1ZIKCYY7PCG0ZYK1W1RQ2CJHBT5H		0
0	7	6	Double_Slit	Results	2019-06-12 02:49:43.389753+00:00	1	0	2	0		3	1		United States	85032	55	Female	White	0	20	1	camdyc25			382GHPVPHRQOG0ZS9CXPT27DPXN340	3K27O5FVBZ548H3SF61CEA9COATW5B		0
0	7	6	Double_Slit	Results	2019-06-12 02:49:44.171939+00:00	1	0	1	0		8	1		United States	93215	22	Male	Hispanic or Latino	0	49	1	camdyc25			382GHPVPHRQOG0ZS9CXPT27DPXN340	3K27O5FVBZ548H3SF61CEA9COATW5B		0
0	7	6	Double_Slit	Results	2019-06-12 02:49:44.434207+00:00	1	0	2	0		3	1		United States	96782	21	Female	Asian	0	9	1	camdyc25			382GHPVPHRQOG0ZS9CXPT27DPXN340	3K27O5FVBZ548H3SF61CEA9COATW5B		0
0	7	6	Double_Slit	Results	2019-06-12 02:49:44.839977+00:00	1	0	1	1	7	7	1		United States	79928	41	Male	Hispanic or Latino	0	23	1	camdyc25			382GHPVPHRQOG0ZS9CXPT27DPXN340	3K27O5FVBZ548H3SF61CEA9COATW5B		0
0	7	6	Double_Slit	Results	2019-06-12 02:49:50.826088+00:00	1	0	2	1	9		0		United States	96797	44	Female	Asian	0	18	1	camdyc25			382GHPVPHRQOG0ZS9CXPT27DPXN340	3K27O5FVBZ548H3SF61CEA9COATW5B		0
0	7	6	Double_Slit	Results	2019-06-12 02:49:57.236711+00:00	1	0	2	0		8	1		United States	46733	38	Female	White	0	38	1	wwm6pb4k			3P888QFVX2TKRUFCQ7OUK86TGG0OQX	3U1ZIKCYY7PCG0ZYK1W1RQ2CJHBT5H		0
0	7	6	Double_Slit	Results	2019-06-12 02:50:04.018440+00:00	1	0	2	0		7	1		United States	70535	22	Male	Black or African American	0	21	1	wwm6pb4k			3P888QFVX2TKRUFCQ7OUK86TGG0OQX	3U1ZIKCYY7PCG0ZYK1W1RQ2CJHBT5H		0
0	7	6	Double_Slit	Results	2019-06-12 02:50:04.254194+00:00	1	0	2	0			0		United States	54872	42	Female	White	0	41	1	wwm6pb4k			3P888QFVX2TKRUFCQ7OUK86TGG0OQX	3U1ZIKCYY7PCG0ZYK1W1RQ2CJHBT5H		0
0	7	6	Double_Slit	Results	2019-06-12 02:50:07.686106+00:00	1	0	1	0		10	1		United States	76230	40	Male	White	0	45	1	wwm6pb4k			3P888QFVX2TKRUFCQ7OUK86TGG0OQX	3U1ZIKCYY7PCG0ZYK1W1RQ2CJHBT5H		0
0	7	6	Double_Slit	Results	2019-06-12 02:50:09.247404+00:00	1	0	1	1	8	8	1		United States	63138	33	Male	White	0	32	1	wwm6pb4k			3P888QFVX2TKRUFCQ7OUK86TGG0OQX	3U1ZIKCYY7PCG0ZYK1W1RQ2CJHBT5H		0
0	7	6	Double_Slit	Results	2019-06-12 02:50:12.570631+00:00	1	0	1	1	10		0		United States	98102	30	Male	White	0	47	1	wwm6pb4k			3P888QFVX2TKRUFCQ7OUK86TGG0OQX	3U1ZIKCYY7PCG0ZYK1W1RQ2CJHBT5H		0
0	7	6	Double_Slit	Results	2019-06-12 02:50:17.643321+00:00	1	0	1	1	7	7	1		United States	72730	55	Female	White	0	23	1	wwm6pb4k			3P888QFVX2TKRUFCQ7OUK86TGG0OQX	3U1ZIKCYY7PCG0ZYK1W1RQ2CJHBT5H		0
0	7	6	Double_Slit	Results	2019-06-12 02:50:18.114716+00:00	1	0	1	1	10		0		United States	37221	51	Female	White	0	13	1	wwm6pb4k			3P888QFVX2TKRUFCQ7OUK86TGG0OQX	3U1ZIKCYY7PCG0ZYK1W1RQ2CJHBT5H		0
0	7	6	Double_Slit	Results	2019-06-12 02:50:28.468590+00:00	1	0	2	1	1		0		United States	92691	56	Male	White	0	38	1	camdyc25			382GHPVPHRQOG0ZS9CXPT27DPXN340	3K27O5FVBZ548H3SF61CEA9COATW5B		0
0	7	6	Double_Slit	Results	2019-06-12 02:50:37.277328+00:00	1	0	1	0		8	1		United States	62002	32	Male	White	0	47	1	camdyc25			382GHPVPHRQOG0ZS9CXPT27DPXN340	3K27O5FVBZ548H3SF61CEA9COATW5B		0
0	7	6	Double_Slit	Results	2019-06-12 02:50:37.641886+00:00	1	0	1	1	9		0		United States	551127	58	Male	White	0	39	1	wwm6pb4k			3P888QFVX2TKRUFCQ7OUK86TGG0OQX	3U1ZIKCYY7PCG0ZYK1W1RQ2CJHBT5H		0
0	7	6	Double_Slit	Results	2019-06-12 02:50:42.179447+00:00	1	0	1	1	5		0		United States	30106	43	Female	White	0	9	1	wwm6pb4k			3P888QFVX2TKRUFCQ7OUK86TGG0OQX	3U1ZIKCYY7PCG0ZYK1W1RQ2CJHBT5H		0
0	7	6	Double_Slit	Results	2019-06-12 02:50:43.419721+00:00	1	0	1	0			0		United States	55426-2164	28	Decline to Answer	White	0	1	1	wwm6pb4k			3P888QFVX2TKRUFCQ7OUK86TGG0OQX	3U1ZIKCYY7PCG0ZYK1W1RQ2CJHBT5H		0
0	7	6	Double_Slit	Results	2019-06-12 02:50:44.155666+00:00	1	0	1	1	7	7	1		United States	65807	32	Female	White	0	6	1	camdyc25			382GHPVPHRQOG0ZS9CXPT27DPXN340	3K27O5FVBZ548H3SF61CEA9COATW5B		0
0	7	6	Double_Slit	Results	2019-06-12 02:50:50.917896+00:00	1	0	1	1	10		0		United States	21795	31	Female	White	0	33	1	wwm6pb4k			3P888QFVX2TKRUFCQ7OUK86TGG0OQX	3U1ZIKCYY7PCG0ZYK1W1RQ2CJHBT5H		0
0	7	6	Double_Slit	Results	2019-06-12 02:50:51.009313+00:00	1	0	1	1	4		0		United States	94901	60	Female	White	0	32	1	camdyc25			382GHPVPHRQOG0ZS9CXPT27DPXN340	3K27O5FVBZ548H3SF61CEA9COATW5B		0
0	7	6	Double_Slit	Results	2019-06-12 02:50:51.201061+00:00	1	0	1	1	8	8	1		United States	91342	43	Male	Asian	0	41	1	camdyc25			382GHPVPHRQOG0ZS9CXPT27DPXN340	3K27O5FVBZ548H3SF61CEA9COATW5B		0
0	7	6	Double_Slit	Results	2019-06-12 02:50:51.373449+00:00	1	0	2	0			0		United States	39039	55	Female	Black or African American	0	32	1	wwm6pb4k			3P888QFVX2TKRUFCQ7OUK86TGG0OQX	3U1ZIKCYY7PCG0ZYK1W1RQ2CJHBT5H		0
0	7	6	Double_Slit	Results	2019-06-12 02:50:58.878886+00:00	1	0	2	0		5	1		United States	85374	27	Male	White	0	43	1	camdyc25			382GHPVPHRQOG0ZS9CXPT27DPXN340	3K27O5FVBZ548H3SF61CEA9COATW5B		0
0	7	6	Double_Slit	Results	2019-06-12 02:51:00.373074+00:00	1	0	1	1	5		0		United States	49855	45	Female	White	0	50	1	camdyc25			382GHPVPHRQOG0ZS9CXPT27DPXN340	3K27O5FVBZ548H3SF61CEA9COATW5B		0
0	7	6	Double_Slit	Results	2019-06-12 02:51:08.607055+00:00	1	0	1	1	8	8	1		United States	70535	22	Male	Black or African American	0	2	1	wwm6pb4k			3P888QFVX2TKRUFCQ7OUK86TGG0OQX	3U1ZIKCYY7PCG0ZYK1W1RQ2CJHBT5H		0
0	7	6	Double_Slit	Results	2019-06-12 02:51:11.655973+00:00	1	0	1	1	7	7	1		United States	22801	37	Female	White	0	35	1	wwm6pb4k			3P888QFVX2TKRUFCQ7OUK86TGG0OQX	3U1ZIKCYY7PCG0ZYK1W1RQ2CJHBT5H		0
0	7	6	Double_Slit	Results	2019-06-12 02:51:11.997413+00:00	1	0	2	0			0		United States	34434	26	Male	Black or African American	0	17	1	camdyc25			382GHPVPHRQOG0ZS9CXPT27DPXN340	3K27O5FVBZ548H3SF61CEA9COATW5B		0
0	7	6	Double_Slit	Results	2019-06-12 02:51:19.574702+00:00	1	0	2	1	8	8	1		United States	54017	37	Male	White	0	11	1	wwm6pb4k			3P888QFVX2TKRUFCQ7OUK86TGG0OQX	3U1ZIKCYY7PCG0ZYK1W1RQ2CJHBT5H		0
0	7	6	Double_Slit	Results	2019-06-12 02:51:20.155318+00:00	1	0	1	1	10		0		United States	78676	39	Female	White	0	31	1	wwm6pb4k			3P888QFVX2TKRUFCQ7OUK86TGG0OQX	3U1ZIKCYY7PCG0ZYK1W1RQ2CJHBT5H		0
0	7	6	Double_Slit	Results	2019-06-12 02:51:21.013463+00:00	1	0	2	1	7	7	1		United States	30238	26	Male	White	0	46	1	wwm6pb4k			3P888QFVX2TKRUFCQ7OUK86TGG0OQX	3U1ZIKCYY7PCG0ZYK1W1RQ2CJHBT5H		0
0	7	6	Double_Slit	Results	2019-06-12 02:51:21.689397+00:00	1	0	2	0			0		United Kingdom	22903	45	Male	White	0	26	1	camdyc25			382GHPVPHRQOG0ZS9CXPT27DPXN340	3K27O5FVBZ548H3SF61CEA9COATW5B		0
0	7	6	Double_Slit	Results	2019-06-12 02:51:24.553194+00:00	1	0	2	0		8	1		United States	98033	31	Female	White	0	2	1	wwm6pb4k			3P888QFVX2TKRUFCQ7OUK86TGG0OQX	3U1ZIKCYY7PCG0ZYK1W1RQ2CJHBT5H		0
0	7	6	Double_Slit	Results	2019-06-12 02:51:26.317406+00:00	1	0	2	1	9		0		United States	32044	30	Male	Asian	0	24	1	wwm6pb4k			3P888QFVX2TKRUFCQ7OUK86TGG0OQX	3U1ZIKCYY7PCG0ZYK1W1RQ2CJHBT5H		0
0	7	6	Double_Slit	Results	2019-06-12 02:51:32.101620+00:00	1	0	1	1	7	7	1		United States	90001	30	Female	Black or African American	0	21	1	wwm6pb4k			3P888QFVX2TKRUFCQ7OUK86TGG0OQX	3U1ZIKCYY7PCG0ZYK1W1RQ2CJHBT5H		0
0	7	6	Double_Slit	Results	2019-06-12 02:51:36.301343+00:00	1	0	2	0			0		United States	37643	58	Male	White	0	45	1	camdyc25			382GHPVPHRQOG0ZS9CXPT27DPXN340	3K27O5FVBZ548H3SF61CEA9COATW5B		0
0	7	6	Double_Slit	Results	2019-06-12 02:52:25.289193+00:00	1	0	1	1	10		0		United States	78260	42	Female	White	0	4	1	wwm6pb4k			3P888QFVX2TKRUFCQ7OUK86TGG0OQX	3U1ZIKCYY7PCG0ZYK1W1RQ2CJHBT5H		0
0	7	6	Double_Slit	Results	2019-06-12 02:52:27.436730+00:00	1	0	2	0		8	1		United States	22101	48	Female	White	0	7	1	wwm6pb4k			3P888QFVX2TKRUFCQ7OUK86TGG0OQX	3U1ZIKCYY7PCG0ZYK1W1RQ2CJHBT5H		0
0	7	6	Double_Slit	Results	2019-06-12 02:52:29.274346+00:00	1	0	2	1	7	7	1		United States	54915	27	Female	White	0	17	1	wwm6pb4k			3P888QFVX2TKRUFCQ7OUK86TGG0OQX	3U1ZIKCYY7PCG0ZYK1W1RQ2CJHBT5H		0
0	5	6	Double_Slit	Demographics	2019-06-12 02:52:33.759480+00:00	1	0	1	1	1		0							0	3	1	wwm6pb4k			3P888QFVX2TKRUFCQ7OUK86TGG0OQX	3U1ZIKCYY7PCG0ZYK1W1RQ2CJHBT5H		0
0	7	6	Double_Slit	Results	2019-06-12 02:52:34.913429+00:00	1	0	1	1	7	7	1		United States	75070	29	Female	White	0	43	1	wwm6pb4k			3P888QFVX2TKRUFCQ7OUK86TGG0OQX	3U1ZIKCYY7PCG0ZYK1W1RQ2CJHBT5H		0
0	7	6	Double_Slit	Results	2019-06-12 02:52:44.004507+00:00	1	0	1	1	3.5		0		United States	06825	40	Female	White	0	8	1	camdyc25			382GHPVPHRQOG0ZS9CXPT27DPXN340	3K27O5FVBZ548H3SF61CEA9COATW5B		0
0	7	6	Double_Slit	Results	2019-06-12 02:52:47.779933+00:00	1	0	2	0		9	1		United States	99163	27	Male	White	0	35	1	wwm6pb4k			3P888QFVX2TKRUFCQ7OUK86TGG0OQX	3U1ZIKCYY7PCG0ZYK1W1RQ2CJHBT5H		0
0	7	6	Double_Slit	Results	2019-06-12 02:52:58.299632+00:00	1	0	2	0			0		United States	55423	34	Male	White	0	28	1	camdyc25			382GHPVPHRQOG0ZS9CXPT27DPXN340	3K27O5FVBZ548H3SF61CEA9COATW5B		0
0	7	6	Double_Slit	Results	2019-06-12 02:53:04.478015+00:00	1	0	1	1	8	8	1		United States	92553	49	Male	White	0	18	1	wwm6pb4k			3P888QFVX2TKRUFCQ7OUK86TGG0OQX	3U1ZIKCYY7PCG0ZYK1W1RQ2CJHBT5H		0
0	7	6	Double_Slit	Results	2019-06-12 02:53:12.657101+00:00	1	0	1	0		8	1		United States	900333	33	Male	White	0	15	1	camdyc25			382GHPVPHRQOG0ZS9CXPT27DPXN340	3K27O5FVBZ548H3SF61CEA9COATW5B		0
0	7	6	Double_Slit	Results	2019-06-12 02:53:40.605891+00:00	1	0	2	1	10		0		United States	54301	42	Female	White	0	29	1	wwm6pb4k			3P888QFVX2TKRUFCQ7OUK86TGG0OQX	3U1ZIKCYY7PCG0ZYK1W1RQ2CJHBT5H		0
0	7	6	Double_Slit	Results	2019-06-12 02:54:21.472682+00:00	1	0	2	0		7.5	1		United States	35976	36	Female	White	0	46	1	camdyc25			382GHPVPHRQOG0ZS9CXPT27DPXN340	3K27O5FVBZ548H3SF61CEA9COATW5B		0
0	7	6	Double_Slit	Results	2019-06-12 02:54:23.764791+00:00	1	0	2	0		8	1		United States	07732	32	Male	White	0	27	1	wwm6pb4k			3P888QFVX2TKRUFCQ7OUK86TGG0OQX	3U1ZIKCYY7PCG0ZYK1W1RQ2CJHBT5H		0
0	7	6	Double_Slit	Results	2019-06-12 02:54:52.946119+00:00	1	0	2	0			0		United States	15238	24	Male	White	0	40	1	wwm6pb4k			3P888QFVX2TKRUFCQ7OUK86TGG0OQX	3U1ZIKCYY7PCG0ZYK1W1RQ2CJHBT5H		0
0	7	6	Double_Slit	Results	2019-06-12 02:54:56.440263+00:00	1	0	1	1	9		0		United States	67745	30	Male	White	0	21	1	camdyc25			382GHPVPHRQOG0ZS9CXPT27DPXN340	3K27O5FVBZ548H3SF61CEA9COATW5B		0
0	7	6	Double_Slit	Results	2019-06-12 02:54:57.653508+00:00	1	0	2	1	9.5		0		United States	85719	48	Male	White	0	13	1	camdyc25			382GHPVPHRQOG0ZS9CXPT27DPXN340	3K27O5FVBZ548H3SF61CEA9COATW5B		0
0	7	6	Double_Slit	Results	2019-06-12 02:55:32.689642+00:00	1	0	2	0		7	1		United States	90001	30	Female	Black or African American	0	6	1	camdyc25			382GHPVPHRQOG0ZS9CXPT27DPXN340	3K27O5FVBZ548H3SF61CEA9COATW5B		0
0	7	6	Double_Slit	Results	2019-06-12 02:55:34.333788+00:00	1	0	2	0			0		United States	98052	28	Male	Black or African American	0	50	1	camdyc25			382GHPVPHRQOG0ZS9CXPT27DPXN340	3K27O5FVBZ548H3SF61CEA9COATW5B		0
0	7	6	Double_Slit	Results	2019-06-12 02:55:41.045836+00:00	1	0	2	1	10		0		United States	77494	29	Male	Native American or American Indian	0	36	1	camdyc25			382GHPVPHRQOG0ZS9CXPT27DPXN340	3K27O5FVBZ548H3SF61CEA9COATW5B		0
0	7	6	Double_Slit	Results	2019-06-12 02:56:07.606205+00:00	1	0	1	1	7	7	1		United States	11225	37	Female	Native American or American Indian	0	28	1	wwm6pb4k			3P888QFVX2TKRUFCQ7OUK86TGG0OQX	3U1ZIKCYY7PCG0ZYK1W1RQ2CJHBT5H		0
0	7	6	Double_Slit	Results	2019-06-12 02:58:33.086126+00:00	1	0	2	0			0		United States	92677	57	Male	White	0	33	1	wwm6pb4k			3P888QFVX2TKRUFCQ7OUK86TGG0OQX	3U1ZIKCYY7PCG0ZYK1W1RQ2CJHBT5H		0
0	7	6	Double_Slit	Results	2019-06-12 02:59:49.824499+00:00	1	0	1	1	8.5		0		United States	64110	33	Female	White	0	16	1	wwm6pb4k			3P888QFVX2TKRUFCQ7OUK86TGG0OQX	3U1ZIKCYY7PCG0ZYK1W1RQ2CJHBT5H		0
0	7	6	Double_Slit	Results	2019-06-12 03:00:07.472793+00:00	1	0	2	0			0		United States	85650	52	Female	White	0	48	1	camdyc25			382GHPVPHRQOG0ZS9CXPT27DPXN340	3K27O5FVBZ548H3SF61CEA9COATW5B		0
0	7	6	Double_Slit	Results	2019-06-12 03:02:31.733931+00:00	1	0	2	0		7	1		United States	85023	29	Female	White	0	26	1	wwm6pb4k			3P888QFVX2TKRUFCQ7OUK86TGG0OQX	3U1ZIKCYY7PCG0ZYK1W1RQ2CJHBT5H		0
0	7	6	Double_Slit	Results	2019-06-12 03:03:02.061418+00:00	1	0	2	1	8	8	1		United States	92336	22	Male	Asian	0	49	1	camdyc25			382GHPVPHRQOG0ZS9CXPT27DPXN340	3K27O5FVBZ548H3SF61CEA9COATW5B		0
0	7	6	Double_Slit	Results	2019-06-12 03:04:03.028901+00:00	1	0	1	1	6		0		United States	42053	28	Female	White	0	50	1	wwm6pb4k			3P888QFVX2TKRUFCQ7OUK86TGG0OQX	3U1ZIKCYY7PCG0ZYK1W1RQ2CJHBT5H		0
0	7	6	Double_Slit	Results	2019-06-12 03:06:23.272428+00:00	1	0	1	1	5		0		United States	75038	34	Male	White	0	27	1	wwm6pb4k			3P888QFVX2TKRUFCQ7OUK86TGG0OQX	3U1ZIKCYY7PCG0ZYK1W1RQ2CJHBT5H		0
0	7	6	Double_Slit	Results	2019-06-12 03:06:39.768909+00:00	1	0	2	1	8	8	1		United States	61605	26	Male	White	0	1	1	wwm6pb4k			3P888QFVX2TKRUFCQ7OUK86TGG0OQX	3U1ZIKCYY7PCG0ZYK1W1RQ2CJHBT5H		0
0	7	6	Double_Slit	Results	2019-06-12 03:16:16.866286+00:00	1	0	2	0		8	1		United States	02852	21	Male	White	0	13	1	wwm6pb4k			3P888QFVX2TKRUFCQ7OUK86TGG0OQX	3U1ZIKCYY7PCG0ZYK1W1RQ2CJHBT5H		0
0	7	6	Double_Slit	Results	2019-06-12 03:18:43.627571+00:00	1	0	1	0			0		United States	90201	27	Male	Hispanic or Latino	0	1	1	camdyc25			382GHPVPHRQOG0ZS9CXPT27DPXN340	3K27O5FVBZ548H3SF61CEA9COATW5B		0
0	7	6	Double_Slit	Results	2019-06-12 03:23:02.766885+00:00	1	0	1	1	8.5		0		United States	95133	29	Male	Asian	0	10	1	1biy3hlb			3Y7LTZE0YSLOIR009PJGA7AM359ZUF	3K27O5FVBZ548H3SF61CEA9COATW5B		0
0	7	6	Double_Slit	Results	2019-06-12 03:23:06.187048+00:00	1	0	1	1	8	8	1		United States	94530	33	Female	Black or African American	0	24	1	1biy3hlb			3Y7LTZE0YSLOIR009PJGA7AM359ZUF	3K27O5FVBZ548H3SF61CEA9COATW5B		0
0	7	6	Double_Slit	Results	2019-06-12 03:23:08.835768+00:00	1	0	1	0			0		United States	33030	31	Male	Hispanic or Latino	0	13	1	1biy3hlb			3Y7LTZE0YSLOIR009PJGA7AM359ZUF	3K27O5FVBZ548H3SF61CEA9COATW5B		0
0	7	6	Double_Slit	Results	2019-06-12 03:23:09.928811+00:00	1	0	1	1	10		0		United States	28203	30	Female	White	0	36	1	1biy3hlb			3Y7LTZE0YSLOIR009PJGA7AM359ZUF	3K27O5FVBZ548H3SF61CEA9COATW5B		0
0	7	6	Double_Slit	Results	2019-06-12 03:23:10.346585+00:00	1	0	1	0		5	1		United States	28546	33	Female	Black or African American	0	14	1	1biy3hlb			3Y7LTZE0YSLOIR009PJGA7AM359ZUF	3K27O5FVBZ548H3SF61CEA9COATW5B		0
0	7	6	Double_Slit	Results	2019-06-12 03:23:12.051614+00:00	1	0	2	0			0		United States	27807	30	Female	White	0	35	1	1biy3hlb			3Y7LTZE0YSLOIR009PJGA7AM359ZUF	3K27O5FVBZ548H3SF61CEA9COATW5B		0
0	7	6	Double_Slit	Results	2019-06-12 03:23:12.332375+00:00	1	0	1	0		7	1		United States	53406	34	Male	White	0	25	1	1biy3hlb			3Y7LTZE0YSLOIR009PJGA7AM359ZUF	3K27O5FVBZ548H3SF61CEA9COATW5B		0
0	7	6	Double_Slit	Results	2019-06-12 03:23:17.987695+00:00	1	0	1	1	9.5		0		United States	48340	70	Male	White	0	1	1	1biy3hlb			3Y7LTZE0YSLOIR009PJGA7AM359ZUF	3K27O5FVBZ548H3SF61CEA9COATW5B		0
0	7	6	Double_Slit	Results	2019-06-12 03:23:19.331769+00:00	1	0	1	1	5		0		United States	15943	29	Male	White	0	4	1	1biy3hlb			3Y7LTZE0YSLOIR009PJGA7AM359ZUF	3K27O5FVBZ548H3SF61CEA9COATW5B		0
0	7	6	Double_Slit	Results	2019-06-12 03:23:28.599393+00:00	1	0	1	0			0		United States	36870	41	Female	White	0	8	1	1biy3hlb			3Y7LTZE0YSLOIR009PJGA7AM359ZUF	3K27O5FVBZ548H3SF61CEA9COATW5B		0
0	7	6	Double_Slit	Results	2019-06-12 03:23:29.429303+00:00	1	0	2	0		7	1		United States	92008	29	Male	White	0	11	1	1biy3hlb			3Y7LTZE0YSLOIR009PJGA7AM359ZUF	3K27O5FVBZ548H3SF61CEA9COATW5B		0
0	7	6	Double_Slit	Results	2019-06-12 03:23:29.589335+00:00	1	0	2	0		8	1		Canada	85139	39	Male	Asian	0	27	1	1biy3hlb			3Y7LTZE0YSLOIR009PJGA7AM359ZUF	3K27O5FVBZ548H3SF61CEA9COATW5B		0
0	7	6	Double_Slit	Results	2019-06-12 03:23:34.281028+00:00	1	0	1	0		7.5	1		United States	94707	56	Male	Hispanic or Latino	0	22	1	1biy3hlb			3Y7LTZE0YSLOIR009PJGA7AM359ZUF	3K27O5FVBZ548H3SF61CEA9COATW5B		0
0	7	6	Double_Slit	Results	2019-06-12 03:23:36.405056+00:00	1	0	1	0		2	1		United States	76039	30	Male	White	0	15	1	1biy3hlb			3Y7LTZE0YSLOIR009PJGA7AM359ZUF	3K27O5FVBZ548H3SF61CEA9COATW5B		0
0	7	6	Double_Slit	Results	2019-06-12 03:23:37.042704+00:00	1	0	1	0		8	1		United States	27295	32	Male	White	0	37	1	1biy3hlb			3Y7LTZE0YSLOIR009PJGA7AM359ZUF	3K27O5FVBZ548H3SF61CEA9COATW5B		0
0	7	6	Double_Slit	Results	2019-06-12 03:23:42.956578+00:00	1	0	2	1	8	8	1		United States	54302	22	Male	White	0	13	1	1biy3hlb			3Y7LTZE0YSLOIR009PJGA7AM359ZUF	3K27O5FVBZ548H3SF61CEA9COATW5B		0
0	7	6	Double_Slit	Results	2019-06-12 03:23:45.448651+00:00	1	0	1	0		7.5	1		United States	44646	32	Male	White	0	17	1	1biy3hlb			3Y7LTZE0YSLOIR009PJGA7AM359ZUF	3K27O5FVBZ548H3SF61CEA9COATW5B		0
0	7	6	Double_Slit	Results	2019-06-12 03:23:46.835701+00:00	1	0	2	1	7	7	1		United States	02703	26	Male	White	0	43	1	1biy3hlb			3Y7LTZE0YSLOIR009PJGA7AM359ZUF	3K27O5FVBZ548H3SF61CEA9COATW5B		0
0	7	6	Double_Slit	Results	2019-06-12 03:23:48.179499+00:00	1	0	1	0		10	1		United States	66614	30	Male	Black or African American	0	48	1	1biy3hlb			3Y7LTZE0YSLOIR009PJGA7AM359ZUF	3K27O5FVBZ548H3SF61CEA9COATW5B		0
0	7	6	Double_Slit	Results	2019-06-12 03:23:52.609932+00:00	1	0	2	0		10	1		United States	85395	32	Male	White	0	3	1	1biy3hlb			3Y7LTZE0YSLOIR009PJGA7AM359ZUF	3K27O5FVBZ548H3SF61CEA9COATW5B		0
0	7	6	Double_Slit	Results	2019-06-12 03:23:54.023132+00:00	1	0	2	0			0		United States	32808	23	Male	White	0	18	1	1biy3hlb			3Y7LTZE0YSLOIR009PJGA7AM359ZUF	3K27O5FVBZ548H3SF61CEA9COATW5B		0
0	7	6	Double_Slit	Results	2019-06-12 03:23:56.585387+00:00	1	0	1	1	7	7	1		United States	02886	32	Male	White	0	45	1	1biy3hlb			3Y7LTZE0YSLOIR009PJGA7AM359ZUF	3K27O5FVBZ548H3SF61CEA9COATW5B		0
0	7	6	Double_Slit	Results	2019-06-12 03:24:04.947326+00:00	1	0	1	0		7.5	1		United States	17566	31	Male	White	0	23	1	1biy3hlb			3Y7LTZE0YSLOIR009PJGA7AM359ZUF	3K27O5FVBZ548H3SF61CEA9COATW5B		0
0	7	6	Double_Slit	Results	2019-06-12 03:24:05.488813+00:00	1	0	2	1	10		0		United States	18067	34	Male	White	0	49	1	1biy3hlb			3Y7LTZE0YSLOIR009PJGA7AM359ZUF	3K27O5FVBZ548H3SF61CEA9COATW5B		0
0	7	6	Double_Slit	Results	2019-06-12 03:24:08.789417+00:00	1	0	1	1	10		0		United States	76179	35	Female	Mixed race	0	26	1	1biy3hlb			3Y7LTZE0YSLOIR009PJGA7AM359ZUF	3K27O5FVBZ548H3SF61CEA9COATW5B		0
0	7	6	Double_Slit	Results	2019-06-12 03:24:10.571855+00:00	1	0	1	1	5		0		United States	91723	30	Female	Asian	0	32	1	1biy3hlb			3Y7LTZE0YSLOIR009PJGA7AM359ZUF	3K27O5FVBZ548H3SF61CEA9COATW5B		0
0	7	6	Double_Slit	Results	2019-06-12 03:24:11.197526+00:00	1	0	2	1	4		0		United States	89122	19	Male	Asian	0	8	1	1biy3hlb			3Y7LTZE0YSLOIR009PJGA7AM359ZUF	3K27O5FVBZ548H3SF61CEA9COATW5B		0
0	7	6	Double_Slit	Results	2019-06-12 03:24:13.585933+00:00	1	0	2	1	9		0		India	625106	25	Male	Asian	0	33	1	1biy3hlb			3Y7LTZE0YSLOIR009PJGA7AM359ZUF	3K27O5FVBZ548H3SF61CEA9COATW5B		0
0	7	6	Double_Slit	Results	2019-06-12 03:24:19.586289+00:00	1	0	1	0			0		United States	98116	37	Male	White	0	20	1	1biy3hlb			3Y7LTZE0YSLOIR009PJGA7AM359ZUF	3K27O5FVBZ548H3SF61CEA9COATW5B		0
0	7	6	Double_Slit	Results	2019-06-12 03:24:26.790462+00:00	1	0	2	1	8	8	1		United States	46205	31	Male	White	0	39	1	1biy3hlb			3Y7LTZE0YSLOIR009PJGA7AM359ZUF	3K27O5FVBZ548H3SF61CEA9COATW5B		0
0	7	6	Double_Slit	Results	2019-06-12 03:24:44.607437+00:00	1	0	1	0		10	1		United States	75104	25	Male	Black or African American	0	31	1	1biy3hlb			3Y7LTZE0YSLOIR009PJGA7AM359ZUF	3K27O5FVBZ548H3SF61CEA9COATW5B		0
0	5	6	Double_Slit	Demographics	2019-06-12 03:24:50.188887+00:00	1	0	2	0			0							0	11	1	1ybmatav			391FPZIE4BL2R60633D9A06H7FTHU8	3K27O5FVBZ548H3SF61CEA9COATW5B		0
0	7	6	Double_Slit	Results	2019-06-12 03:24:51.288064+00:00	1	0	1	1	5		0		United States	36558	45	Female	White	0	3	1	1biy3hlb			3Y7LTZE0YSLOIR009PJGA7AM359ZUF	3K27O5FVBZ548H3SF61CEA9COATW5B		0
0	7	6	Double_Slit	Results	2019-06-12 03:24:54.504966+00:00	1	0	2	1	7	7	1		United States	54915	27	Female	White	0	20	1	1biy3hlb			3Y7LTZE0YSLOIR009PJGA7AM359ZUF	3K27O5FVBZ548H3SF61CEA9COATW5B		0
0	7	6	Double_Slit	Results	2019-06-12 03:24:55.308562+00:00	1	0	2	1	8	8	1		United States	95123	36	Male	White	0	10	1	1ybmatav			391FPZIE4BL2R60633D9A06H7FTHU8	3K27O5FVBZ548H3SF61CEA9COATW5B		0
0	7	6	Double_Slit	Results	2019-06-12 03:25:01.507585+00:00	1	0	1	1	10		0		United States	79556	31	Male	White	0	27	1	1biy3hlb			3Y7LTZE0YSLOIR009PJGA7AM359ZUF	3K27O5FVBZ548H3SF61CEA9COATW5B		0
0	7	6	Double_Slit	Results	2019-06-12 03:25:01.914201+00:00	1	0	1	1	10		0		United States	55416	36	Male	White	0	8	1	1ybmatav			391FPZIE4BL2R60633D9A06H7FTHU8	3K27O5FVBZ548H3SF61CEA9COATW5B		0
0	7	6	Double_Slit	Results	2019-06-12 03:25:06.741486+00:00	1	0	2	0			0		United States	24551	38	Female	White	0	9	1	1biy3hlb			3Y7LTZE0YSLOIR009PJGA7AM359ZUF	3K27O5FVBZ548H3SF61CEA9COATW5B		0
0	7	6	Double_Slit	Results	2019-06-12 03:25:07.441234+00:00	1	0	2	0		3	1		China	94087	38	Female	Asian	0	23	1	1ybmatav			391FPZIE4BL2R60633D9A06H7FTHU8	3K27O5FVBZ548H3SF61CEA9COATW5B		0
0	7	6	Double_Slit	Results	2019-06-12 03:25:08.372736+00:00	1	0	2	0			0		United States	48634	40	Male	White	0	2	1	1ybmatav			391FPZIE4BL2R60633D9A06H7FTHU8	3K27O5FVBZ548H3SF61CEA9COATW5B		0
0	7	6	Double_Slit	Results	2019-06-12 03:25:08.718059+00:00	1	0	2	0		10	1		United States	60451	26	Female	Hispanic or Latino	0	20	1	1ybmatav			391FPZIE4BL2R60633D9A06H7FTHU8	3K27O5FVBZ548H3SF61CEA9COATW5B		0
0	7	6	Double_Slit	Results	2019-06-12 03:25:11.140981+00:00	1	0	1	1	6		0		United States	07035	31	Female	White	0	14	1	1ybmatav			391FPZIE4BL2R60633D9A06H7FTHU8	3K27O5FVBZ548H3SF61CEA9COATW5B		0
0	7	6	Double_Slit	Results	2019-06-12 03:25:12.352555+00:00	1	0	1	0			0		United States	44142	31	Male	White	0	6	1	1ybmatav			391FPZIE4BL2R60633D9A06H7FTHU8	3K27O5FVBZ548H3SF61CEA9COATW5B		0
0	7	6	Double_Slit	Results	2019-06-12 03:25:12.761090+00:00	1	0	1	1	10		0		United States	25526	55	Female	White	0	11	1	1biy3hlb			3Y7LTZE0YSLOIR009PJGA7AM359ZUF	3K27O5FVBZ548H3SF61CEA9COATW5B		0
0	7	6	Double_Slit	Results	2019-06-12 03:25:13.627642+00:00	1	0	2	0		8	1		United States	57501	36	Male	White	0	2	1	1biy3hlb			3Y7LTZE0YSLOIR009PJGA7AM359ZUF	3K27O5FVBZ548H3SF61CEA9COATW5B		0
0	7	6	Double_Slit	Results	2019-06-12 03:25:19.829697+00:00	1	0	1	0			0		United States	85719	48	Male	White	0	33	1	1biy3hlb			3Y7LTZE0YSLOIR009PJGA7AM359ZUF	3K27O5FVBZ548H3SF61CEA9COATW5B		0
0	7	6	Double_Slit	Results	2019-06-12 03:25:20.801001+00:00	1	0	1	0			0		United States	54451	37	Female	White	0	21	1	1ybmatav			391FPZIE4BL2R60633D9A06H7FTHU8	3K27O5FVBZ548H3SF61CEA9COATW5B		0
0	7	6	Double_Slit	Results	2019-06-12 03:25:22.299825+00:00	1	0	1	1	10		0		United States	37205	50	Female	White	0	29	1	1ybmatav			391FPZIE4BL2R60633D9A06H7FTHU8	3K27O5FVBZ548H3SF61CEA9COATW5B		0
0	7	6	Double_Slit	Results	2019-06-12 03:25:25.733215+00:00	1	0	1	1	9.5		0		United States	32608	26	Male	White	0	18	1	1ybmatav			391FPZIE4BL2R60633D9A06H7FTHU8	3K27O5FVBZ548H3SF61CEA9COATW5B		0
0	7	6	Double_Slit	Results	2019-06-12 03:25:26.046233+00:00	1	0	1	0		7.5	1		United States	97701	32	Female	White	0	17	1	1ybmatav			391FPZIE4BL2R60633D9A06H7FTHU8	3K27O5FVBZ548H3SF61CEA9COATW5B		0
0	7	6	Double_Slit	Results	2019-06-12 03:25:27.126047+00:00	1	0	2	0			0		United States	47304	24	Female	White	0	1	1	1ybmatav			391FPZIE4BL2R60633D9A06H7FTHU8	3K27O5FVBZ548H3SF61CEA9COATW5B		0
0	7	6	Double_Slit	Results	2019-06-12 03:25:28.172591+00:00	1	0	2	0		7.5	1		United States	71901	53	Female	White	0	24	1	1biy3hlb			3Y7LTZE0YSLOIR009PJGA7AM359ZUF	3K27O5FVBZ548H3SF61CEA9COATW5B		0
0	7	6	Double_Slit	Results	2019-06-12 03:25:29.023576+00:00	1	0	2	1	5		0		United States	77479	29	Male	Asian	0	28	1	1ybmatav			391FPZIE4BL2R60633D9A06H7FTHU8	3K27O5FVBZ548H3SF61CEA9COATW5B		0
0	7	6	Double_Slit	Results	2019-06-12 03:25:30.145550+00:00	1	0	2	1	10		0		India	08201	34	Female	Asian	0	27	1	1ybmatav			391FPZIE4BL2R60633D9A06H7FTHU8	3K27O5FVBZ548H3SF61CEA9COATW5B		0
0	7	6	Double_Slit	Results	2019-06-12 03:25:30.591981+00:00	1	0	2	1	8	8	1		United States	17109	29	Male	White	0	4	1	1ybmatav			391FPZIE4BL2R60633D9A06H7FTHU8	3K27O5FVBZ548H3SF61CEA9COATW5B		0
0	7	6	Double_Slit	Results	2019-06-12 03:25:30.890643+00:00	1	0	2	0			0		United States	77478	27	Male	Asian	0	19	1	1ybmatav			391FPZIE4BL2R60633D9A06H7FTHU8	3K27O5FVBZ548H3SF61CEA9COATW5B		0
0	7	6	Double_Slit	Results	2019-06-12 03:25:32.060156+00:00	1	0	2	0			0		United States	03104	22	Female	White	0	29	1	1biy3hlb			3Y7LTZE0YSLOIR009PJGA7AM359ZUF	3K27O5FVBZ548H3SF61CEA9COATW5B		0
0	7	6	Double_Slit	Results	2019-06-12 03:25:37.081446+00:00	1	0	2	1	6		0		United States	21207	35	Male	Black or African American	0	6	1	1ybmatav			391FPZIE4BL2R60633D9A06H7FTHU8	3K27O5FVBZ548H3SF61CEA9COATW5B		0
0	7	6	Double_Slit	Results	2019-06-12 03:25:48.913203+00:00	1	0	1	1	10		0		United States	32773	30	Male	Hispanic or Latino	0	20	1	1ybmatav			391FPZIE4BL2R60633D9A06H7FTHU8	3K27O5FVBZ548H3SF61CEA9COATW5B		0
0	7	6	Double_Slit	Results	2019-06-12 03:26:13.929132+00:00	1	0	2	0		8	1		United States	91767	39	Male	Hispanic or Latino	0	30	1	1ybmatav			391FPZIE4BL2R60633D9A06H7FTHU8	3K27O5FVBZ548H3SF61CEA9COATW5B		0
0	7	6	Double_Slit	Results	2019-06-12 03:26:14.052930+00:00	1	0	1	0		10	1		United States	75169	48	Male	Black or African American	0	10	1	1ybmatav			391FPZIE4BL2R60633D9A06H7FTHU8	3K27O5FVBZ548H3SF61CEA9COATW5B		0
0	7	6	Double_Slit	Results	2019-06-12 03:26:17.137334+00:00	1	0	1	0			0		United States	84062	52	Male	White	0	16	1	1biy3hlb			3Y7LTZE0YSLOIR009PJGA7AM359ZUF	3K27O5FVBZ548H3SF61CEA9COATW5B		0
0	5	6	Double_Slit	Demographics	2019-06-12 03:26:21.504645+00:00	1	0	2	1	8	8	1							0	44	1	1biy3hlb			3Y7LTZE0YSLOIR009PJGA7AM359ZUF	3K27O5FVBZ548H3SF61CEA9COATW5B		0
0	7	6	Double_Slit	Results	2019-06-12 03:26:23.070180+00:00	1	0	2	0		10	1		United States	43964	46	Female	White	0	5	1	1ybmatav			391FPZIE4BL2R60633D9A06H7FTHU8	3K27O5FVBZ548H3SF61CEA9COATW5B		0
0	7	6	Double_Slit	Results	2019-06-12 03:26:30.740527+00:00	1	0	1	0			0		United States	14150	32	Male	Hispanic or Latino	0	24	1	1ybmatav			391FPZIE4BL2R60633D9A06H7FTHU8	3K27O5FVBZ548H3SF61CEA9COATW5B		0
0	7	6	Double_Slit	Results	2019-06-12 03:26:55.992708+00:00	1	0	2	1	8.5		0		United States	65101	43	Female	White	0	24	1	1ybmatav			391FPZIE4BL2R60633D9A06H7FTHU8	3K27O5FVBZ548H3SF61CEA9COATW5B		0
0	7	6	Double_Slit	Results	2019-06-12 03:27:14.107427+00:00	1	0	1	1	10		0		Serbia	48152	37	Female	White	0	9	1	1ybmatav			391FPZIE4BL2R60633D9A06H7FTHU8	3K27O5FVBZ548H3SF61CEA9COATW5B		0
0	7	6	Double_Slit	Results	2019-06-12 03:27:14.830892+00:00	1	0	1	0			0		United States	32608	26	Male	White	0	44	1	1biy3hlb			3Y7LTZE0YSLOIR009PJGA7AM359ZUF	3K27O5FVBZ548H3SF61CEA9COATW5B		0
0	5	6	Double_Slit	Demographics	2019-06-12 03:27:37.593697+00:00	1	0	1	0		7	1							0	12	1	1ybmatav			391FPZIE4BL2R60633D9A06H7FTHU8	3K27O5FVBZ548H3SF61CEA9COATW5B		0
0	7	6	Double_Slit	Results	2019-06-12 03:29:08.621635+00:00	1	0	1	0			0		United States	85719	48	Male	White	0	15	1	1ybmatav			391FPZIE4BL2R60633D9A06H7FTHU8	3K27O5FVBZ548H3SF61CEA9COATW5B		0
0	7	6	Double_Slit	Results	2019-06-12 03:31:07.915226+00:00	1	0	1	0		8	1		United States	94122	30	Male	Asian	0	38	1	1biy3hlb			3Y7LTZE0YSLOIR009PJGA7AM359ZUF	3K27O5FVBZ548H3SF61CEA9COATW5B		0
0	7	6	Double_Slit	Results	2019-06-12 03:31:10.350144+00:00	1	0	1	0		8	1		United States	60502	25	Male	Native American or American Indian	0	13	1	1ybmatav			391FPZIE4BL2R60633D9A06H7FTHU8	3K27O5FVBZ548H3SF61CEA9COATW5B		0
0	7	6	Double_Slit	Results	2019-06-12 03:31:28.999971+00:00	1	0	1	1	10		0		United States	38868	33	Female	Black or African American	0	19	1	1ybmatav			391FPZIE4BL2R60633D9A06H7FTHU8	3K27O5FVBZ548H3SF61CEA9COATW5B		0
0	7	6	Double_Slit	Results	2019-06-12 03:32:38.491540+00:00	1	0	2	0			0		United States	37923	60	Male	White	0	29	1	1ybmatav			391FPZIE4BL2R60633D9A06H7FTHU8	3K27O5FVBZ548H3SF61CEA9COATW5B		0
0	7	6	Double_Slit	Results	2019-06-12 03:34:05.667304+00:00	1	0	1	0		8	1		United States	27572	39	Female	White	0	40	1	1biy3hlb			3Y7LTZE0YSLOIR009PJGA7AM359ZUF	3K27O5FVBZ548H3SF61CEA9COATW5B		0
0	7	6	Double_Slit	Results	2019-06-12 03:34:26.489910+00:00	1	0	1	1	10		0		United States	35747	33	Female	White	0	23	1	1ybmatav			391FPZIE4BL2R60633D9A06H7FTHU8	3K27O5FVBZ548H3SF61CEA9COATW5B		0
0	7	6	Double_Slit	Results	2019-06-12 03:34:42.341637+00:00	1	0	2	1	10		0		United States	10458	28	Female	White	0	17	1	1ybmatav			391FPZIE4BL2R60633D9A06H7FTHU8	3K27O5FVBZ548H3SF61CEA9COATW5B		0
0	7	6	Double_Slit	Results	2019-06-12 03:34:56.158813+00:00	1	0	2	0			0		United States	53051	57	Female	White	0	19	1	1biy3hlb			3Y7LTZE0YSLOIR009PJGA7AM359ZUF	3K27O5FVBZ548H3SF61CEA9COATW5B		0
0	7	6	Double_Slit	Results	2019-06-12 03:35:05.446228+00:00	1	0	1	1	7	7	1		United States	20882	32	Male	White	0	2	1	1biy3hlb			3Y7LTZE0YSLOIR009PJGA7AM359ZUF	3K27O5FVBZ548H3SF61CEA9COATW5B		0
0	7	6	Double_Slit	Results	2019-06-12 03:35:11.034509+00:00	1	0	2	0			0		United States	99301	22	Female	White	0	7	1	1biy3hlb			3Y7LTZE0YSLOIR009PJGA7AM359ZUF	3K27O5FVBZ548H3SF61CEA9COATW5B		0
0	7	6	Double_Slit	Results	2019-06-12 03:38:07.323895+00:00	1	0	1	0			0		United States	12211	31	Male	White	0	12	1	1biy3hlb			3Y7LTZE0YSLOIR009PJGA7AM359ZUF	3K27O5FVBZ548H3SF61CEA9COATW5B		0
0	7	6	Double_Slit	Results	2019-06-12 03:49:17.842553+00:00	1	0	2	0			0		United States	42167	61	Female	White	0	26	1	1biy3hlb			3Y7LTZE0YSLOIR009PJGA7AM359ZUF	3K27O5FVBZ548H3SF61CEA9COATW5B		0
0	7	6	Double_Slit	Results	2019-06-12 03:56:59.817416+00:00	1	0	1	0		8	1		United States	30127	44	Male	Black or African American	0	42	1	1biy3hlb			3Y7LTZE0YSLOIR009PJGA7AM359ZUF	3K27O5FVBZ548H3SF61CEA9COATW5B		0
0	6	5	Double_Slit	Results		1	0	1	0		3	1		United States	74601	56	Female	White	0	19	1	nvkd69q5			3UEDKCTP9UPRVLPIWGNVD08Q33Z7KD	3U1ZIKCYY7PCG0ZYK1W1RQ2CJHBT5H		0
0	6	5	Double_Slit	Results		1	0	1	0			0		United States	92111	30	Male	White	0	8	1	nvkd69q5			3UEDKCTP9UPRVLPIWGNVD08Q33Z7KD	3U1ZIKCYY7PCG0ZYK1W1RQ2CJHBT5H		0
0	6	5	Double_Slit	Results		1	0	1	0			0		United States	76022	38	Male	White	0	16	1	nvkd69q5			3UEDKCTP9UPRVLPIWGNVD08Q33Z7KD	3U1ZIKCYY7PCG0ZYK1W1RQ2CJHBT5H		0
0	6	5	Double_Slit	Results		1	0	1	0		7	1		United States	30301	39	Female	White	0	15	1	nvkd69q5			3UEDKCTP9UPRVLPIWGNVD08Q33Z7KD	3U1ZIKCYY7PCG0ZYK1W1RQ2CJHBT5H		0
0	6	5	Double_Slit	Results		1	0	1	0		5	1		United States	75001	34	Male	Native American or American Indian	0	13	1	nvkd69q5			3UEDKCTP9UPRVLPIWGNVD08Q33Z7KD	3U1ZIKCYY7PCG0ZYK1W1RQ2CJHBT5H		0
0	6	5	Double_Slit	Results		1	0	1	0		2	1		United States	02121	45	Female	White	0	3	1	nvkd69q5			3UEDKCTP9UPRVLPIWGNVD08Q33Z7KD	3U1ZIKCYY7PCG0ZYK1W1RQ2CJHBT5H		0
0	6	5	Double_Slit	Results		1	0	1	0			0		United States	64155	24	Male	White	0	20	1	nvkd69q5			3UEDKCTP9UPRVLPIWGNVD08Q33Z7KD	3U1ZIKCYY7PCG0ZYK1W1RQ2CJHBT5H		0
0	6	5	Double_Slit	Results		1	0	2	0			0		United States	65804	25	Decline to Answer	Decline to Answer	0	7	1	nvkd69q5			3UEDKCTP9UPRVLPIWGNVD08Q33Z7KD	3U1ZIKCYY7PCG0ZYK1W1RQ2CJHBT5H		0
0	6	5	Double_Slit	Results		1	0	2	0			0		United States	60150	40	Female	Mixed race	0	9	1	nvkd69q5			3UEDKCTP9UPRVLPIWGNVD08Q33Z7KD	3U1ZIKCYY7PCG0ZYK1W1RQ2CJHBT5H		0
0	6	5	Double_Slit	Results		1	0	2	0		9	1		United States	34788	31	Female	White	0	4	1	nvkd69q5			3UEDKCTP9UPRVLPIWGNVD08Q33Z7KD	3U1ZIKCYY7PCG0ZYK1W1RQ2CJHBT5H		0
0	6	5	Double_Slit	Results		1	0	1	0		8	1		United States	77304	43	Female	White	0	18	1	nvkd69q5			3UEDKCTP9UPRVLPIWGNVD08Q33Z7KD	3U1ZIKCYY7PCG0ZYK1W1RQ2CJHBT5H		0
0	6	5	Double_Slit	Results		1	0	2	0		7.5	1		United States	28390	25	Female	White	0	12	1	nvkd69q5			3UEDKCTP9UPRVLPIWGNVD08Q33Z7KD	3U1ZIKCYY7PCG0ZYK1W1RQ2CJHBT5H		0
0	6	5	Double_Slit	Results		1	0	2	0		0	1		United States	75069	33	Male	White	0	16	1	6tksvnn2			3D7VY91L64W9NLSBU9CRXFMQBYLMBJ	3U1ZIKCYY7PCG0ZYK1W1RQ2CJHBT5H		0
0	6	5	Double_Slit	Results		1	0	2	0		8	1		United States	29690	55	Male	White	0	3	1	6tksvnn2			3D7VY91L64W9NLSBU9CRXFMQBYLMBJ	3U1ZIKCYY7PCG0ZYK1W1RQ2CJHBT5H		0
0	6	5	Double_Slit	Results		1	0	2	0			0		United States	32129	44	Female	White	0	12	1	6tksvnn2			3D7VY91L64W9NLSBU9CRXFMQBYLMBJ	3U1ZIKCYY7PCG0ZYK1W1RQ2CJHBT5H		0
0	6	5	Double_Slit	Results		1	0	2	0		5	1		United States	10001	32	Male	Black or African American	0	17	1	6tksvnn2			3D7VY91L64W9NLSBU9CRXFMQBYLMBJ	3U1ZIKCYY7PCG0ZYK1W1RQ2CJHBT5H		0
0	6	5	Double_Slit	Results		1	0	2	0			0		United States	94598	53	Male	White	0	9	1	6tksvnn2			3D7VY91L64W9NLSBU9CRXFMQBYLMBJ	3U1ZIKCYY7PCG0ZYK1W1RQ2CJHBT5H		0
0	6	5	Double_Slit	Results		1	0	1	0		8	1		United States	94801	28	Male	Hispanic or Latino	0	15	1	6tksvnn2			3D7VY91L64W9NLSBU9CRXFMQBYLMBJ	3U1ZIKCYY7PCG0ZYK1W1RQ2CJHBT5H		0
0	6	5	Double_Slit	Results		1	0	2	0			0		United States	78745	48	Female	White	0	18	1	6tksvnn2			3D7VY91L64W9NLSBU9CRXFMQBYLMBJ	3U1ZIKCYY7PCG0ZYK1W1RQ2CJHBT5H		0
0	6	5	Double_Slit	Results		1	0	2	0		7	1		United States	14830	37	Male	White	0	13	1	6tksvnn2			3D7VY91L64W9NLSBU9CRXFMQBYLMBJ	3U1ZIKCYY7PCG0ZYK1W1RQ2CJHBT5H		0
0	6	5	Double_Slit	Results		1	0	2	0		7	1		United States	38339	58	Male	White	0	19	1	6tksvnn2			3D7VY91L64W9NLSBU9CRXFMQBYLMBJ	3U1ZIKCYY7PCG0ZYK1W1RQ2CJHBT5H		0
0	6	5	Double_Slit	Results		1	0	1	0		9	1		United States	98373	45	Male	White	0	1	1	6tksvnn2			3D7VY91L64W9NLSBU9CRXFMQBYLMBJ	3U1ZIKCYY7PCG0ZYK1W1RQ2CJHBT5H		0
0	6	5	Double_Slit	Results		1	0	2	0		10	1		United States	84067	28	Female	Hispanic or Latino	0	8	1	6tksvnn2			3D7VY91L64W9NLSBU9CRXFMQBYLMBJ	3U1ZIKCYY7PCG0ZYK1W1RQ2CJHBT5H		0
0	6	5	Double_Slit	Results		1	0	1	0		7.5	1		United States	89503	33	Male	White	0	2	1	6tksvnn2			3D7VY91L64W9NLSBU9CRXFMQBYLMBJ	3U1ZIKCYY7PCG0ZYK1W1RQ2CJHBT5H		0
0	6	5	Double_Slit	Results		1	0	2	0		7	1		United States	86403	59	Male	White	0	8	1	ttl3hne9			386659BNTKGB793C37W4T624MMH10Y	3U1ZIKCYY7PCG0ZYK1W1RQ2CJHBT5H		0
0	6	5	Double_Slit	Results		1	0	1	0		8	1		United States	96021	48	Male	White	0	11	1	ttl3hne9			386659BNTKGB793C37W4T624MMH10Y	3U1ZIKCYY7PCG0ZYK1W1RQ2CJHBT5H		0
0	6	5	Double_Slit	Results		1	0	2	0		0.5	1		United States	24141	51	Male	White	0	16	1	ttl3hne9			386659BNTKGB793C37W4T624MMH10Y	3U1ZIKCYY7PCG0ZYK1W1RQ2CJHBT5H		0
0	6	5	Double_Slit	Results		1	0	2	0		8	1		United States	80210	57	Male	White	0	9	1	ttl3hne9			386659BNTKGB793C37W4T624MMH10Y	3U1ZIKCYY7PCG0ZYK1W1RQ2CJHBT5H		0
0	6	5	Double_Slit	Results		1	0	2	0		5	1		United States	27012	59	Female	White	0	19	1	ttl3hne9			386659BNTKGB793C37W4T624MMH10Y	3U1ZIKCYY7PCG0ZYK1W1RQ2CJHBT5H		0
0	6	5	Double_Slit	Results		1	0	2	0			0		United States	35613	25	Female	White	0	20	1	ttl3hne9			386659BNTKGB793C37W4T624MMH10Y	3U1ZIKCYY7PCG0ZYK1W1RQ2CJHBT5H		0
0	6	5	Double_Slit	Results		1	0	1	0		3	1		United States	10027	24	Female	Asian	0	3	1	ttl3hne9			386659BNTKGB793C37W4T624MMH10Y	3U1ZIKCYY7PCG0ZYK1W1RQ2CJHBT5H		0
0	6	5	Double_Slit	Results		1	0	1	0			0		United States	32128	33	Male	White	0	8	1	ft010zns			3PR3LXCWSEY1T4CIAW04HQ7YU5RX9Z	3U1ZIKCYY7PCG0ZYK1W1RQ2CJHBT5H		0
0	6	5	Double_Slit	Results		1	0	2	0		6	1		United States	28697	46	Female	White	0	17	1	ft010zns			3PR3LXCWSEY1T4CIAW04HQ7YU5RX9Z	3U1ZIKCYY7PCG0ZYK1W1RQ2CJHBT5H		0
0	6	5	Double_Slit	Results		1	0	2	0		8	1		United States	95678	29	Male	Hispanic or Latino	0	10	1	ft010zns			3PR3LXCWSEY1T4CIAW04HQ7YU5RX9Z	3U1ZIKCYY7PCG0ZYK1W1RQ2CJHBT5H		0
0	6	5	Double_Slit	Results		1	0	1	0			0		United States	15938	45	Female	White	0	1	1	ft010zns			3PR3LXCWSEY1T4CIAW04HQ7YU5RX9Z	3U1ZIKCYY7PCG0ZYK1W1RQ2CJHBT5H		0
0	6	5	Double_Slit	Results		1	0	2	0			0		United States	19106	29	Male	Asian	0	20	1	ft010zns			3PR3LXCWSEY1T4CIAW04HQ7YU5RX9Z	3U1ZIKCYY7PCG0ZYK1W1RQ2CJHBT5H		0
0	6	5	Double_Slit	Results		1	0	2	0		7	1		United States	96805	54	Male	Black or African American	0	16	1	ft010zns			3PR3LXCWSEY1T4CIAW04HQ7YU5RX9Z	3U1ZIKCYY7PCG0ZYK1W1RQ2CJHBT5H		0
0	6	5	Double_Slit	Results		1	0	2	0		5	1		United States	33010	29	Male	White	0	13	1	ft010zns			3PR3LXCWSEY1T4CIAW04HQ7YU5RX9Z	3U1ZIKCYY7PCG0ZYK1W1RQ2CJHBT5H		0
0	6	5	Double_Slit	Results		1	0	1	0		7	1		Canada	98037	69	Female	Mixed race	0	9	1	ft010zns			3PR3LXCWSEY1T4CIAW04HQ7YU5RX9Z	3U1ZIKCYY7PCG0ZYK1W1RQ2CJHBT5H		0
0	6	5	Double_Slit	Results		1	0	2	0			0		United States	31705	37	Male	White	0	18	1	ft010zns			3PR3LXCWSEY1T4CIAW04HQ7YU5RX9Z	3U1ZIKCYY7PCG0ZYK1W1RQ2CJHBT5H		0
0	6	5	Double_Slit	Results		1	0	2	0			0		United States	32603	50	Male	White	0	3	1	ft010zns			3PR3LXCWSEY1T4CIAW04HQ7YU5RX9Z	3U1ZIKCYY7PCG0ZYK1W1RQ2CJHBT5H		0
0	6	5	Double_Slit	Results		1	0	2	0		5	1		United States	45417	42	Female	Black or African American	0	15	1	nq5dbaci			3R868ACW4RB5D9Z5PKUZ6S9W6INGZ9	3U1ZIKCYY7PCG0ZYK1W1RQ2CJHBT5H		0
0	6	5	Double_Slit	Results		1	0	1	0		3	1		United States	48192	30	Male	White	0	14	1	nq5dbaci			3R868ACW4RB5D9Z5PKUZ6S9W6INGZ9	3U1ZIKCYY7PCG0ZYK1W1RQ2CJHBT5H		0
0	6	5	Double_Slit	Results		1	0	2	0			0		United States	45750	30	Male	White	0	20	1	nq5dbaci			3R868ACW4RB5D9Z5PKUZ6S9W6INGZ9	3U1ZIKCYY7PCG0ZYK1W1RQ2CJHBT5H		0
0	6	5	Double_Slit	Results		1	0	2	0		5	1		United States	98116	34	Male	White	0	19	1	nq5dbaci			3R868ACW4RB5D9Z5PKUZ6S9W6INGZ9	3U1ZIKCYY7PCG0ZYK1W1RQ2CJHBT5H		0
0	5	5	Double_Slit	Results		1	0	2	0		8	1		United States	33761	74	Female	White	0	6	1	nq5dbaci			3R868ACW4RB5D9Z5PKUZ6S9W6INGZ9	3U1ZIKCYY7PCG0ZYK1W1RQ2CJHBT5H		0
0	6	5	Double_Slit	Results		1	0	2	0		3	1		United States	33063	31	Male	Black or African American	0	10	1	nq5dbaci			3R868ACW4RB5D9Z5PKUZ6S9W6INGZ9	3U1ZIKCYY7PCG0ZYK1W1RQ2CJHBT5H		0
0	6	5	Double_Slit	Results		1	0	2	0			0		United States	79015	69	Male	White	0	9	1	nq5dbaci			3R868ACW4RB5D9Z5PKUZ6S9W6INGZ9	3U1ZIKCYY7PCG0ZYK1W1RQ2CJHBT5H		0
0	6	5	Double_Slit	Results		1	0	2	0		10	1		United States	19021	40	Male	Black or African American	0	16	1	nq5dbaci			3R868ACW4RB5D9Z5PKUZ6S9W6INGZ9	3U1ZIKCYY7PCG0ZYK1W1RQ2CJHBT5H		0
0	6	5	Double_Slit	Results		1	0	1	0			0		United States	55127	59	Male	White	0	10	1	qg17qbi6			3QQUBC64ZDDMI6GCB6J9ZR2IZUDXN3	3U1ZIKCYY7PCG0ZYK1W1RQ2CJHBT5H		0
0	6	5	Double_Slit	Results		1	0	2	0		3	1		United States	32043	63	Male	White	0	20	1	qg17qbi6			3QQUBC64ZDDMI6GCB6J9ZR2IZUDXN3	3U1ZIKCYY7PCG0ZYK1W1RQ2CJHBT5H		0
0	6	5	Double_Slit	Results		1	0	1	0			0		United States	91910	24	Male	Pacific Islander	0	4	1	qg17qbi6			3QQUBC64ZDDMI6GCB6J9ZR2IZUDXN3	3U1ZIKCYY7PCG0ZYK1W1RQ2CJHBT5H		0
0	6	5	Double_Slit	Results		1	0	1	0		3	1		United States	94117	31	Male	Asian	0	14	1	qg17qbi6			3QQUBC64ZDDMI6GCB6J9ZR2IZUDXN3	3U1ZIKCYY7PCG0ZYK1W1RQ2CJHBT5H		0
0	6	5	Double_Slit	Results		1	0	2	0		7	1		United States	94590	45	Male	White	0	15	1	qg17qbi6			3QQUBC64ZDDMI6GCB6J9ZR2IZUDXN3	3U1ZIKCYY7PCG0ZYK1W1RQ2CJHBT5H		0
0	6	5	Double_Slit	Results		1	0	1	0			0		United States	76230	34	Female	Hispanic or Latino	0	9	1	qg17qbi6			3QQUBC64ZDDMI6GCB6J9ZR2IZUDXN3	3U1ZIKCYY7PCG0ZYK1W1RQ2CJHBT5H		0
0	6	5	Double_Slit	Results		1	0	2	0		7	1		United States	50021	30	Male	White	0	11	1	qg17qbi6			3QQUBC64ZDDMI6GCB6J9ZR2IZUDXN3	3U1ZIKCYY7PCG0ZYK1W1RQ2CJHBT5H		0
0	6	5	Double_Slit	Results		1	0	1	0		5	1		United States	70549	44	Female	Black or African American	0	12	1	qg17qbi6			3QQUBC64ZDDMI6GCB6J9ZR2IZUDXN3	3U1ZIKCYY7PCG0ZYK1W1RQ2CJHBT5H		0
0	6	5	Double_Slit	Results		1	0	2	0			0		United States	54017	38	Male	White	0	16	1	qg17qbi6			3QQUBC64ZDDMI6GCB6J9ZR2IZUDXN3	3U1ZIKCYY7PCG0ZYK1W1RQ2CJHBT5H		0
0	6	5	Double_Slit	Results		1	0	1	0		7	1		United States	21409	44	Male	Hispanic or Latino	0	5	1	qg17qbi6			3QQUBC64ZDDMI6GCB6J9ZR2IZUDXN3	3U1ZIKCYY7PCG0ZYK1W1RQ2CJHBT5H		0
0	6	5	Double_Slit	Results		1	0	2	0		8	1		United States	44035	32	Male	White	0	8	1	qg17qbi6			3QQUBC64ZDDMI6GCB6J9ZR2IZUDXN3	3U1ZIKCYY7PCG0ZYK1W1RQ2CJHBT5H		0
0	6	5	Double_Slit	Results		1	0	1	0		7	1		United States	75087	44	Male	White	0	13	1	7jfe6zfu			3SSN80MU8BNLA0V9ETRT7ZLE5Z9KXM	3U1ZIKCYY7PCG0ZYK1W1RQ2CJHBT5H		0
0	6	5	Double_Slit	Results		1	0	2	0		8	1		United States	41537	32	Male	White	0	10	1	7jfe6zfu			3SSN80MU8BNLA0V9ETRT7ZLE5Z9KXM	3U1ZIKCYY7PCG0ZYK1W1RQ2CJHBT5H		0
0	6	5	Double_Slit	Results		1	0	1	0		7	1		United States	95758	22	Male	Hispanic or Latino	0	11	1	7jfe6zfu			3SSN80MU8BNLA0V9ETRT7ZLE5Z9KXM	3U1ZIKCYY7PCG0ZYK1W1RQ2CJHBT5H		0
0	6	5	Double_Slit	Results		1	0	1	0		7	1		United States	93710	32	Male	White	0	7	1	7jfe6zfu			3SSN80MU8BNLA0V9ETRT7ZLE5Z9KXM	3U1ZIKCYY7PCG0ZYK1W1RQ2CJHBT5H		0
0	6	5	Double_Slit	Results		1	0	1	0		5	1		United States	10005	27	Male	White	0	17	1	7jfe6zfu			3SSN80MU8BNLA0V9ETRT7ZLE5Z9KXM	3U1ZIKCYY7PCG0ZYK1W1RQ2CJHBT5H		0
0	6	5	Double_Slit	Results		1	0	1	0			0		United States	98570	58	Female	White	0	5	1	7jfe6zfu			3SSN80MU8BNLA0V9ETRT7ZLE5Z9KXM	3U1ZIKCYY7PCG0ZYK1W1RQ2CJHBT5H		0
0	6	5	Double_Slit	Results		1	0	1	0		10	1		United States	43318	29	Male	White	0	9	1	7jfe6zfu			3SSN80MU8BNLA0V9ETRT7ZLE5Z9KXM	3U1ZIKCYY7PCG0ZYK1W1RQ2CJHBT5H		0
0	6	5	Double_Slit	Results		1	0	2	0		8	1		United States	92082	25	Male	White	0	4	1	7jfe6zfu			3SSN80MU8BNLA0V9ETRT7ZLE5Z9KXM	3U1ZIKCYY7PCG0ZYK1W1RQ2CJHBT5H		0
0	6	5	Double_Slit	Results		1	0	2	0		7	1		United States	85381	30	Female	White	0	2	1	7jfe6zfu			3SSN80MU8BNLA0V9ETRT7ZLE5Z9KXM	3U1ZIKCYY7PCG0ZYK1W1RQ2CJHBT5H		0
0	6	5	Double_Slit	Results		1	0	1	0		7.5	1		United States	64055	53	Female	White	0	15	1	8e4o9waz			33BFF6QPI0A0P2ICJI38OUQ5LBI3W2	3U1ZIKCYY7PCG0ZYK1W1RQ2CJHBT5H		0
0	6	5	Double_Slit	Results		1	0	1	0		10	1		United States	43229	44	Female	Black or African American	0	13	1	8e4o9waz			33BFF6QPI0A0P2ICJI38OUQ5LBI3W2	3U1ZIKCYY7PCG0ZYK1W1RQ2CJHBT5H		0
0	6	5	Double_Slit	Results		1	0	2	0			0		United States	77042	66	Female	White	0	18	1	8e4o9waz			33BFF6QPI0A0P2ICJI38OUQ5LBI3W2	3U1ZIKCYY7PCG0ZYK1W1RQ2CJHBT5H		0
0	6	5	Double_Slit	Results		1	0	2	0		3	1		United States	95206	40	Male	White	0	4	1	8e4o9waz			33BFF6QPI0A0P2ICJI38OUQ5LBI3W2	3U1ZIKCYY7PCG0ZYK1W1RQ2CJHBT5H		0
0	6	5	Double_Slit	Results		1	0	2	0		6	1		United States	29650	37	Male	Mixed race	0	12	1	8e4o9waz			33BFF6QPI0A0P2ICJI38OUQ5LBI3W2	3U1ZIKCYY7PCG0ZYK1W1RQ2CJHBT5H		0
0	6	5	Double_Slit	Results		1	0	2	0		0	1		United States	10005	27	Female	White	0	19	1	8e4o9waz			33BFF6QPI0A0P2ICJI38OUQ5LBI3W2	3U1ZIKCYY7PCG0ZYK1W1RQ2CJHBT5H		0
0	6	5	Double_Slit	Results		1	0	1	0			0		United States	89506	45	Male	White	0	20	1	8e4o9waz			33BFF6QPI0A0P2ICJI38OUQ5LBI3W2	3U1ZIKCYY7PCG0ZYK1W1RQ2CJHBT5H		0
0	5	5	Double_Slit	Results		1	0	2	0		10	1		United States	62801-5649	39	Male	White	0	9	1	8e4o9waz			33BFF6QPI0A0P2ICJI38OUQ5LBI3W2	3U1ZIKCYY7PCG0ZYK1W1RQ2CJHBT5H		0
0	6	5	Double_Slit	Results		1	0	2	0			0		United States	75043	29	Female	White	0	11	1	8e4o9waz			33BFF6QPI0A0P2ICJI38OUQ5LBI3W2	3U1ZIKCYY7PCG0ZYK1W1RQ2CJHBT5H		0
0	6	5	Double_Slit	Results		1	0	1	0		7	1		United States	11358	30	Male	White	0	2	1	8e4o9waz			33BFF6QPI0A0P2ICJI38OUQ5LBI3W2	3U1ZIKCYY7PCG0ZYK1W1RQ2CJHBT5H		0
0	6	5	Double_Slit	Results		1	0	1	0		8	1		United States	37311	36	Male	White	0	6	1	8e4o9waz			33BFF6QPI0A0P2ICJI38OUQ5LBI3W2	3U1ZIKCYY7PCG0ZYK1W1RQ2CJHBT5H		0
0	6	5	Double_Slit	Results		1	0	1	0			0		United States	92020	33	Male	White	0	3	1	ak5d7snb			3IJ95K7NDWBBWKLMMWJ5B52NW4KGNX	3U1ZIKCYY7PCG0ZYK1W1RQ2CJHBT5H		0
0	6	5	Double_Slit	Results		1	0	1	0		7	1		United States	98101	26	Female	Mixed race	0	9	1	ak5d7snb			3IJ95K7NDWBBWKLMMWJ5B52NW4KGNX	3U1ZIKCYY7PCG0ZYK1W1RQ2CJHBT5H		0
0	6	5	Double_Slit	Results		1	0	1	0			0		United States	52001	34	Male	White	0	4	1	ak5d7snb			3IJ95K7NDWBBWKLMMWJ5B52NW4KGNX	3U1ZIKCYY7PCG0ZYK1W1RQ2CJHBT5H		0
0	6	5	Double_Slit	Results		1	0	1	0		7	1		United States	24554	25	Female	White	0	2	1	ak5d7snb			3IJ95K7NDWBBWKLMMWJ5B52NW4KGNX	3U1ZIKCYY7PCG0ZYK1W1RQ2CJHBT5H		0
0	6	5	Double_Slit	Results		1	0	2	0		8	1		United States	33076	62	Male	White	0	10	1	ak5d7snb			3IJ95K7NDWBBWKLMMWJ5B52NW4KGNX	3U1ZIKCYY7PCG0ZYK1W1RQ2CJHBT5H		0
0	6	5	Double_Slit	Results		1	0	2	0		10	1		United States	73072	24	Female	Native American or American Indian	0	18	1	ak5d7snb			3IJ95K7NDWBBWKLMMWJ5B52NW4KGNX	3U1ZIKCYY7PCG0ZYK1W1RQ2CJHBT5H		0
0	6	5	Double_Slit	Results		1	0	1	0		10	1		United States	63042	29	Male	White	0	14	1	ak5d7snb			3IJ95K7NDWBBWKLMMWJ5B52NW4KGNX	3U1ZIKCYY7PCG0ZYK1W1RQ2CJHBT5H		0
0	6	5	Double_Slit	Results		1	0	1	0		8	1		United States	10002	23	Male	Asian	0	6	1	ak5d7snb			3IJ95K7NDWBBWKLMMWJ5B52NW4KGNX	3U1ZIKCYY7PCG0ZYK1W1RQ2CJHBT5H		0
0	6	5	Double_Slit	Results		1	0	2	0			0		United States	97420	45	Female	White	0	16	1	ak5d7snb			3IJ95K7NDWBBWKLMMWJ5B52NW4KGNX	3U1ZIKCYY7PCG0ZYK1W1RQ2CJHBT5H		0
0	5	5	Double_Slit	Results		1	0	2	0		8	1		United States	53220	48	Female	Asian	0	19	1	ak5d7snb			3IJ95K7NDWBBWKLMMWJ5B52NW4KGNX	3U1ZIKCYY7PCG0ZYK1W1RQ2CJHBT5H		0
0	6	5	Double_Slit	Results		1	0	1	0			0		United States	65109	29	Male	White	0	17	1	ak5d7snb			3IJ95K7NDWBBWKLMMWJ5B52NW4KGNX	3U1ZIKCYY7PCG0ZYK1W1RQ2CJHBT5H		0
0	6	5	Double_Slit	Results		1	0	2	0		7	1		United States	53090	36	Female	White	0	15	1	bomgy0rr			391FPZIE4BL2R60633D9A06IJ0QUH2	3U1ZIKCYY7PCG0ZYK1W1RQ2CJHBT5H		0
0	6	5	Double_Slit	Results		1	0	1	0			0		United States	91501	28	Male	White	0	18	1	bomgy0rr			391FPZIE4BL2R60633D9A06IJ0QUH2	3U1ZIKCYY7PCG0ZYK1W1RQ2CJHBT5H		0
0	6	5	Double_Slit	Results		1	0	1	0			0		United States	53719	36	Male	White	0	9	1	bomgy0rr			391FPZIE4BL2R60633D9A06IJ0QUH2	3U1ZIKCYY7PCG0ZYK1W1RQ2CJHBT5H		0
0	6	5	Double_Slit	Results		1	0	1	0		3	1		United States	94108	52	Female	Asian	0	12	1	bomgy0rr			391FPZIE4BL2R60633D9A06IJ0QUH2	3U1ZIKCYY7PCG0ZYK1W1RQ2CJHBT5H		0
0	6	5	Double_Slit	Results		1	0	1	0			0		United States	92128	34	Male	Asian	0	4	1	bomgy0rr			391FPZIE4BL2R60633D9A06IJ0QUH2	3U1ZIKCYY7PCG0ZYK1W1RQ2CJHBT5H		0
0	6	5	Double_Slit	Results		1	0	1	0			0		United States	20742	26	Male	Black or African American	0	16	1	bomgy0rr			391FPZIE4BL2R60633D9A06IJ0QUH2	3U1ZIKCYY7PCG0ZYK1W1RQ2CJHBT5H		0
0	6	5	Double_Slit	Results		1	0	1	0		7	1		United States	92239	72	Male	White	0	17	1	bomgy0rr			391FPZIE4BL2R60633D9A06IJ0QUH2	3U1ZIKCYY7PCG0ZYK1W1RQ2CJHBT5H		0
0	6	5	Double_Slit	Results		1	0	1	0		7	1		United States	11757	31	Female	White	0	7	1	bomgy0rr			391FPZIE4BL2R60633D9A06IJ0QUH2	3U1ZIKCYY7PCG0ZYK1W1RQ2CJHBT5H		0
0	6	5	Double_Slit	Results		1	0	2	0			0		United States	85302	45	Female	White	0	2	1	bomgy0rr			391FPZIE4BL2R60633D9A06IJ0QUH2	3U1ZIKCYY7PCG0ZYK1W1RQ2CJHBT5H		0
0	6	5	Double_Slit	Results		1	0	2	0		10	1		United States	54501	37	Female	Black or African American	0	15	1	60458k66			3GS542CVJUMSRLS84QH9P7GE16Q596	3U1ZIKCYY7PCG0ZYK1W1RQ2CJHBT5H		0
0	6	5	Double_Slit	Results		1	0	1	0			0		United States	94707	56	Male	Hispanic or Latino	0	17	1	60458k66			3GS542CVJUMSRLS84QH9P7GE16Q596	3U1ZIKCYY7PCG0ZYK1W1RQ2CJHBT5H		0
0	5	5	Double_Slit	Results		1	0	1	0			0		United States	53719	36	Male	White	0	18	1	60458k66			3GS542CVJUMSRLS84QH9P7GE16Q596	3U1ZIKCYY7PCG0ZYK1W1RQ2CJHBT5H		0
0	6	5	Double_Slit	Results		1	0	1	0		8	1		United States	02053	55	Female	White	0	12	1	60458k66			3GS542CVJUMSRLS84QH9P7GE16Q596	3U1ZIKCYY7PCG0ZYK1W1RQ2CJHBT5H		0
0	5	5	Double_Slit	Results		1	0	1	0			0		United States	35613	25	Female	White	0	11	1	60458k66			3GS542CVJUMSRLS84QH9P7GE16Q596	3U1ZIKCYY7PCG0ZYK1W1RQ2CJHBT5H		0
0	5	5	Double_Slit	Results		1	0	2	0		7.5	1		United States	84092	31	Female	White	0	16	1	60458k66			3GS542CVJUMSRLS84QH9P7GE16Q596	3U1ZIKCYY7PCG0ZYK1W1RQ2CJHBT5H		0
0	6	5	Double_Slit	Results		1	0	1	0		10	1		United States	60439	33	Male	White	0	7	1	60458k66			3GS542CVJUMSRLS84QH9P7GE16Q596	3U1ZIKCYY7PCG0ZYK1W1RQ2CJHBT5H		0
0	6	5	Double_Slit	Results		1	0	2	0			0		United States	07077	35	Female	White	0	20	1	60458k66			3GS542CVJUMSRLS84QH9P7GE16Q596	3U1ZIKCYY7PCG0ZYK1W1RQ2CJHBT5H		0
0	6	5	Double_Slit	Results		1	0	1	0			0		United States	53090	21	Male	White	0	6	1	60458k66			3GS542CVJUMSRLS84QH9P7GE16Q596	3U1ZIKCYY7PCG0ZYK1W1RQ2CJHBT5H		0
0	6	5	Double_Slit	Results		1	0	1	0			0		United States	73301	23	Female	White	0	9	1	60458k66			3GS542CVJUMSRLS84QH9P7GE16Q596	3U1ZIKCYY7PCG0ZYK1W1RQ2CJHBT5H		0
0	6	5	Double_Slit	Results		1	0	2	0		2	1		United States	06335	48	Female	White	0	19	1	60458k66			3GS542CVJUMSRLS84QH9P7GE16Q596	3U1ZIKCYY7PCG0ZYK1W1RQ2CJHBT5H		0
0	6	5	Double_Slit	Results		1	0	1	0		5	1		United States	25801	32	Female	White	0	1	1	60458k66			3GS542CVJUMSRLS84QH9P7GE16Q596	3U1ZIKCYY7PCG0ZYK1W1RQ2CJHBT5H		0
0	5	5	Double_Slit	Results		1	0	1	0		9	1		United States	03833	22	Female	White	0	8	1	60458k66			3GS542CVJUMSRLS84QH9P7GE16Q596	3U1ZIKCYY7PCG0ZYK1W1RQ2CJHBT5H		0
0	6	5	Double_Slit	Results		1	0	1	0			0		United States	92543	33	Male	White	0	2	1	k6wbcyjr			37YYO3NWHCPFO48QVKE853NWZ8FCC2	3U1ZIKCYY7PCG0ZYK1W1RQ2CJHBT5H		0
0	6	5	Double_Slit	Results		1	0	1	0			0		United States	93551	37	Male	Asian	0	8	1	k6wbcyjr			37YYO3NWHCPFO48QVKE853NWZ8FCC2	3U1ZIKCYY7PCG0ZYK1W1RQ2CJHBT5H		0
0	6	5	Double_Slit	Results		1	0	1	0		8	1		United States	48001	37	Female	White	0	19	1	k6wbcyjr			37YYO3NWHCPFO48QVKE853NWZ8FCC2	3U1ZIKCYY7PCG0ZYK1W1RQ2CJHBT5H		0
0	6	5	Double_Slit	Results		1	0	1	0			0		United States	85719	49	Male	White	0	16	1	k6wbcyjr			37YYO3NWHCPFO48QVKE853NWZ8FCC2	3U1ZIKCYY7PCG0ZYK1W1RQ2CJHBT5H		0
0	6	5	Double_Slit	Results		1	0	2	0		9	1		United States	21045	47	Female	White	0	10	1	k6wbcyjr			37YYO3NWHCPFO48QVKE853NWZ8FCC2	3U1ZIKCYY7PCG0ZYK1W1RQ2CJHBT5H		0
0	6	5	Double_Slit	Results		1	0	2	0		10	1		United States	39702	43	Female	White	0	7	1	k6wbcyjr			37YYO3NWHCPFO48QVKE853NWZ8FCC2	3U1ZIKCYY7PCG0ZYK1W1RQ2CJHBT5H		0
0	6	5	Double_Slit	Results		1	0	1	0			0		United States	49770	44	Male	White	0	3	1	k6wbcyjr			37YYO3NWHCPFO48QVKE853NWZ8FCC2	3U1ZIKCYY7PCG0ZYK1W1RQ2CJHBT5H		0
0	6	5	Double_Slit	Results		1	0	2	0		10	1		United States	20001	26	Male	Native American or American Indian	0	18	1	k6wbcyjr			37YYO3NWHCPFO48QVKE853NWZ8FCC2	3U1ZIKCYY7PCG0ZYK1W1RQ2CJHBT5H		0
0	6	5	Double_Slit	Results		1	0	2	0			0		United States	28739	52	Male	White	0	11	1	k6wbcyjr			37YYO3NWHCPFO48QVKE853NWZ8FCC2	3U1ZIKCYY7PCG0ZYK1W1RQ2CJHBT5H		0
0	6	5	Double_Slit	Results		1	0	2	0		8	1		United States	07424	37	Female	White	0	9	1	k6wbcyjr			37YYO3NWHCPFO48QVKE853NWZ8FCC2	3U1ZIKCYY7PCG0ZYK1W1RQ2CJHBT5H		0
0	5	5	Double_Slit	Results		1	0	1	0		10	1		United States	95901	36	Female	Hispanic or Latino	0	14	1	k6wbcyjr			37YYO3NWHCPFO48QVKE853NWZ8FCC2	3U1ZIKCYY7PCG0ZYK1W1RQ2CJHBT5H		0
0	6	5	Double_Slit	Results		1	0	1	0		10	1		United States	32216	33	Male	White	0	8	1	7i9nhckz			3OWZNK3RYKOYCGXOKIA2NW0GUHA2UU	3U1ZIKCYY7PCG0ZYK1W1RQ2CJHBT5H		0
0	6	5	Double_Slit	Results		1	0	2	0		10	1		United States	75104	26	Male	Black or African American	0	10	1	7i9nhckz			3OWZNK3RYKOYCGXOKIA2NW0GUHA2UU	3U1ZIKCYY7PCG0ZYK1W1RQ2CJHBT5H		0
0	6	5	Double_Slit	Results		1	0	2	0		5	1		United States	31626	54	Female	Black or African American	0	1	1	7i9nhckz			3OWZNK3RYKOYCGXOKIA2NW0GUHA2UU	3U1ZIKCYY7PCG0ZYK1W1RQ2CJHBT5H		0
0	6	5	Double_Slit	Results		1	0	2	0		7	1		United States	20755	37	Male	White	0	20	1	7i9nhckz			3OWZNK3RYKOYCGXOKIA2NW0GUHA2UU	3U1ZIKCYY7PCG0ZYK1W1RQ2CJHBT5H		0
0	6	5	Double_Slit	Results		1	0	2	0		10	1		United States	55075	19	Female	White	0	11	1	7i9nhckz			3OWZNK3RYKOYCGXOKIA2NW0GUHA2UU	3U1ZIKCYY7PCG0ZYK1W1RQ2CJHBT5H		0
0	6	5	Double_Slit	Results		1	0	2	0		10	1		United States	27106	42	Male	White	0	5	1	7i9nhckz			3OWZNK3RYKOYCGXOKIA2NW0GUHA2UU	3U1ZIKCYY7PCG0ZYK1W1RQ2CJHBT5H		0
0	6	5	Double_Slit	Results		1	0	2	0		10	1		United States	80023	60	Female	White	0	18	1	7i9nhckz			3OWZNK3RYKOYCGXOKIA2NW0GUHA2UU	3U1ZIKCYY7PCG0ZYK1W1RQ2CJHBT5H		0
0	6	5	Double_Slit	Results		1	0	2	0			0		United States	97833	62	Female	White	0	13	1	7i9nhckz			3OWZNK3RYKOYCGXOKIA2NW0GUHA2UU	3U1ZIKCYY7PCG0ZYK1W1RQ2CJHBT5H		0
0	6	5	Double_Slit	Results		1	0	1	0		5	1		United States	59901	39	Female	Black or African American	0	15	1	7i9nhckz			3OWZNK3RYKOYCGXOKIA2NW0GUHA2UU	3U1ZIKCYY7PCG0ZYK1W1RQ2CJHBT5H		0
0	6	5	Double_Slit	Results		1	0	1	0		7	1		United States	35210	53	Female	White	0	2	1	7i9nhckz			3OWZNK3RYKOYCGXOKIA2NW0GUHA2UU	3U1ZIKCYY7PCG0ZYK1W1RQ2CJHBT5H		0
0	6	5	Double_Slit	Results		1	0	1	0			0		United States	98092	29	Male	White	0	19	1	7i9nhckz			3OWZNK3RYKOYCGXOKIA2NW0GUHA2UU	3U1ZIKCYY7PCG0ZYK1W1RQ2CJHBT5H		0
0	6	5	Double_Slit	Results		1	0	1	0		3	1		United States	55428	33	Male	White	0	13	1	ufsd6nx2			3EKTG13IZT2L0UENLM1LBIIVNVYLMA	3U1ZIKCYY7PCG0ZYK1W1RQ2CJHBT5H		0
0	6	5	Double_Slit	Results		1	0	2	0		7	1		United States	32803	26	Female	Mixed race	0	15	1	ufsd6nx2			3EKTG13IZT2L0UENLM1LBIIVNVYLMA	3U1ZIKCYY7PCG0ZYK1W1RQ2CJHBT5H		0
0	6	5	Double_Slit	Results		1	0	1	0		8	1		United States	86314	26	Male	White	0	12	1	ufsd6nx2			3EKTG13IZT2L0UENLM1LBIIVNVYLMA	3U1ZIKCYY7PCG0ZYK1W1RQ2CJHBT5H		0
0	6	5	Double_Slit	Results		1	0	1	0		8	1		United States	.	50	Female	Decline to Answer	0	16	1	ufsd6nx2			3EKTG13IZT2L0UENLM1LBIIVNVYLMA	3U1ZIKCYY7PCG0ZYK1W1RQ2CJHBT5H		0
0	6	5	Double_Slit	Results		1	0	2	0		6	1		United States	79936	27	Female	Hispanic or Latino	0	4	1	ufsd6nx2			3EKTG13IZT2L0UENLM1LBIIVNVYLMA	3U1ZIKCYY7PCG0ZYK1W1RQ2CJHBT5H		0
0	6	5	Double_Slit	Results		1	0	1	0			0		United States	44223	35	Female	White	0	10	1	ufsd6nx2			3EKTG13IZT2L0UENLM1LBIIVNVYLMA	3U1ZIKCYY7PCG0ZYK1W1RQ2CJHBT5H		0
0	6	5	Double_Slit	Results		1	0	2	0			0		Nepal	44126	46	Male	Asian	0	17	1	ufsd6nx2			3EKTG13IZT2L0UENLM1LBIIVNVYLMA	3U1ZIKCYY7PCG0ZYK1W1RQ2CJHBT5H		0
0	5	5	Double_Slit	Results		1	0	1	0			0		United States	32935	37	Female	Hispanic or Latino	0	6	1	ufsd6nx2			3EKTG13IZT2L0UENLM1LBIIVNVYLMA	3U1ZIKCYY7PCG0ZYK1W1RQ2CJHBT5H		0
0	6	5	Double_Slit	Results		1	0	2	0			0		United States	13088	36	Male	White	0	11	1	ufsd6nx2			3EKTG13IZT2L0UENLM1LBIIVNVYLMA	3U1ZIKCYY7PCG0ZYK1W1RQ2CJHBT5H		0
0	6	5	Double_Slit	Results		1	0	1	0			0		United States	75462	41	Female	White	0	3	1	ufsd6nx2			3EKTG13IZT2L0UENLM1LBIIVNVYLMA	3U1ZIKCYY7PCG0ZYK1W1RQ2CJHBT5H		0
0	6	5	Double_Slit	Results		1	0	1	0		7	1		United States	01913	29	Male	White	0	11	1	pw778nok			335HHSX8CC4GA4PKH8NK002UX73DHX	3U1ZIKCYY7PCG0ZYK1W1RQ2CJHBT5H		0
0	6	5	Double_Slit	Results		1	0	1	0		5	1		United States	11226	30	Male	White	0	7	1	pw778nok			335HHSX8CC4GA4PKH8NK002UX73DHX	3U1ZIKCYY7PCG0ZYK1W1RQ2CJHBT5H		0
0	6	5	Double_Slit	Results		1	0	2	0		3	1		United States	32303	37	Male	White	0	10	1	pw778nok			335HHSX8CC4GA4PKH8NK002UX73DHX	3U1ZIKCYY7PCG0ZYK1W1RQ2CJHBT5H		0
0	6	5	Double_Slit	Results		1	0	2	0			0		United States	95350	51	Female	White	0	14	1	pw778nok			335HHSX8CC4GA4PKH8NK002UX73DHX	3U1ZIKCYY7PCG0ZYK1W1RQ2CJHBT5H		0
0	6	5	Double_Slit	Results		1	0	2	0			0		United States	61071	39	Male	White	0	2	1	pw778nok			335HHSX8CC4GA4PKH8NK002UX73DHX	3U1ZIKCYY7PCG0ZYK1W1RQ2CJHBT5H		0
0	5	5	Double_Slit	Results		1	0	1	0		7.5	1		United States	78664	28	Female	Hispanic or Latino	0	5	1	pw778nok			335HHSX8CC4GA4PKH8NK002UX73DHX	3U1ZIKCYY7PCG0ZYK1W1RQ2CJHBT5H		0
0	6	5	Double_Slit	Results		1	0	2	0		2	1		United States	27408	35	Male	Black or African American	0	19	1	pw778nok			335HHSX8CC4GA4PKH8NK002UX73DHX	3U1ZIKCYY7PCG0ZYK1W1RQ2CJHBT5H		0
0	6	5	Double_Slit	Results		1	0	2	0		9	1		United States	92082	25	Male	White	0	6	1	pw778nok			335HHSX8CC4GA4PKH8NK002UX73DHX	3U1ZIKCYY7PCG0ZYK1W1RQ2CJHBT5H		0
0	6	5	Double_Slit	Results		1	0	2	0		8	1		United States	48082	34	Male	White	0	3	1	pw778nok			335HHSX8CC4GA4PKH8NK002UX73DHX	3U1ZIKCYY7PCG0ZYK1W1RQ2CJHBT5H		0
0	6	5	Double_Slit	Results		1	0	1	0			0		United States	49120	45	Female	White	0	6	1	yg8kj6sp			3VMHWJRYHUFAUE3VDI0WRMT9XA2FX3	3U1ZIKCYY7PCG0ZYK1W1RQ2CJHBT5H		0
0	6	5	Double_Slit	Results		1	0	2	0			0		United States	45601	25	Male	White	0	4	1	yg8kj6sp			3VMHWJRYHUFAUE3VDI0WRMT9XA2FX3	3U1ZIKCYY7PCG0ZYK1W1RQ2CJHBT5H		0
0	5	5	Double_Slit	Results		1	0	1	0		3	1		United States	37144	41	Female	White	0	20	1	yg8kj6sp			3VMHWJRYHUFAUE3VDI0WRMT9XA2FX3	3U1ZIKCYY7PCG0ZYK1W1RQ2CJHBT5H		0
0	6	5	Double_Slit	Results		1	0	1	0			0		United States	10025	28	Male	Black or African American	0	7	1	yg8kj6sp			3VMHWJRYHUFAUE3VDI0WRMT9XA2FX3	3U1ZIKCYY7PCG0ZYK1W1RQ2CJHBT5H		0
0	6	5	Double_Slit	Results		1	0	2	0		10	1		United States	24141	45	Male	White	0	18	1	yg8kj6sp			3VMHWJRYHUFAUE3VDI0WRMT9XA2FX3	3U1ZIKCYY7PCG0ZYK1W1RQ2CJHBT5H		0
0	5	5	Double_Slit	Results		1	0	1	0		10	1		United States	100001	32	Male	Black or African American	0	1	1	yg8kj6sp			3VMHWJRYHUFAUE3VDI0WRMT9XA2FX3	3U1ZIKCYY7PCG0ZYK1W1RQ2CJHBT5H		0
0	6	5	Double_Slit	Results		1	0	2	0		10	1		United States	06101	32	Male	White	0	16	1	yg8kj6sp			3VMHWJRYHUFAUE3VDI0WRMT9XA2FX3	3U1ZIKCYY7PCG0ZYK1W1RQ2CJHBT5H		0
0	6	5	Double_Slit	Results		1	0	2	0			0		United States	26505	27	Female	White	0	9	1	yg8kj6sp			3VMHWJRYHUFAUE3VDI0WRMT9XA2FX3	3U1ZIKCYY7PCG0ZYK1W1RQ2CJHBT5H		0
0	6	5	Double_Slit	Results		1	0	1	0		10	1		United States	35062	34	Male	White	0	15	1	yg8kj6sp			3VMHWJRYHUFAUE3VDI0WRMT9XA2FX3	3U1ZIKCYY7PCG0ZYK1W1RQ2CJHBT5H		0
0	6	5	Double_Slit	Results		1	0	2	0		7	1		United States	74129	26	Male	White	0	8	1	yg8kj6sp			3VMHWJRYHUFAUE3VDI0WRMT9XA2FX3	3U1ZIKCYY7PCG0ZYK1W1RQ2CJHBT5H		0
0	6	5	Double_Slit	Results		1	0	2	0		8	1		United States	75001	25	Male	White	0	11	1	yg8kj6sp			3VMHWJRYHUFAUE3VDI0WRMT9XA2FX3	3U1ZIKCYY7PCG0ZYK1W1RQ2CJHBT5H		0
0	6	5	Double_Slit	Results		1	0	1	0			0		United States	10801	34	Male	White	0	16	1	z6tsqgx4			39N6W9XWRCM58JP0TYSGSL0U0VXYGS	3U1ZIKCYY7PCG0ZYK1W1RQ2CJHBT5H		0
0	6	5	Double_Slit	Results		1	0	2	0		9	1		United States	70501	50	Female	White	0	8	1	z6tsqgx4			39N6W9XWRCM58JP0TYSGSL0U0VXYGS	3U1ZIKCYY7PCG0ZYK1W1RQ2CJHBT5H		0
0	6	5	Double_Slit	Results		1	0	1	0		10	1		United States	10940	25	Male	White	0	12	1	z6tsqgx4			39N6W9XWRCM58JP0TYSGSL0U0VXYGS	3U1ZIKCYY7PCG0ZYK1W1RQ2CJHBT5H		0
0	6	5	Double_Slit	Results		1	0	2	0		7	1		United States	85381	30	Female	White	0	5	1	yg8kj6sp			3VMHWJRYHUFAUE3VDI0WRMT9XA2FX3	3U1ZIKCYY7PCG0ZYK1W1RQ2CJHBT5H		0
0	6	5	Double_Slit	Results		1	0	1	0		3	1		United States	46394	41	Male	White	0	13	1	z6tsqgx4			39N6W9XWRCM58JP0TYSGSL0U0VXYGS	3U1ZIKCYY7PCG0ZYK1W1RQ2CJHBT5H		0
0	6	5	Double_Slit	Results		1	0	2	0		10	1		United States	10003	29	Male	Black or African American	0	19	1	z6tsqgx4			39N6W9XWRCM58JP0TYSGSL0U0VXYGS	3U1ZIKCYY7PCG0ZYK1W1RQ2CJHBT5H		0
0	6	5	Double_Slit	Results		1	0	1	0		7.5	1		United States	29401	28	Male	Hispanic or Latino	0	18	1	z6tsqgx4			39N6W9XWRCM58JP0TYSGSL0U0VXYGS	3U1ZIKCYY7PCG0ZYK1W1RQ2CJHBT5H		0
0	6	5	Double_Slit	Results		1	0	2	0		10	1		United States	20602	25	Male	White	0	6	1	z6tsqgx4			39N6W9XWRCM58JP0TYSGSL0U0VXYGS	3U1ZIKCYY7PCG0ZYK1W1RQ2CJHBT5H		0
0	5	5	Double_Slit	Results		1	0	2	0		8	1		United States	90201	28	Male	Hispanic or Latino	0	3	1	z6tsqgx4			39N6W9XWRCM58JP0TYSGSL0U0VXYGS	3U1ZIKCYY7PCG0ZYK1W1RQ2CJHBT5H		0
0	6	5	Double_Slit	Results		1	0	1	0		10	1		United States	75201	29	Male	White	0	11	1	z6tsqgx4			39N6W9XWRCM58JP0TYSGSL0U0VXYGS	3U1ZIKCYY7PCG0ZYK1W1RQ2CJHBT5H		0
0	6	5	Double_Slit	Results		1	0	2	0		3	1		United States	47715	28	Female	White	0	20	1	z6tsqgx4			39N6W9XWRCM58JP0TYSGSL0U0VXYGS	3U1ZIKCYY7PCG0ZYK1W1RQ2CJHBT5H		0
0	6	5	Double_Slit	Results		1	0	1	0			0		United States	49464	23	Female	Asian	0	7	1	z6tsqgx4			39N6W9XWRCM58JP0TYSGSL0U0VXYGS	3U1ZIKCYY7PCG0ZYK1W1RQ2CJHBT5H		0
0	6	5	Double_Slit	Results		1	0	1	0		3	1		United States	24012	38	Female	White	0	2	1	z6tsqgx4			39N6W9XWRCM58JP0TYSGSL0U0VXYGS	3U1ZIKCYY7PCG0ZYK1W1RQ2CJHBT5H		0
0	6	5	Double_Slit	Results		1	0	2	0			0		United States	91214	28	Male	Asian	0	17	1	9uahy2c6			3XEIP58NLZMLZ1D60BRFJKE426QZLT	3U1ZIKCYY7PCG0ZYK1W1RQ2CJHBT5H		0
0	6	5	Double_Slit	Results		1	0	2	0		10	1		United States	10075	32	Male	Black or African American	0	8	1	9uahy2c6			3XEIP58NLZMLZ1D60BRFJKE426QZLT	3U1ZIKCYY7PCG0ZYK1W1RQ2CJHBT5H		0
0	6	5	Double_Slit	Results		1	0	1	0		8	1		United States	30213	25	Male	Asian	0	5	1	9uahy2c6			3XEIP58NLZMLZ1D60BRFJKE426QZLT	3U1ZIKCYY7PCG0ZYK1W1RQ2CJHBT5H		0
0	6	5	Double_Slit	Results		1	0	1	0		8	1		United States	80011	33	Male	White	0	4	1	9uahy2c6			3XEIP58NLZMLZ1D60BRFJKE426QZLT	3U1ZIKCYY7PCG0ZYK1W1RQ2CJHBT5H		0
0	6	5	Double_Slit	Results		1	0	2	0			0		United States	84720	28	Male	White	0	10	1	9uahy2c6			3XEIP58NLZMLZ1D60BRFJKE426QZLT	3U1ZIKCYY7PCG0ZYK1W1RQ2CJHBT5H		0
0	6	5	Double_Slit	Results		1	0	2	0		10	1		United Kingdom	32003	25	Male	White	0	13	1	9uahy2c6			3XEIP58NLZMLZ1D60BRFJKE426QZLT	3U1ZIKCYY7PCG0ZYK1W1RQ2CJHBT5H		0
0	6	5	Double_Slit	Results		1	0	2	0		7	1		United States	94505	28	Female	White	0	20	1	9uahy2c6			3XEIP58NLZMLZ1D60BRFJKE426QZLT	3U1ZIKCYY7PCG0ZYK1W1RQ2CJHBT5H		0
0	6	5	Double_Slit	Results		1	0	2	0		10	1		United States	74055	40	Male	White	0	7	1	9uahy2c6			3XEIP58NLZMLZ1D60BRFJKE426QZLT	3U1ZIKCYY7PCG0ZYK1W1RQ2CJHBT5H		0
0	6	5	Double_Slit	Results		1	0	2	0		10	1		United States	89102	25	Male	White	0	11	1	9uahy2c6			3XEIP58NLZMLZ1D60BRFJKE426QZLT	3U1ZIKCYY7PCG0ZYK1W1RQ2CJHBT5H		0
0	6	5	Double_Slit	Results		1	0	1	0		8	1		United States	98092	29	Male	White	0	5	1	jozhruef			3I7KR83SN9CV94DBBDLFRWZWY309KO	3U1ZIKCYY7PCG0ZYK1W1RQ2CJHBT5H		0
0	6	5	Double_Slit	Results		1	0	2	0		8	1		United States	28805	24	Male	White	0	3	1	jozhruef			3I7KR83SN9CV94DBBDLFRWZWY309KO	3U1ZIKCYY7PCG0ZYK1W1RQ2CJHBT5H		0
0	6	5	Double_Slit	Results		1	0	1	0			0		United States	10607	34	Male	White	0	17	1	jozhruef			3I7KR83SN9CV94DBBDLFRWZWY309KO	3U1ZIKCYY7PCG0ZYK1W1RQ2CJHBT5H		0
0	6	5	Double_Slit	Results		1	0	2	0		3	1		United States	92808	22	Male	Asian	0	8	1	jozhruef			3I7KR83SN9CV94DBBDLFRWZWY309KO	3U1ZIKCYY7PCG0ZYK1W1RQ2CJHBT5H		0
0	6	5	Double_Slit	Results		1	0	2	0		8	1		United States	95838	28	Female	White	0	19	1	jozhruef			3I7KR83SN9CV94DBBDLFRWZWY309KO	3U1ZIKCYY7PCG0ZYK1W1RQ2CJHBT5H		0
0	6	5	Double_Slit	Results		1	0	1	0		7.5	1		United States	53719	36	Male	White	0	9	1	jozhruef			3I7KR83SN9CV94DBBDLFRWZWY309KO	3U1ZIKCYY7PCG0ZYK1W1RQ2CJHBT5H		0
0	6	5	Double_Slit	Results		1	0	2	0		2	1		United States	37659	66	Female	White	0	7	1	jozhruef			3I7KR83SN9CV94DBBDLFRWZWY309KO	3U1ZIKCYY7PCG0ZYK1W1RQ2CJHBT5H		0
0	6	5	Double_Slit	Results		1	0	2	0		7	1		United States	13027	29	Male	White	0	20	1	jozhruef			3I7KR83SN9CV94DBBDLFRWZWY309KO	3U1ZIKCYY7PCG0ZYK1W1RQ2CJHBT5H		0
0	6	5	Double_Slit	Results		1	0	2	0		4	1		United States	36027	28	Male	White	0	6	1	jozhruef			3I7KR83SN9CV94DBBDLFRWZWY309KO	3U1ZIKCYY7PCG0ZYK1W1RQ2CJHBT5H		0
0	6	5	Double_Slit	Results		1	0	2	0		5	1		United States	07097	27	Male	Black or African American	0	4	1	jozhruef			3I7KR83SN9CV94DBBDLFRWZWY309KO	3U1ZIKCYY7PCG0ZYK1W1RQ2CJHBT5H		0
0	6	5	Double_Slit	Results		1	0	1	0			0		United States	23462	41	Male	Black or African American	0	11	1	jozhruef			3I7KR83SN9CV94DBBDLFRWZWY309KO	3U1ZIKCYY7PCG0ZYK1W1RQ2CJHBT5H		0
0	6	5	Double_Slit	Results		1	0	1	0		7	1		United States	30301	39	Female	White	0	16	1	jozhruef			3I7KR83SN9CV94DBBDLFRWZWY309KO	3U1ZIKCYY7PCG0ZYK1W1RQ2CJHBT5H		0
0	6	5	Double_Slit	Results		1	0	2	0			0		United States	48206	35	Female	Black or African American	0	1	1	jozhruef			3I7KR83SN9CV94DBBDLFRWZWY309KO	3U1ZIKCYY7PCG0ZYK1W1RQ2CJHBT5H		0
0	6	5	Double_Slit	Results		1	0	2	0		7	1		United States	95838	28	Female	White	0	6	1	ouikp11n			3VZYA8PITNXAVR4V4UYGWWFLY9C50O	3U1ZIKCYY7PCG0ZYK1W1RQ2CJHBT5H		0
0	6	5	Double_Slit	Results		1	0	2	0			0		United States	15963	48	Female	White	0	20	1	ouikp11n			3VZYA8PITNXAVR4V4UYGWWFLY9C50O	3U1ZIKCYY7PCG0ZYK1W1RQ2CJHBT5H		0
0	6	5	Double_Slit	Results		1	0	1	0		10	1		United States	94027	27	Male	White	0	14	1	ouikp11n			3VZYA8PITNXAVR4V4UYGWWFLY9C50O	3U1ZIKCYY7PCG0ZYK1W1RQ2CJHBT5H		0
0	6	5	Double_Slit	Results		1	0	2	0		3	1		United States	46236	54	Male	White	0	15	1	ouikp11n			3VZYA8PITNXAVR4V4UYGWWFLY9C50O	3U1ZIKCYY7PCG0ZYK1W1RQ2CJHBT5H		0
0	6	5	Double_Slit	Results		1	0	1	0		3	1		United States	27408	35	Male	Black or African American	0	10	1	ouikp11n			3VZYA8PITNXAVR4V4UYGWWFLY9C50O	3U1ZIKCYY7PCG0ZYK1W1RQ2CJHBT5H		0
0	6	5	Double_Slit	Results		1	0	2	0		3	1		United States	75069	33	Male	White	0	18	1	ouikp11n			3VZYA8PITNXAVR4V4UYGWWFLY9C50O	3U1ZIKCYY7PCG0ZYK1W1RQ2CJHBT5H		0
0	6	5	Double_Slit	Results		1	0	1	0			0		United States	98372	27	Male	White	0	5	1	ouikp11n			3VZYA8PITNXAVR4V4UYGWWFLY9C50O	3U1ZIKCYY7PCG0ZYK1W1RQ2CJHBT5H		0
0	6	5	Double_Slit	Results		1	0	2	0		7	1		United States	18104	39	Male	White	0	12	1	ouikp11n			3VZYA8PITNXAVR4V4UYGWWFLY9C50O	3U1ZIKCYY7PCG0ZYK1W1RQ2CJHBT5H		0
0	6	5	Double_Slit	Results		1	0	2	0			0		United States	12839	37	Female	White	0	1	1	ouikp11n			3VZYA8PITNXAVR4V4UYGWWFLY9C50O	3U1ZIKCYY7PCG0ZYK1W1RQ2CJHBT5H		0
0	6	5	Double_Slit	Results		1	0	2	0		7	1		United States	41537	32	Male	White	0	8	1	ouikp11n			3VZYA8PITNXAVR4V4UYGWWFLY9C50O	3U1ZIKCYY7PCG0ZYK1W1RQ2CJHBT5H		0
0	6	5	Double_Slit	Results		1	0	2	0			0		United States	85650	53	Female	White	0	18	1	ac7eehr3			3OND0WXMHVEL2A3KD3Y46IKFXKKHEC	3U1ZIKCYY7PCG0ZYK1W1RQ2CJHBT5H		0
0	6	5	Double_Slit	Results		1	0	2	0		4	1		United States	29650	37	Male	Mixed race	0	12	1	ac7eehr3			3OND0WXMHVEL2A3KD3Y46IKFXKKHEC	3U1ZIKCYY7PCG0ZYK1W1RQ2CJHBT5H		0
0	6	5	Double_Slit	Results		1	0	2	0		10	1		United States	73301	24	Female	White	0	15	1	ac7eehr3			3OND0WXMHVEL2A3KD3Y46IKFXKKHEC	3U1ZIKCYY7PCG0ZYK1W1RQ2CJHBT5H		0
0	6	5	Double_Slit	Results		1	0	2	0		7	1		United States	85719	49	Male	White	0	20	1	ac7eehr3			3OND0WXMHVEL2A3KD3Y46IKFXKKHEC	3U1ZIKCYY7PCG0ZYK1W1RQ2CJHBT5H		0
0	6	5	Double_Slit	Results		1	0	1	0			0		United States	75001	35	Male	White	0	11	1	ac7eehr3			3OND0WXMHVEL2A3KD3Y46IKFXKKHEC	3U1ZIKCYY7PCG0ZYK1W1RQ2CJHBT5H		0
0	6	5	Double_Slit	Results		1	0	1	0			0		United States	39401	24	Male	White	0	14	1	ac7eehr3			3OND0WXMHVEL2A3KD3Y46IKFXKKHEC	3U1ZIKCYY7PCG0ZYK1W1RQ2CJHBT5H		0
0	6	5	Double_Slit	Results		1	0	1	0		8	1		United States	37841	37	Decline to Answer	Decline to Answer	0	5	1	ac7eehr3			3OND0WXMHVEL2A3KD3Y46IKFXKKHEC	3U1ZIKCYY7PCG0ZYK1W1RQ2CJHBT5H		0
0	6	5	Double_Slit	Results		1	0	1	0		4	1		United States	94544	31	Male	Asian	0	1	1	ac7eehr3			3OND0WXMHVEL2A3KD3Y46IKFXKKHEC	3U1ZIKCYY7PCG0ZYK1W1RQ2CJHBT5H		0
0	6	5	Double_Slit	Results		1	0	1	0		5	1		United States	95123	36	Male	White	0	13	1	ac7eehr3			3OND0WXMHVEL2A3KD3Y46IKFXKKHEC	3U1ZIKCYY7PCG0ZYK1W1RQ2CJHBT5H		0
0	6	5	Double_Slit	Results		1	0	2	0		7	1		United States	93727	47	Female	White	0	10	1	ac7eehr3			3OND0WXMHVEL2A3KD3Y46IKFXKKHEC	3U1ZIKCYY7PCG0ZYK1W1RQ2CJHBT5H		0
0	6	5	Double_Slit	Results		1	0	1	0		7	1		United States	98101	24	Male	White	0	2	1	2k5n3yzn			3R868ACW4RB5D9Z5PKUZ6S9W6QGZG1	3U1ZIKCYY7PCG0ZYK1W1RQ2CJHBT5H		0
0	6	5	Double_Slit	Results		1	0	1	0		2	1		United States	13211	70	Female	White	0	12	1	2k5n3yzn			3R868ACW4RB5D9Z5PKUZ6S9W6QGZG1	3U1ZIKCYY7PCG0ZYK1W1RQ2CJHBT5H		0
0	6	5	Double_Slit	Results		1	0	2	0		10	1		United States	31763	25	Male	White	0	5	1	2k5n3yzn			3R868ACW4RB5D9Z5PKUZ6S9W6QGZG1	3U1ZIKCYY7PCG0ZYK1W1RQ2CJHBT5H		0
0	6	5	Double_Slit	Results		1	0	2	0		8	1		United States	07442	30	Male	Hispanic or Latino	0	10	1	2k5n3yzn			3R868ACW4RB5D9Z5PKUZ6S9W6QGZG1	3U1ZIKCYY7PCG0ZYK1W1RQ2CJHBT5H		0
0	6	5	Double_Slit	Results		1	0	2	0		7	1		United States	60016	29	Male	Hispanic or Latino	0	15	1	2k5n3yzn			3R868ACW4RB5D9Z5PKUZ6S9W6QGZG1	3U1ZIKCYY7PCG0ZYK1W1RQ2CJHBT5H		0
0	6	5	Double_Slit	Results		1	0	2	0			0		United States	47805	35	Female	White	0	17	1	2k5n3yzn			3R868ACW4RB5D9Z5PKUZ6S9W6QGZG1	3U1ZIKCYY7PCG0ZYK1W1RQ2CJHBT5H		0
0	6	5	Double_Slit	Results		1	0	2	0			0		United States	78666	51	Male	White	0	3	1	2k5n3yzn			3R868ACW4RB5D9Z5PKUZ6S9W6QGZG1	3U1ZIKCYY7PCG0ZYK1W1RQ2CJHBT5H		0
0	6	5	Double_Slit	Results		1	0	2	0			0		United States	54166	31	Female	White	0	20	1	2k5n3yzn			3R868ACW4RB5D9Z5PKUZ6S9W6QGZG1	3U1ZIKCYY7PCG0ZYK1W1RQ2CJHBT5H		0
0	6	5	Double_Slit	Results		1	0	1	0		7	1		United States	78109	38	Male	Hispanic or Latino	0	18	1	2k5n3yzn			3R868ACW4RB5D9Z5PKUZ6S9W6QGZG1	3U1ZIKCYY7PCG0ZYK1W1RQ2CJHBT5H		0
0	6	5	Double_Slit	Results		1	0	2	1	10		0		United States	66503	28	Female	Black or African American	0	17	1	nvkd69q5			3UEDKCTP9UPRVLPIWGNVD08Q33Z7KD	3U1ZIKCYY7PCG0ZYK1W1RQ2CJHBT5H		0
0	6	5	Double_Slit	Results		1	0	2	1	10		0		United States	10940	25	Male	White	0	8	1	nvkd69q5			3UEDKCTP9UPRVLPIWGNVD08Q33Z7KD	3U1ZIKCYY7PCG0ZYK1W1RQ2CJHBT5H		0
0	6	5	Double_Slit	Results		1	0	2	1	0.5		0		United States	10009	30	Female	Black or African American	0	19	1	nvkd69q5			3UEDKCTP9UPRVLPIWGNVD08Q33Z7KD	3U1ZIKCYY7PCG0ZYK1W1RQ2CJHBT5H		0
0	6	5	Double_Slit	Results		1	0	1	1	10		0		United States	35650	33	Female	White	0	5	1	nvkd69q5			3UEDKCTP9UPRVLPIWGNVD08Q33Z7KD	3U1ZIKCYY7PCG0ZYK1W1RQ2CJHBT5H		0
0	6	5	Double_Slit	Results		1	0	1	1	9.5		0		United States	61820	34	Male	White	0	2	1	nvkd69q5			3UEDKCTP9UPRVLPIWGNVD08Q33Z7KD	3U1ZIKCYY7PCG0ZYK1W1RQ2CJHBT5H		0
0	6	5	Double_Slit	Results		1	0	1	1	7.5	7.5	1		United States	53220	48	Female	Asian	0	9	1	nvkd69q5			3UEDKCTP9UPRVLPIWGNVD08Q33Z7KD	3U1ZIKCYY7PCG0ZYK1W1RQ2CJHBT5H		0
0	6	5	Double_Slit	Results		1	0	1	1	8.5		0		United States	98092	29	Male	White	0	11	1	nvkd69q5			3UEDKCTP9UPRVLPIWGNVD08Q33Z7KD	3U1ZIKCYY7PCG0ZYK1W1RQ2CJHBT5H		0
0	6	5	Double_Slit	Results		1	0	2	1	7.5	7.5	1		United States	60062	24	Male	Black or African American	0	18	1	nvkd69q5			3UEDKCTP9UPRVLPIWGNVD08Q33Z7KD	3U1ZIKCYY7PCG0ZYK1W1RQ2CJHBT5H		0
0	5	5	Double_Slit	Results		1	0	2	1	5		0		New Zealand	18944	50	Male	White	0	3	1	nvkd69q5			3UEDKCTP9UPRVLPIWGNVD08Q33Z7KD	3U1ZIKCYY7PCG0ZYK1W1RQ2CJHBT5H		0
0	6	5	Double_Slit	Results		1	0	2	1	10		0		United States	92649	61	Male	White	0	20	1	nvkd69q5			3UEDKCTP9UPRVLPIWGNVD08Q33Z7KD	3U1ZIKCYY7PCG0ZYK1W1RQ2CJHBT5H		0
0	6	5	Double_Slit	Results		1	0	1	1	8	10	1		United States	83204	34	Female	White	0	9	1	6tksvnn2			3D7VY91L64W9NLSBU9CRXFMQBYLMBJ	3U1ZIKCYY7PCG0ZYK1W1RQ2CJHBT5H		0
0	6	5	Double_Slit	Results		1	0	1	1	5		0		United States	85338	22	Male	Pacific Islander	0	14	1	6tksvnn2			3D7VY91L64W9NLSBU9CRXFMQBYLMBJ	3U1ZIKCYY7PCG0ZYK1W1RQ2CJHBT5H		0
0	6	5	Double_Slit	Results		1	0	2	1	4		0		United States	37916	21	Female	White	0	4	1	6tksvnn2			3D7VY91L64W9NLSBU9CRXFMQBYLMBJ	3U1ZIKCYY7PCG0ZYK1W1RQ2CJHBT5H		0
0	6	5	Double_Slit	Results		1	0	1	1	8.5		0		United States	32935	37	Female	Hispanic or Latino	0	5	1	6tksvnn2			3D7VY91L64W9NLSBU9CRXFMQBYLMBJ	3U1ZIKCYY7PCG0ZYK1W1RQ2CJHBT5H		0
0	6	5	Double_Slit	Results		1	0	1	1	8	8	1		United States	95350	51	Female	White	0	19	1	6tksvnn2			3D7VY91L64W9NLSBU9CRXFMQBYLMBJ	3U1ZIKCYY7PCG0ZYK1W1RQ2CJHBT5H		0
0	6	5	Double_Slit	Results		1	0	2	1	10		0		United States	79705	23	Female	Hispanic or Latino	0	1	1	6tksvnn2			3D7VY91L64W9NLSBU9CRXFMQBYLMBJ	3U1ZIKCYY7PCG0ZYK1W1RQ2CJHBT5H		0
0	6	5	Double_Slit	Results		1	0	1	1	2	3	1		United States	55437	41	Male	White	0	8	1	6tksvnn2			3D7VY91L64W9NLSBU9CRXFMQBYLMBJ	3U1ZIKCYY7PCG0ZYK1W1RQ2CJHBT5H		0
0	6	5	Double_Slit	Results		1	0	1	1	0		0		United States	38619	30	Female	White	0	17	1	ttl3hne9			386659BNTKGB793C37W4T624MMH10Y	3U1ZIKCYY7PCG0ZYK1W1RQ2CJHBT5H		0
0	6	5	Double_Slit	Results		1	0	1	1	3	3	1		United States	28201	44	Male	White	0	5	1	ttl3hne9			386659BNTKGB793C37W4T624MMH10Y	3U1ZIKCYY7PCG0ZYK1W1RQ2CJHBT5H		0
0	6	5	Double_Slit	Results		1	0	1	1	7	8	1		United States	94505	28	Female	White	0	16	1	ttl3hne9			386659BNTKGB793C37W4T624MMH10Y	3U1ZIKCYY7PCG0ZYK1W1RQ2CJHBT5H		0
0	6	5	Double_Slit	Results		1	0	2	1	10		0		United States	92672	30	Male	White	0	13	1	ttl3hne9			386659BNTKGB793C37W4T624MMH10Y	3U1ZIKCYY7PCG0ZYK1W1RQ2CJHBT5H		0
0	5	5	Double_Slit	Results		1	0	2	1	9		0		United States	60115	20	Male	White	0	1	1	ttl3hne9			386659BNTKGB793C37W4T624MMH10Y	3U1ZIKCYY7PCG0ZYK1W1RQ2CJHBT5H		0
0	6	5	Double_Slit	Results		1	0	1	1	8	9	1		United States	95691	28	Male	White	0	18	1	ttl3hne9			386659BNTKGB793C37W4T624MMH10Y	3U1ZIKCYY7PCG0ZYK1W1RQ2CJHBT5H		0
0	6	5	Double_Slit	Results		1	0	1	1	6		0		United States	77494	32	Female	White	0	8	1	ttl3hne9			386659BNTKGB793C37W4T624MMH10Y	3U1ZIKCYY7PCG0ZYK1W1RQ2CJHBT5H		0
0	6	5	Double_Slit	Results		1	0	2	1	5		0		United States	18229	32	Male	White	0	7	1	ttl3hne9			386659BNTKGB793C37W4T624MMH10Y	3U1ZIKCYY7PCG0ZYK1W1RQ2CJHBT5H		0
0	6	5	Double_Slit	Results		1	0	1	1	7	6	1		United States	27909	22	Male	White	0	2	1	ttl3hne9			386659BNTKGB793C37W4T624MMH10Y	3U1ZIKCYY7PCG0ZYK1W1RQ2CJHBT5H		0
0	6	5	Double_Slit	Results		1	0	1	1	8	8	1		United States	94510	36	Female	White	0	9	1	ttl3hne9			386659BNTKGB793C37W4T624MMH10Y	3U1ZIKCYY7PCG0ZYK1W1RQ2CJHBT5H		0
0	6	5	Double_Slit	Results		1	0	2	1	6.5		0		United States	40324	33	Female	White	0	14	1	ttl3hne9			386659BNTKGB793C37W4T624MMH10Y	3U1ZIKCYY7PCG0ZYK1W1RQ2CJHBT5H		0
0	6	5	Double_Slit	Results		1	0	1	1	8	8	1		United States	53703	38	Male	White	0	20	1	ttl3hne9			386659BNTKGB793C37W4T624MMH10Y	3U1ZIKCYY7PCG0ZYK1W1RQ2CJHBT5H		0
0	6	5	Double_Slit	Results		1	0	2	1	10		0		United States	66614	34	Male	White	0	15	1	ttl3hne9			386659BNTKGB793C37W4T624MMH10Y	3U1ZIKCYY7PCG0ZYK1W1RQ2CJHBT5H		0
0	6	5	Double_Slit	Results		1	0	1	1	8.5		0		United States	90242	34	Male	Hispanic or Latino	0	3	1	ft010zns			3PR3LXCWSEY1T4CIAW04HQ7YU5RX9Z	3U1ZIKCYY7PCG0ZYK1W1RQ2CJHBT5H		0
0	6	5	Double_Slit	Results		1	0	2	1	10		0		United States	77040	32	Male	White	0	9	1	ft010zns			3PR3LXCWSEY1T4CIAW04HQ7YU5RX9Z	3U1ZIKCYY7PCG0ZYK1W1RQ2CJHBT5H		0
0	6	5	Double_Slit	Results		1	0	1	1	9.5		0		United States	27572	40	Female	White	0	16	1	ft010zns			3PR3LXCWSEY1T4CIAW04HQ7YU5RX9Z	3U1ZIKCYY7PCG0ZYK1W1RQ2CJHBT5H		0
0	6	5	Double_Slit	Results		1	0	2	1	5		0		United States	94601	28	Female	Hispanic or Latino	0	4	1	ft010zns			3PR3LXCWSEY1T4CIAW04HQ7YU5RX9Z	3U1ZIKCYY7PCG0ZYK1W1RQ2CJHBT5H		0
0	6	5	Double_Slit	Results		1	0	1	1	0		0		United States	33406	68	Female	White	0	18	1	ft010zns			3PR3LXCWSEY1T4CIAW04HQ7YU5RX9Z	3U1ZIKCYY7PCG0ZYK1W1RQ2CJHBT5H		0
0	6	5	Double_Slit	Results		1	0	2	1	10		0		United States	20784	44	Male	White	0	14	1	ft010zns			3PR3LXCWSEY1T4CIAW04HQ7YU5RX9Z	3U1ZIKCYY7PCG0ZYK1W1RQ2CJHBT5H		0
0	6	5	Double_Slit	Results		1	0	1	1	9		0		United States	14225	31	Male	White	0	7	1	ft010zns			3PR3LXCWSEY1T4CIAW04HQ7YU5RX9Z	3U1ZIKCYY7PCG0ZYK1W1RQ2CJHBT5H		0
0	6	5	Double_Slit	Results		1	0	2	1	10		0		United States	97233	28	Male	Hispanic or Latino	0	12	1	ft010zns			3PR3LXCWSEY1T4CIAW04HQ7YU5RX9Z	3U1ZIKCYY7PCG0ZYK1W1RQ2CJHBT5H		0
0	6	5	Double_Slit	Results		1	0	2	1	8	8	1		United States	64029	28	Female	Hispanic or Latino	0	1	1	ft010zns			3PR3LXCWSEY1T4CIAW04HQ7YU5RX9Z	3U1ZIKCYY7PCG0ZYK1W1RQ2CJHBT5H		0
0	6	5	Double_Slit	Results		1	0	1	1	8	8	1		United States	63146	43	Male	White	0	17	1	ft010zns			3PR3LXCWSEY1T4CIAW04HQ7YU5RX9Z	3U1ZIKCYY7PCG0ZYK1W1RQ2CJHBT5H		0
0	6	5	Double_Slit	Results		1	0	1	1	10		0		United States	98204	28	Male	White	0	13	1	nq5dbaci			3R868ACW4RB5D9Z5PKUZ6S9W6INGZ9	3U1ZIKCYY7PCG0ZYK1W1RQ2CJHBT5H		0
0	6	5	Double_Slit	Results		1	0	1	1	5		0		United States	02747	30	Male	Black or African American	0	5	1	nq5dbaci			3R868ACW4RB5D9Z5PKUZ6S9W6INGZ9	3U1ZIKCYY7PCG0ZYK1W1RQ2CJHBT5H		0
0	6	5	Double_Slit	Results		1	0	2	1	6		0		United States	40374	43	Male	White	0	8	1	nq5dbaci			3R868ACW4RB5D9Z5PKUZ6S9W6INGZ9	3U1ZIKCYY7PCG0ZYK1W1RQ2CJHBT5H		0
0	6	5	Double_Slit	Results		1	0	1	1	7	7	1		United States	40217	36	Female	White	0	18	1	nq5dbaci			3R868ACW4RB5D9Z5PKUZ6S9W6INGZ9	3U1ZIKCYY7PCG0ZYK1W1RQ2CJHBT5H		0
0	6	5	Double_Slit	Results		1	0	1	1	10		0		United States	77357	52	Female	White	0	16	1	nq5dbaci			3R868ACW4RB5D9Z5PKUZ6S9W6INGZ9	3U1ZIKCYY7PCG0ZYK1W1RQ2CJHBT5H		0
0	6	5	Double_Slit	Results		1	0	1	1	10		0		United States	06101	32	Male	White	0	10	1	nq5dbaci			3R868ACW4RB5D9Z5PKUZ6S9W6INGZ9	3U1ZIKCYY7PCG0ZYK1W1RQ2CJHBT5H		0
0	6	5	Double_Slit	Results		1	0	1	1	8	9	1		United States	64077	34	Male	Black or African American	0	11	1	nq5dbaci			3R868ACW4RB5D9Z5PKUZ6S9W6INGZ9	3U1ZIKCYY7PCG0ZYK1W1RQ2CJHBT5H		0
0	6	5	Double_Slit	Results		1	0	1	1	10		0		United States	32725	29	Male	White	0	7	1	nq5dbaci			3R868ACW4RB5D9Z5PKUZ6S9W6INGZ9	3U1ZIKCYY7PCG0ZYK1W1RQ2CJHBT5H		0
0	6	5	Double_Slit	Results		1	0	1	1	9		0		United States	94561	30	Male	White	0	9	1	nq5dbaci			3R868ACW4RB5D9Z5PKUZ6S9W6INGZ9	3U1ZIKCYY7PCG0ZYK1W1RQ2CJHBT5H		0
0	6	5	Double_Slit	Results		1	0	2	1	7	7	1		United States	94027	27	Male	White	0	14	1	nq5dbaci			3R868ACW4RB5D9Z5PKUZ6S9W6INGZ9	3U1ZIKCYY7PCG0ZYK1W1RQ2CJHBT5H		0
0	6	5	Double_Slit	Results		1	0	1	1	10		0		United States	45424	40	Male	Black or African American	0	19	1	nq5dbaci			3R868ACW4RB5D9Z5PKUZ6S9W6INGZ9	3U1ZIKCYY7PCG0ZYK1W1RQ2CJHBT5H		0
0	6	5	Double_Slit	Results		1	0	2	1	8	10	1		United States	49008	35	Male	Mixed race	0	4	1	qg17qbi6			3QQUBC64ZDDMI6GCB6J9ZR2IZUDXN3	3U1ZIKCYY7PCG0ZYK1W1RQ2CJHBT5H		0
0	6	5	Double_Slit	Results		1	0	2	1	5		0		United States	33068	24	Male	White	0	18	1	qg17qbi6			3QQUBC64ZDDMI6GCB6J9ZR2IZUDXN3	3U1ZIKCYY7PCG0ZYK1W1RQ2CJHBT5H		0
0	6	5	Double_Slit	Results		1	0	1	1	9		0		United States	31302	52	Male	White	0	15	1	qg17qbi6			3QQUBC64ZDDMI6GCB6J9ZR2IZUDXN3	3U1ZIKCYY7PCG0ZYK1W1RQ2CJHBT5H		0
0	6	5	Double_Slit	Results		1	0	2	1	10		0		United States	77036	27	Male	Asian	0	9	1	qg17qbi6			3QQUBC64ZDDMI6GCB6J9ZR2IZUDXN3	3U1ZIKCYY7PCG0ZYK1W1RQ2CJHBT5H		0
0	6	5	Double_Slit	Results		1	0	1	1	10		0		United States	27409	22	Female	White	0	11	1	qg17qbi6			3QQUBC64ZDDMI6GCB6J9ZR2IZUDXN3	3U1ZIKCYY7PCG0ZYK1W1RQ2CJHBT5H		0
0	6	5	Double_Slit	Results		1	0	2	1	5.5		0		United States	36040	44	Female	Black or African American	0	1	1	qg17qbi6			3QQUBC64ZDDMI6GCB6J9ZR2IZUDXN3	3U1ZIKCYY7PCG0ZYK1W1RQ2CJHBT5H		0
0	6	5	Double_Slit	Results		1	0	1	1	5		0		United States	32712	41	Female	White	0	8	1	qg17qbi6			3QQUBC64ZDDMI6GCB6J9ZR2IZUDXN3	3U1ZIKCYY7PCG0ZYK1W1RQ2CJHBT5H		0
0	5	5	Double_Slit	Results		1	0	1	1	0		0		United States	17901	38	Male	White	0	20	1	qg17qbi6			3QQUBC64ZDDMI6GCB6J9ZR2IZUDXN3	3U1ZIKCYY7PCG0ZYK1W1RQ2CJHBT5H		0
0	6	5	Double_Slit	Results		1	0	2	1	5		0		United States	48848	24	Male	White	0	14	1	qg17qbi6			3QQUBC64ZDDMI6GCB6J9ZR2IZUDXN3	3U1ZIKCYY7PCG0ZYK1W1RQ2CJHBT5H		0
0	6	5	Double_Slit	Results		1	0	2	1	9		0		United States	70816	30	Male	Black or African American	0	14	1	7jfe6zfu			3SSN80MU8BNLA0V9ETRT7ZLE5Z9KXM	3U1ZIKCYY7PCG0ZYK1W1RQ2CJHBT5H		0
0	6	5	Double_Slit	Results		1	0	1	1	8	8	1		United States	91761	29	Male	White	0	10	1	7jfe6zfu			3SSN80MU8BNLA0V9ETRT7ZLE5Z9KXM	3U1ZIKCYY7PCG0ZYK1W1RQ2CJHBT5H		0
0	6	5	Double_Slit	Results		1	0	1	1	10		0		United States	31407	40	Female	Black or African American	0	6	1	7jfe6zfu			3SSN80MU8BNLA0V9ETRT7ZLE5Z9KXM	3U1ZIKCYY7PCG0ZYK1W1RQ2CJHBT5H		0
0	6	5	Double_Slit	Results		1	0	2	1	10		0		United States	72088	52	Male	White	0	9	1	7jfe6zfu			3SSN80MU8BNLA0V9ETRT7ZLE5Z9KXM	3U1ZIKCYY7PCG0ZYK1W1RQ2CJHBT5H		0
0	6	5	Double_Slit	Results		1	0	1	1	6.5		0		United States	99577	34	Female	White	0	8	1	7jfe6zfu			3SSN80MU8BNLA0V9ETRT7ZLE5Z9KXM	3U1ZIKCYY7PCG0ZYK1W1RQ2CJHBT5H		0
0	6	5	Double_Slit	Results		1	0	1	1	10		0		United States	68727	37	Female	White	0	2	1	7jfe6zfu			3SSN80MU8BNLA0V9ETRT7ZLE5Z9KXM	3U1ZIKCYY7PCG0ZYK1W1RQ2CJHBT5H		0
0	6	5	Double_Slit	Results		1	0	2	1	5		0		United States	60604	43	Male	Black or African American	0	18	1	7jfe6zfu			3SSN80MU8BNLA0V9ETRT7ZLE5Z9KXM	3U1ZIKCYY7PCG0ZYK1W1RQ2CJHBT5H		0
0	5	5	Double_Slit	Results		1	0	2	1	10		0		United States	48152	26	Female	White	0	11	1	7jfe6zfu			3SSN80MU8BNLA0V9ETRT7ZLE5Z9KXM	3U1ZIKCYY7PCG0ZYK1W1RQ2CJHBT5H		0
0	6	5	Double_Slit	Results		1	0	2	1	6.5		0		United States	75002	20	Female	White	0	13	1	7jfe6zfu			3SSN80MU8BNLA0V9ETRT7ZLE5Z9KXM	3U1ZIKCYY7PCG0ZYK1W1RQ2CJHBT5H		0
0	6	5	Double_Slit	Results		1	0	2	1	8	8	1		United States	19125	32	Female	White	0	7	1	7jfe6zfu			3SSN80MU8BNLA0V9ETRT7ZLE5Z9KXM	3U1ZIKCYY7PCG0ZYK1W1RQ2CJHBT5H		0
0	6	5	Double_Slit	Results		1	0	1	1	10		0		United States	31548	45	Female	White	0	12	1	7jfe6zfu			3SSN80MU8BNLA0V9ETRT7ZLE5Z9KXM	3U1ZIKCYY7PCG0ZYK1W1RQ2CJHBT5H		0
0	6	5	Double_Slit	Results		1	0	2	1	8.5		0		United States	84003	37	Female	White	0	2	1	8e4o9waz			33BFF6QPI0A0P2ICJI38OUQ5LBI3W2	3U1ZIKCYY7PCG0ZYK1W1RQ2CJHBT5H		0
0	6	5	Double_Slit	Results		1	0	1	1	6		0		United States	10705	35	Female	White	0	9	1	8e4o9waz			33BFF6QPI0A0P2ICJI38OUQ5LBI3W2	3U1ZIKCYY7PCG0ZYK1W1RQ2CJHBT5H		0
0	6	5	Double_Slit	Results		1	0	1	1	10		0		United States	75001	32	Male	White	0	18	1	8e4o9waz			33BFF6QPI0A0P2ICJI38OUQ5LBI3W2	3U1ZIKCYY7PCG0ZYK1W1RQ2CJHBT5H		0
0	6	5	Double_Slit	Results		1	0	2	1	7	7	1		United States	62864	38	Male	White	0	7	1	8e4o9waz			33BFF6QPI0A0P2ICJI38OUQ5LBI3W2	3U1ZIKCYY7PCG0ZYK1W1RQ2CJHBT5H		0
0	6	5	Double_Slit	Results		1	0	2	1	6		0		United States	93551	37	Male	Asian	0	15	1	8e4o9waz			33BFF6QPI0A0P2ICJI38OUQ5LBI3W2	3U1ZIKCYY7PCG0ZYK1W1RQ2CJHBT5H		0
0	6	5	Double_Slit	Results		1	0	1	1	9		0		United States	21771	30	Female	White	0	4	1	8e4o9waz			33BFF6QPI0A0P2ICJI38OUQ5LBI3W2	3U1ZIKCYY7PCG0ZYK1W1RQ2CJHBT5H		0
0	6	5	Double_Slit	Results		1	0	2	1	8	8	1		United States	45429	26	Male	White	0	6	1	8e4o9waz			33BFF6QPI0A0P2ICJI38OUQ5LBI3W2	3U1ZIKCYY7PCG0ZYK1W1RQ2CJHBT5H		0
0	6	5	Double_Slit	Results		1	0	2	1	9		0		United States	23464	20	Male	Asian	0	8	1	8e4o9waz			33BFF6QPI0A0P2ICJI38OUQ5LBI3W2	3U1ZIKCYY7PCG0ZYK1W1RQ2CJHBT5H		0
0	6	5	Double_Slit	Results		1	0	1	1	4		0		United States	60411	24	Male	White	0	3	1	8e4o9waz			33BFF6QPI0A0P2ICJI38OUQ5LBI3W2	3U1ZIKCYY7PCG0ZYK1W1RQ2CJHBT5H		0
0	6	5	Double_Slit	Results		1	0	1	1	5		0		United States	29902	37	Female	White	0	16	1	ak5d7snb			3IJ95K7NDWBBWKLMMWJ5B52NW4KGNX	3U1ZIKCYY7PCG0ZYK1W1RQ2CJHBT5H		0
0	6	5	Double_Slit	Results		1	0	2	1	10		0		United States	78731	29	Male	White	0	9	1	ak5d7snb			3IJ95K7NDWBBWKLMMWJ5B52NW4KGNX	3U1ZIKCYY7PCG0ZYK1W1RQ2CJHBT5H		0
0	6	5	Double_Slit	Results		1	0	1	1	7.5	7.5	1		United States	48858	57	Female	White	0	8	1	ak5d7snb			3IJ95K7NDWBBWKLMMWJ5B52NW4KGNX	3U1ZIKCYY7PCG0ZYK1W1RQ2CJHBT5H		0
0	6	5	Double_Slit	Results		1	0	2	1	10		0		United States	37916	36	Male	White	0	3	1	ak5d7snb			3IJ95K7NDWBBWKLMMWJ5B52NW4KGNX	3U1ZIKCYY7PCG0ZYK1W1RQ2CJHBT5H		0
0	6	5	Double_Slit	Results		1	0	1	1	5		0		United States	75243	22	Male	White	0	10	1	ak5d7snb			3IJ95K7NDWBBWKLMMWJ5B52NW4KGNX	3U1ZIKCYY7PCG0ZYK1W1RQ2CJHBT5H		0
0	6	5	Double_Slit	Results		1	0	2	1	6		0		United States	74135	29	Female	White	0	11	1	ak5d7snb			3IJ95K7NDWBBWKLMMWJ5B52NW4KGNX	3U1ZIKCYY7PCG0ZYK1W1RQ2CJHBT5H		0
0	6	5	Double_Slit	Results		1	0	2	1	8.5		0		United States	60601	35	Male	White	0	5	1	ak5d7snb			3IJ95K7NDWBBWKLMMWJ5B52NW4KGNX	3U1ZIKCYY7PCG0ZYK1W1RQ2CJHBT5H		0
0	6	5	Double_Slit	Results		1	0	2	1	10		0		United States	90003	27	Female	White	0	20	1	ak5d7snb			3IJ95K7NDWBBWKLMMWJ5B52NW4KGNX	3U1ZIKCYY7PCG0ZYK1W1RQ2CJHBT5H		0
0	6	5	Double_Slit	Results		1	0	1	1	7	7.5	1		United States	66046	42	Male	White	0	12	1	ak5d7snb			3IJ95K7NDWBBWKLMMWJ5B52NW4KGNX	3U1ZIKCYY7PCG0ZYK1W1RQ2CJHBT5H		0
0	6	5	Double_Slit	Results		1	0	2	1	7	7	1		United States	30305	28	Male	Hispanic or Latino	0	1	1	bomgy0rr			391FPZIE4BL2R60633D9A06IJ0QUH2	3U1ZIKCYY7PCG0ZYK1W1RQ2CJHBT5H		0
0	6	5	Double_Slit	Results		1	0	2	1	6		0		United States	77581	48	Female	White	0	16	1	bomgy0rr			391FPZIE4BL2R60633D9A06IJ0QUH2	3U1ZIKCYY7PCG0ZYK1W1RQ2CJHBT5H		0
0	6	5	Double_Slit	Results		1	0	2	1	10		0		United States	33321	50	Female	White	0	17	1	bomgy0rr			391FPZIE4BL2R60633D9A06IJ0QUH2	3U1ZIKCYY7PCG0ZYK1W1RQ2CJHBT5H		0
0	6	5	Double_Slit	Results		1	0	2	1	8	8	1		United States	02861	25	Male	Hispanic or Latino	0	11	1	bomgy0rr			391FPZIE4BL2R60633D9A06IJ0QUH2	3U1ZIKCYY7PCG0ZYK1W1RQ2CJHBT5H		0
0	6	5	Double_Slit	Results		1	0	2	1	7	7	1		United States	64111	41	Female	White	0	12	1	bomgy0rr			391FPZIE4BL2R60633D9A06IJ0QUH2	3U1ZIKCYY7PCG0ZYK1W1RQ2CJHBT5H		0
0	6	5	Double_Slit	Results		1	0	1	1	5		0		United States	38127	29	Male	Black or African American	0	6	1	bomgy0rr			391FPZIE4BL2R60633D9A06IJ0QUH2	3U1ZIKCYY7PCG0ZYK1W1RQ2CJHBT5H		0
0	6	5	Double_Slit	Results		1	0	1	1	6		0		United States	48857	37	Female	White	0	15	1	bomgy0rr			391FPZIE4BL2R60633D9A06IJ0QUH2	3U1ZIKCYY7PCG0ZYK1W1RQ2CJHBT5H		0
0	6	5	Double_Slit	Results		1	0	1	1	4		0		United States	27403	30	Male	Mixed race	0	2	1	bomgy0rr			391FPZIE4BL2R60633D9A06IJ0QUH2	3U1ZIKCYY7PCG0ZYK1W1RQ2CJHBT5H		0
0	6	5	Double_Slit	Results		1	0	1	1	8	8	1		United States	97225	31	Male	White	0	20	1	bomgy0rr			391FPZIE4BL2R60633D9A06IJ0QUH2	3U1ZIKCYY7PCG0ZYK1W1RQ2CJHBT5H		0
0	6	5	Double_Slit	Results		1	0	2	1	8	8	1		United States	17406	37	Female	White	0	9	1	bomgy0rr			391FPZIE4BL2R60633D9A06IJ0QUH2	3U1ZIKCYY7PCG0ZYK1W1RQ2CJHBT5H		0
0	6	5	Double_Slit	Results		1	0	1	1	10		0		United States	84129	27	Male	White	0	8	1	bomgy0rr			391FPZIE4BL2R60633D9A06IJ0QUH2	3U1ZIKCYY7PCG0ZYK1W1RQ2CJHBT5H		0
0	6	5	Double_Slit	Results		1	0	1	1	10		0		United States	20024	32	Male	White	0	13	1	60458k66			3GS542CVJUMSRLS84QH9P7GE16Q596	3U1ZIKCYY7PCG0ZYK1W1RQ2CJHBT5H		0
0	6	5	Double_Slit	Results		1	0	1	1	10		0		United States	10005	27	Female	White	0	14	1	60458k66			3GS542CVJUMSRLS84QH9P7GE16Q596	3U1ZIKCYY7PCG0ZYK1W1RQ2CJHBT5H		0
0	5	5	Double_Slit	Results		1	0	2	1	10		0		United States	46614	41	Female	White	0	1	1	60458k66			3GS542CVJUMSRLS84QH9P7GE16Q596	3U1ZIKCYY7PCG0ZYK1W1RQ2CJHBT5H		0
0	6	5	Double_Slit	Results		1	0	2	1	7	7	1		United States	77550	45	Female	White	0	6	1	60458k66			3GS542CVJUMSRLS84QH9P7GE16Q596	3U1ZIKCYY7PCG0ZYK1W1RQ2CJHBT5H		0
0	6	5	Double_Slit	Results		1	0	2	1	7	7	1		United States	20001	62	Female	White	0	18	1	60458k66			3GS542CVJUMSRLS84QH9P7GE16Q596	3U1ZIKCYY7PCG0ZYK1W1RQ2CJHBT5H		0
0	6	5	Double_Slit	Results		1	0	2	1	2	2	1		United States	48146	38	Female	White	0	12	1	60458k66			3GS542CVJUMSRLS84QH9P7GE16Q596	3U1ZIKCYY7PCG0ZYK1W1RQ2CJHBT5H		0
0	6	5	Double_Slit	Results		1	0	2	1	10		0		United States	74833	29	Female	Native American or American Indian	0	17	1	60458k66			3GS542CVJUMSRLS84QH9P7GE16Q596	3U1ZIKCYY7PCG0ZYK1W1RQ2CJHBT5H		0
0	6	5	Double_Slit	Results		1	0	2	1	5		0		United States	27545	28	Female	White	0	9	1	60458k66			3GS542CVJUMSRLS84QH9P7GE16Q596	3U1ZIKCYY7PCG0ZYK1W1RQ2CJHBT5H		0
0	6	5	Double_Slit	Results		1	0	2	1	6.5		0		United States	54313	22	Male	White	0	5	1	60458k66			3GS542CVJUMSRLS84QH9P7GE16Q596	3U1ZIKCYY7PCG0ZYK1W1RQ2CJHBT5H		0
0	6	5	Double_Slit	Results		1	0	2	1	8.5		0		United States	85120	38	Female	Mixed race	0	14	1	k6wbcyjr			37YYO3NWHCPFO48QVKE853NWZ8FCC2	3U1ZIKCYY7PCG0ZYK1W1RQ2CJHBT5H		0
0	6	5	Double_Slit	Results		1	0	1	1	10		0		United States	48382	21	Male	White	0	5	1	k6wbcyjr			37YYO3NWHCPFO48QVKE853NWZ8FCC2	3U1ZIKCYY7PCG0ZYK1W1RQ2CJHBT5H		0
0	6	5	Double_Slit	Results		1	0	1	1	5		0		United States	personal	66	Female	White	0	4	1	k6wbcyjr			37YYO3NWHCPFO48QVKE853NWZ8FCC2	3U1ZIKCYY7PCG0ZYK1W1RQ2CJHBT5H		0
0	6	5	Double_Slit	Results		1	0	1	1	5		0		United States	19124	33	Male	White	0	18	1	k6wbcyjr			37YYO3NWHCPFO48QVKE853NWZ8FCC2	3U1ZIKCYY7PCG0ZYK1W1RQ2CJHBT5H		0
0	6	5	Double_Slit	Results		1	0	1	1	4		0		United States	08854	26	Female	White	0	9	1	k6wbcyjr			37YYO3NWHCPFO48QVKE853NWZ8FCC2	3U1ZIKCYY7PCG0ZYK1W1RQ2CJHBT5H		0
0	6	5	Double_Slit	Results		1	0	1	1	2	3	1		United States	92887	31	Male	Asian	0	13	1	k6wbcyjr			37YYO3NWHCPFO48QVKE853NWZ8FCC2	3U1ZIKCYY7PCG0ZYK1W1RQ2CJHBT5H		0
0	6	5	Double_Slit	Results		1	0	2	1	8.5		0		United States	98092	29	Male	White	0	15	1	k6wbcyjr			37YYO3NWHCPFO48QVKE853NWZ8FCC2	3U1ZIKCYY7PCG0ZYK1W1RQ2CJHBT5H		0
0	6	5	Double_Slit	Results		1	0	1	1	10		0		United States	31407	40	Female	Black or African American	0	11	1	k6wbcyjr			37YYO3NWHCPFO48QVKE853NWZ8FCC2	3U1ZIKCYY7PCG0ZYK1W1RQ2CJHBT5H		0
0	6	5	Double_Slit	Results		1	0	1	1	10		0		United States	73301	23	Female	White	0	10	1	k6wbcyjr			37YYO3NWHCPFO48QVKE853NWZ8FCC2	3U1ZIKCYY7PCG0ZYK1W1RQ2CJHBT5H		0
0	6	5	Double_Slit	Results		1	0	1	1	8	8	1		United States	48858	21	Female	White	0	20	1	7i9nhckz			3OWZNK3RYKOYCGXOKIA2NW0GUHA2UU	3U1ZIKCYY7PCG0ZYK1W1RQ2CJHBT5H		0
0	6	5	Double_Slit	Results		1	0	2	1	7	7	1		United States	08861	25	Female	White	0	14	1	7i9nhckz			3OWZNK3RYKOYCGXOKIA2NW0GUHA2UU	3U1ZIKCYY7PCG0ZYK1W1RQ2CJHBT5H		0
0	5	5	Double_Slit	Results		1	0	1	1	10		0		United States	93240	65	Male	White	0	12	1	7i9nhckz			3OWZNK3RYKOYCGXOKIA2NW0GUHA2UU	3U1ZIKCYY7PCG0ZYK1W1RQ2CJHBT5H		0
0	6	5	Double_Slit	Results		1	0	2	1	7.5	7.5	1		United States	32539	57	Male	White	0	4	1	7i9nhckz			3OWZNK3RYKOYCGXOKIA2NW0GUHA2UU	3U1ZIKCYY7PCG0ZYK1W1RQ2CJHBT5H		0
0	6	5	Double_Slit	Results		1	0	1	1	10		0		United States	27406	31	Female	Black or African American	0	11	1	7i9nhckz			3OWZNK3RYKOYCGXOKIA2NW0GUHA2UU	3U1ZIKCYY7PCG0ZYK1W1RQ2CJHBT5H		0
0	6	5	Double_Slit	Results		1	0	1	1	4		0		United States	15324	54	Male	White	0	10	1	7i9nhckz			3OWZNK3RYKOYCGXOKIA2NW0GUHA2UU	3U1ZIKCYY7PCG0ZYK1W1RQ2CJHBT5H		0
0	5	5	Double_Slit	Results		1	0	2	1	8	5	1		United States	90005	29	Male	White	0	9	1	7i9nhckz			3OWZNK3RYKOYCGXOKIA2NW0GUHA2UU	3U1ZIKCYY7PCG0ZYK1W1RQ2CJHBT5H		0
0	6	5	Double_Slit	Results		1	0	2	1	8	8	1		United States	22150	23	Male	Asian	0	19	1	7i9nhckz			3OWZNK3RYKOYCGXOKIA2NW0GUHA2UU	3U1ZIKCYY7PCG0ZYK1W1RQ2CJHBT5H		0
0	6	5	Double_Slit	Results		1	0	2	1	10		0		United States	27616	23	Female	White	0	15	1	7i9nhckz			3OWZNK3RYKOYCGXOKIA2NW0GUHA2UU	3U1ZIKCYY7PCG0ZYK1W1RQ2CJHBT5H		0
0	6	5	Double_Slit	Results		1	0	1	1	10		0		United States	78250	31	Male	Hispanic or Latino	0	1	1	ufsd6nx2			3EKTG13IZT2L0UENLM1LBIIVNVYLMA	3U1ZIKCYY7PCG0ZYK1W1RQ2CJHBT5H		0
0	6	5	Double_Slit	Results		1	0	1	1	7.5	7.5	1		United States	19456	24	Male	Mixed race	0	4	1	ufsd6nx2			3EKTG13IZT2L0UENLM1LBIIVNVYLMA	3U1ZIKCYY7PCG0ZYK1W1RQ2CJHBT5H		0
0	6	5	Double_Slit	Results		1	0	2	1	8	8	1		United States	28557	32	Male	White	0	3	1	ufsd6nx2			3EKTG13IZT2L0UENLM1LBIIVNVYLMA	3U1ZIKCYY7PCG0ZYK1W1RQ2CJHBT5H		0
0	6	5	Double_Slit	Results		1	0	1	1	10		0		United States	29212	48	Female	White	0	11	1	ufsd6nx2			3EKTG13IZT2L0UENLM1LBIIVNVYLMA	3U1ZIKCYY7PCG0ZYK1W1RQ2CJHBT5H		0
0	6	5	Double_Slit	Results		1	0	2	1	10		0		United States	13053	40	Female	White	0	16	1	ufsd6nx2			3EKTG13IZT2L0UENLM1LBIIVNVYLMA	3U1ZIKCYY7PCG0ZYK1W1RQ2CJHBT5H		0
0	6	5	Double_Slit	Results		1	0	1	1	10		0		United States	44131	32	Male	White	0	15	1	ufsd6nx2			3EKTG13IZT2L0UENLM1LBIIVNVYLMA	3U1ZIKCYY7PCG0ZYK1W1RQ2CJHBT5H		0
0	6	5	Double_Slit	Results		1	0	1	1	5		0		United States	85249	51	Female	White	0	20	1	ufsd6nx2			3EKTG13IZT2L0UENLM1LBIIVNVYLMA	3U1ZIKCYY7PCG0ZYK1W1RQ2CJHBT5H		0
0	6	5	Double_Slit	Results		1	0	2	1	0		0		United States	20171	35	Female	White	0	13	1	ufsd6nx2			3EKTG13IZT2L0UENLM1LBIIVNVYLMA	3U1ZIKCYY7PCG0ZYK1W1RQ2CJHBT5H		0
0	6	5	Double_Slit	Results		1	0	2	1	7.5	8	1		United States	99207	30	Male	White	0	9	1	ufsd6nx2			3EKTG13IZT2L0UENLM1LBIIVNVYLMA	3U1ZIKCYY7PCG0ZYK1W1RQ2CJHBT5H		0
0	6	5	Double_Slit	Results		1	0	2	1	9		0		United States	15469	37	Male	White	0	8	1	ufsd6nx2			3EKTG13IZT2L0UENLM1LBIIVNVYLMA	3U1ZIKCYY7PCG0ZYK1W1RQ2CJHBT5H		0
0	5	5	Double_Slit	Results		1	0	2	1	8	8	1		United States	75062	27	Male	White	0	4	1	pw778nok			335HHSX8CC4GA4PKH8NK002UX73DHX	3U1ZIKCYY7PCG0ZYK1W1RQ2CJHBT5H		0
0	6	5	Double_Slit	Results		1	0	1	1	5		0		United States	80222	32	Female	White	0	19	1	pw778nok			335HHSX8CC4GA4PKH8NK002UX73DHX	3U1ZIKCYY7PCG0ZYK1W1RQ2CJHBT5H		0
0	6	5	Double_Slit	Results		1	0	2	1	7.5	7.5	1		United States	95148	36	Male	Mixed race	0	9	1	pw778nok			335HHSX8CC4GA4PKH8NK002UX73DHX	3U1ZIKCYY7PCG0ZYK1W1RQ2CJHBT5H		0
0	6	5	Double_Slit	Results		1	0	2	1	8	8	1		United States	30319	21	Male	Mixed race	0	11	1	pw778nok			335HHSX8CC4GA4PKH8NK002UX73DHX	3U1ZIKCYY7PCG0ZYK1W1RQ2CJHBT5H		0
0	6	5	Double_Slit	Results		1	0	1	1	7	7	1		United States	62864	38	Male	White	0	6	1	pw778nok			335HHSX8CC4GA4PKH8NK002UX73DHX	3U1ZIKCYY7PCG0ZYK1W1RQ2CJHBT5H		0
0	6	5	Double_Slit	Results		1	0	1	1	8	8	1		United States	26003	31	Male	White	0	17	1	pw778nok			335HHSX8CC4GA4PKH8NK002UX73DHX	3U1ZIKCYY7PCG0ZYK1W1RQ2CJHBT5H		0
0	6	5	Double_Slit	Results		1	0	2	1	10		0		United States	97701	32	Female	White	0	5	1	pw778nok			335HHSX8CC4GA4PKH8NK002UX73DHX	3U1ZIKCYY7PCG0ZYK1W1RQ2CJHBT5H		0
0	6	5	Double_Slit	Results		1	0	1	1	5		0		United States	69101	37	Male	White	0	2	1	pw778nok			335HHSX8CC4GA4PKH8NK002UX73DHX	3U1ZIKCYY7PCG0ZYK1W1RQ2CJHBT5H		0
0	6	5	Double_Slit	Results		1	0	1	1	5.5		0		United States	48858	27	Male	White	0	14	1	pw778nok			335HHSX8CC4GA4PKH8NK002UX73DHX	3U1ZIKCYY7PCG0ZYK1W1RQ2CJHBT5H		0
0	6	5	Double_Slit	Results		1	0	1	1	10		0		United States	21713	28	Male	White	0	10	1	pw778nok			335HHSX8CC4GA4PKH8NK002UX73DHX	3U1ZIKCYY7PCG0ZYK1W1RQ2CJHBT5H		0
0	5	5	Double_Slit	Results		1	0	1	1	5		0		New Zealand	18944	50	Male	White	0	1	1	pw778nok			335HHSX8CC4GA4PKH8NK002UX73DHX	3U1ZIKCYY7PCG0ZYK1W1RQ2CJHBT5H		0
0	6	5	Double_Slit	Results		1	0	2	1	5		0		United States	75038	29	Female	Black or African American	0	15	1	yg8kj6sp			3VMHWJRYHUFAUE3VDI0WRMT9XA2FX3	3U1ZIKCYY7PCG0ZYK1W1RQ2CJHBT5H		0
0	6	5	Double_Slit	Results		1	0	1	1	10		0		United States	72730	45	Male	White	0	10	1	yg8kj6sp			3VMHWJRYHUFAUE3VDI0WRMT9XA2FX3	3U1ZIKCYY7PCG0ZYK1W1RQ2CJHBT5H		0
0	6	5	Double_Slit	Results		1	0	1	1	5		0		United States	33063	31	Male	Black or African American	0	11	1	yg8kj6sp			3VMHWJRYHUFAUE3VDI0WRMT9XA2FX3	3U1ZIKCYY7PCG0ZYK1W1RQ2CJHBT5H		0
0	6	5	Double_Slit	Results		1	0	1	1	6		0		United States	48184	30	Male	White	0	3	1	yg8kj6sp			3VMHWJRYHUFAUE3VDI0WRMT9XA2FX3	3U1ZIKCYY7PCG0ZYK1W1RQ2CJHBT5H		0
0	6	5	Double_Slit	Results		1	0	1	1	10		0		United States	97214	47	Male	White	0	8	1	yg8kj6sp			3VMHWJRYHUFAUE3VDI0WRMT9XA2FX3	3U1ZIKCYY7PCG0ZYK1W1RQ2CJHBT5H		0
0	6	5	Double_Slit	Results		1	0	1	1	8	8	1		United States	98092	29	Male	White	0	16	1	yg8kj6sp			3VMHWJRYHUFAUE3VDI0WRMT9XA2FX3	3U1ZIKCYY7PCG0ZYK1W1RQ2CJHBT5H		0
0	6	5	Double_Slit	Results		1	0	1	1	5		0		United States	92314	35	Male	Asian	0	5	1	yg8kj6sp			3VMHWJRYHUFAUE3VDI0WRMT9XA2FX3	3U1ZIKCYY7PCG0ZYK1W1RQ2CJHBT5H		0
0	6	5	Double_Slit	Results		1	0	2	1	7.5	7.5	1		United States	28208	24	Female	White	0	1	1	yg8kj6sp			3VMHWJRYHUFAUE3VDI0WRMT9XA2FX3	3U1ZIKCYY7PCG0ZYK1W1RQ2CJHBT5H		0
0	6	5	Double_Slit	Results		1	0	2	1	10		0		United States	10002	25	Female	White	0	6	1	yg8kj6sp			3VMHWJRYHUFAUE3VDI0WRMT9XA2FX3	3U1ZIKCYY7PCG0ZYK1W1RQ2CJHBT5H		0
0	6	5	Double_Slit	Results		1	0	1	1	8	8	1		United States	19125	32	Female	White	0	8	1	z6tsqgx4			39N6W9XWRCM58JP0TYSGSL0U0VXYGS	3U1ZIKCYY7PCG0ZYK1W1RQ2CJHBT5H		0
0	6	5	Double_Slit	Results		1	0	2	1	0.5		0		United States	92240	31	Male	Black or African American	0	16	1	z6tsqgx4			39N6W9XWRCM58JP0TYSGSL0U0VXYGS	3U1ZIKCYY7PCG0ZYK1W1RQ2CJHBT5H		0
0	6	5	Double_Slit	Results		1	0	1	1	8	8	1		United States	33782	29	Female	White	0	20	1	z6tsqgx4			39N6W9XWRCM58JP0TYSGSL0U0VXYGS	3U1ZIKCYY7PCG0ZYK1W1RQ2CJHBT5H		0
0	6	5	Double_Slit	Results		1	0	2	1	6.5		0		United States	95119	28	Female	White	0	2	1	z6tsqgx4			39N6W9XWRCM58JP0TYSGSL0U0VXYGS	3U1ZIKCYY7PCG0ZYK1W1RQ2CJHBT5H		0
0	6	5	Double_Slit	Results		1	0	1	1	10		0		United States	32003	23	Male	White	0	3	1	z6tsqgx4			39N6W9XWRCM58JP0TYSGSL0U0VXYGS	3U1ZIKCYY7PCG0ZYK1W1RQ2CJHBT5H		0
0	6	5	Double_Slit	Results		1	0	2	1	8	8	1		United States	58078	30	Female	White	0	13	1	z6tsqgx4			39N6W9XWRCM58JP0TYSGSL0U0VXYGS	3U1ZIKCYY7PCG0ZYK1W1RQ2CJHBT5H		0
0	6	5	Double_Slit	Results		1	0	1	1	10		0		United States	77450	32	Female	White	0	9	1	z6tsqgx4			39N6W9XWRCM58JP0TYSGSL0U0VXYGS	3U1ZIKCYY7PCG0ZYK1W1RQ2CJHBT5H		0
0	5	5	Double_Slit	Results		1	0	2	1	8	9	1		United States	95747	28	Male	Hispanic or Latino	0	17	1	z6tsqgx4			39N6W9XWRCM58JP0TYSGSL0U0VXYGS	3U1ZIKCYY7PCG0ZYK1W1RQ2CJHBT5H		0
0	5	5	Double_Slit	Results		1	0	1	1	10		0		United States	32725	29	Male	Hispanic or Latino	0	8	1	9uahy2c6			3XEIP58NLZMLZ1D60BRFJKE426QZLT	3U1ZIKCYY7PCG0ZYK1W1RQ2CJHBT5H		0
0	6	5	Double_Slit	Results		1	0	2	1	10		0		United States	35111	42	Female	White	0	18	1	9uahy2c6			3XEIP58NLZMLZ1D60BRFJKE426QZLT	3U1ZIKCYY7PCG0ZYK1W1RQ2CJHBT5H		0
0	6	5	Double_Slit	Results		1	0	1	1	10		0		United States	29148	19	Male	White	0	20	1	9uahy2c6			3XEIP58NLZMLZ1D60BRFJKE426QZLT	3U1ZIKCYY7PCG0ZYK1W1RQ2CJHBT5H		0
0	5	5	Double_Slit	Results		1	0	1	1	5		0		United States	80232	25	Male	White	0	11	1	9uahy2c6			3XEIP58NLZMLZ1D60BRFJKE426QZLT	3U1ZIKCYY7PCG0ZYK1W1RQ2CJHBT5H		0
0	6	5	Double_Slit	Results		1	0	2	1	8	8	1		United States	49008	35	Male	Mixed race	0	4	1	9uahy2c6			3XEIP58NLZMLZ1D60BRFJKE426QZLT	3U1ZIKCYY7PCG0ZYK1W1RQ2CJHBT5H		0
0	6	5	Double_Slit	Results		1	0	1	1	5		0		United States	38127	29	Male	Black or African American	0	10	1	9uahy2c6			3XEIP58NLZMLZ1D60BRFJKE426QZLT	3U1ZIKCYY7PCG0ZYK1W1RQ2CJHBT5H		0
0	6	5	Double_Slit	Results		1	0	1	1	9		0		United States	33563	33	Male	Hispanic or Latino	0	9	1	9uahy2c6			3XEIP58NLZMLZ1D60BRFJKE426QZLT	3U1ZIKCYY7PCG0ZYK1W1RQ2CJHBT5H		0
0	6	5	Double_Slit	Results		1	0	2	1	5		0		United States	92024	39	Male	White	0	1	1	9uahy2c6			3XEIP58NLZMLZ1D60BRFJKE426QZLT	3U1ZIKCYY7PCG0ZYK1W1RQ2CJHBT5H		0
0	6	5	Double_Slit	Results		1	0	2	1	7	10	1		United States	08505	48	Female	White	0	16	1	9uahy2c6			3XEIP58NLZMLZ1D60BRFJKE426QZLT	3U1ZIKCYY7PCG0ZYK1W1RQ2CJHBT5H		0
0	6	5	Double_Slit	Results		1	0	2	1	9		0		United States	74902	28	Male	White	0	15	1	9uahy2c6			3XEIP58NLZMLZ1D60BRFJKE426QZLT	3U1ZIKCYY7PCG0ZYK1W1RQ2CJHBT5H		0
0	6	5	Double_Slit	Results		1	0	2	1	10		0		United States	40509	31	Male	White	0	19	1	9uahy2c6			3XEIP58NLZMLZ1D60BRFJKE426QZLT	3U1ZIKCYY7PCG0ZYK1W1RQ2CJHBT5H		0
0	6	5	Double_Slit	Results		1	0	2	1	6		0		United States	78260	34	Female	White	0	17	1	jozhruef			3I7KR83SN9CV94DBBDLFRWZWY309KO	3U1ZIKCYY7PCG0ZYK1W1RQ2CJHBT5H		0
0	6	5	Double_Slit	Results		1	0	1	1	9		0		United States	95691	28	Male	White	0	12	1	jozhruef			3I7KR83SN9CV94DBBDLFRWZWY309KO	3U1ZIKCYY7PCG0ZYK1W1RQ2CJHBT5H		0
0	6	5	Double_Slit	Results		1	0	2	1	8	8	1		United States	02119	29	Female	White	0	9	1	jozhruef			3I7KR83SN9CV94DBBDLFRWZWY309KO	3U1ZIKCYY7PCG0ZYK1W1RQ2CJHBT5H		0
0	6	5	Double_Slit	Results		1	0	2	1	9		0		United States	95833	28	Female	White	0	11	1	jozhruef			3I7KR83SN9CV94DBBDLFRWZWY309KO	3U1ZIKCYY7PCG0ZYK1W1RQ2CJHBT5H		0
0	6	5	Double_Slit	Results		1	0	1	1	8	8	1		United States	95231	28	Female	White	0	3	1	jozhruef			3I7KR83SN9CV94DBBDLFRWZWY309KO	3U1ZIKCYY7PCG0ZYK1W1RQ2CJHBT5H		0
0	6	5	Double_Slit	Results		1	0	2	1	10		0		United States	93611	28	Female	Hispanic or Latino	0	5	1	jozhruef			3I7KR83SN9CV94DBBDLFRWZWY309KO	3U1ZIKCYY7PCG0ZYK1W1RQ2CJHBT5H		0
0	6	5	Double_Slit	Results		1	0	1	1	3	8	1		United States	01757	28	Male	White	0	7	1	jozhruef			3I7KR83SN9CV94DBBDLFRWZWY309KO	3U1ZIKCYY7PCG0ZYK1W1RQ2CJHBT5H		0
0	6	5	Double_Slit	Results		1	0	2	1	9		0		United States	91801	31	Male	Asian	0	3	1	ouikp11n			3VZYA8PITNXAVR4V4UYGWWFLY9C50O	3U1ZIKCYY7PCG0ZYK1W1RQ2CJHBT5H		0
0	6	5	Double_Slit	Results		1	0	1	1	7	7	1		United States	07607	42	Male	Hispanic or Latino	0	12	1	ouikp11n			3VZYA8PITNXAVR4V4UYGWWFLY9C50O	3U1ZIKCYY7PCG0ZYK1W1RQ2CJHBT5H		0
0	6	5	Double_Slit	Results		1	0	2	1	10		0		United States	55992	39	Male	Pacific Islander	0	7	1	ouikp11n			3VZYA8PITNXAVR4V4UYGWWFLY9C50O	3U1ZIKCYY7PCG0ZYK1W1RQ2CJHBT5H		0
0	6	5	Double_Slit	Results		1	0	2	1	10		0		United States	02562	29	Male	White	0	10	1	ouikp11n			3VZYA8PITNXAVR4V4UYGWWFLY9C50O	3U1ZIKCYY7PCG0ZYK1W1RQ2CJHBT5H		0
0	6	5	Double_Slit	Results		1	0	1	1	6		0		United States	28739	52	Male	White	0	19	1	ouikp11n			3VZYA8PITNXAVR4V4UYGWWFLY9C50O	3U1ZIKCYY7PCG0ZYK1W1RQ2CJHBT5H		0
0	6	5	Double_Slit	Results		1	0	2	1	0		0		United States	70072	24	Female	Black or African American	0	16	1	ouikp11n			3VZYA8PITNXAVR4V4UYGWWFLY9C50O	3U1ZIKCYY7PCG0ZYK1W1RQ2CJHBT5H		0
0	6	5	Double_Slit	Results		1	0	2	1	3.5		0		United States	64155	24	Male	White	0	2	1	ouikp11n			3VZYA8PITNXAVR4V4UYGWWFLY9C50O	3U1ZIKCYY7PCG0ZYK1W1RQ2CJHBT5H		0
0	6	5	Double_Slit	Results		1	0	1	1	8	8	1		United States	98092	29	Male	White	0	9	1	ouikp11n			3VZYA8PITNXAVR4V4UYGWWFLY9C50O	3U1ZIKCYY7PCG0ZYK1W1RQ2CJHBT5H		0
0	6	5	Double_Slit	Results		1	0	2	1	10		0		United States	73301	24	Female	White	0	17	1	ouikp11n			3VZYA8PITNXAVR4V4UYGWWFLY9C50O	3U1ZIKCYY7PCG0ZYK1W1RQ2CJHBT5H		0
0	6	5	Double_Slit	Results		1	0	1	1	5		0		United States	57104	29	Male	White	0	20	1	ouikp11n			3VZYA8PITNXAVR4V4UYGWWFLY9C50O	3U1ZIKCYY7PCG0ZYK1W1RQ2CJHBT5H		0
0	6	5	Double_Slit	Results		1	0	2	1	9.5		0		United States	31044	29	Male	White	0	13	1	ac7eehr3			3OND0WXMHVEL2A3KD3Y46IKFXKKHEC	3U1ZIKCYY7PCG0ZYK1W1RQ2CJHBT5H		0
0	6	5	Double_Slit	Results		1	0	2	1	8	8	1		United States	92021	55	Female	White	0	5	1	ac7eehr3			3OND0WXMHVEL2A3KD3Y46IKFXKKHEC	3U1ZIKCYY7PCG0ZYK1W1RQ2CJHBT5H		0
0	5	5	Double_Slit	Results		1	0	2	1	5		0		United States	32712	41	Female	White	0	11	1	ac7eehr3			3OND0WXMHVEL2A3KD3Y46IKFXKKHEC	3U1ZIKCYY7PCG0ZYK1W1RQ2CJHBT5H		0
0	6	5	Double_Slit	Results		1	0	2	1	7	7.5	1		United States	77017	35	Male	White	0	14	1	ac7eehr3			3OND0WXMHVEL2A3KD3Y46IKFXKKHEC	3U1ZIKCYY7PCG0ZYK1W1RQ2CJHBT5H		0
0	6	5	Double_Slit	Results		1	0	1	1	8	8	1		United States	97225	31	Male	White	0	19	1	ac7eehr3			3OND0WXMHVEL2A3KD3Y46IKFXKKHEC	3U1ZIKCYY7PCG0ZYK1W1RQ2CJHBT5H		0
0	6	5	Double_Slit	Results		1	0	2	1	7.5	7.5	1		United States	84092	31	Female	White	0	6	1	ac7eehr3			3OND0WXMHVEL2A3KD3Y46IKFXKKHEC	3U1ZIKCYY7PCG0ZYK1W1RQ2CJHBT5H		0
0	6	5	Double_Slit	Results		1	0	1	1	8	8	1		United States	90044	23	Female	Hispanic or Latino	0	20	1	ac7eehr3			3OND0WXMHVEL2A3KD3Y46IKFXKKHEC	3U1ZIKCYY7PCG0ZYK1W1RQ2CJHBT5H		0
0	6	5	Double_Slit	Results		1	0	2	1	7	7	1		United States	43207	36	Female	White	0	17	1	ac7eehr3			3OND0WXMHVEL2A3KD3Y46IKFXKKHEC	3U1ZIKCYY7PCG0ZYK1W1RQ2CJHBT5H		0
0	6	5	Double_Slit	Results		1	0	2	1	4.5		0		United States	44240	43	Female	White	0	3	1	ac7eehr3			3OND0WXMHVEL2A3KD3Y46IKFXKKHEC	3U1ZIKCYY7PCG0ZYK1W1RQ2CJHBT5H		0
0	6	5	Double_Slit	Results		1	0	1	1	8	8	1		United States	44883	22	Male	White	0	9	1	ac7eehr3			3OND0WXMHVEL2A3KD3Y46IKFXKKHEC	3U1ZIKCYY7PCG0ZYK1W1RQ2CJHBT5H		0
0	6	5	Double_Slit	Results		1	0	2	1	10		0		United States	56301	63	Male	White	0	8	1	ac7eehr3			3OND0WXMHVEL2A3KD3Y46IKFXKKHEC	3U1ZIKCYY7PCG0ZYK1W1RQ2CJHBT5H		0
0	6	5	Double_Slit	Results		1	0	1	1	6		0		United States	14586	32	Female	White	0	10	1	2k5n3yzn			3R868ACW4RB5D9Z5PKUZ6S9W6QGZG1	3U1ZIKCYY7PCG0ZYK1W1RQ2CJHBT5H		0
0	6	5	Double_Slit	Results		1	0	1	1	8	8	1		United States	92359	39	Male	Black or African American	0	8	1	2k5n3yzn			3R868ACW4RB5D9Z5PKUZ6S9W6QGZG1	3U1ZIKCYY7PCG0ZYK1W1RQ2CJHBT5H		0
0	6	5	Double_Slit	Results		1	0	2	1	7	8	1		United States	08753	28	Male	White	0	13	1	2k5n3yzn			3R868ACW4RB5D9Z5PKUZ6S9W6QGZG1	3U1ZIKCYY7PCG0ZYK1W1RQ2CJHBT5H		0
0	6	5	Double_Slit	Results		1	0	1	1	2	2	1		United States	48146	39	Female	White	0	17	1	2k5n3yzn			3R868ACW4RB5D9Z5PKUZ6S9W6QGZG1	3U1ZIKCYY7PCG0ZYK1W1RQ2CJHBT5H		0
0	6	5	Double_Slit	Results		1	0	2	1	5		0		United States	43232	22	Male	Black or African American	0	1	1	2k5n3yzn			3R868ACW4RB5D9Z5PKUZ6S9W6QGZG1	3U1ZIKCYY7PCG0ZYK1W1RQ2CJHBT5H		0
0	6	5	Double_Slit	Results		1	0	2	1	10		0		United States	62694	34	Decline to Answer	White	0	7	1	2k5n3yzn			3R868ACW4RB5D9Z5PKUZ6S9W6QGZG1	3U1ZIKCYY7PCG0ZYK1W1RQ2CJHBT5H		0
0	6	5	Double_Slit	Results		1	0	1	1	10		0		United States	60639	39	Female	Black or African American	0	11	1	2k5n3yzn			3R868ACW4RB5D9Z5PKUZ6S9W6QGZG1	3U1ZIKCYY7PCG0ZYK1W1RQ2CJHBT5H		0
0	6	5	Double_Slit	Results		1	0	2	1	10		0		United States	45458	44	Male	Black or African American	0	14	1	2k5n3yzn			3R868ACW4RB5D9Z5PKUZ6S9W6QGZG1	3U1ZIKCYY7PCG0ZYK1W1RQ2CJHBT5H		0
0	6	5	Double_Slit	Results		1	0	1	1	5		0		United States	93631	40	Female	White	0	15	1	2k5n3yzn			3R868ACW4RB5D9Z5PKUZ6S9W6QGZG1	3U1ZIKCYY7PCG0ZYK1W1RQ2CJHBT5H		0
0	6	5	Double_Slit	Results		1	0	2	1	8	8	1		United States	33461	41	Female	White	0	2	1	2k5n3yzn			3R868ACW4RB5D9Z5PKUZ6S9W6QGZG1	3U1ZIKCYY7PCG0ZYK1W1RQ2CJHBT5H		0
0	6	5	Double_Slit	Results		1	0	2	1	7.5	7.5	1		United States	18960	62	Male	White	0	19	1	2k5n3yzn			3R868ACW4RB5D9Z5PKUZ6S9W6QGZG1	3U1ZIKCYY7PCG0ZYK1W1RQ2CJHBT5H		0
0	0	6				0	0	1	1										0	61	1	g4ddrkjc
0	0	6				0	0	1	0										0	59	1	g4ddrkjc
0	0	6				0	0	2	1										0	50	1	g4ddrkjc
0	0	6				0	0	2	0										0	30	1	g4ddrkjc
0	0	6				0	0	1	0										0	78	1	g4ddrkjc
0	0	6				0	0	1	1										0	40	1	g4ddrkjc
0	0	6				0	0	2	1										0	19	1	g4ddrkjc
0	0	6				0	0	2	0										0	68	1	g4ddrkjc
0	0	6				0	0	1	0										0	1	1	g4ddrkjc
0	0	6				0	0	2	0										0	95	1	g4ddrkjc
0	0	6				0	0	2	0										0	87	1	g4ddrkjc
0	0	6				0	0	2	1										0	48	1	g4ddrkjc
0	0	6				0	0	1	0										0	29	1	g4ddrkjc
0	0	6				0	0	2	0										0	33	1	g4ddrkjc
0	0	6				0	0	1	0										0	85	1	g4ddrkjc
0	0	6				0	0	2	1										0	6	1	g4ddrkjc
0	0	6				0	0	2	0										0	80	1	g4ddrkjc
0	0	6				0	0	2	1										0	29	1	g4ddrkjc
0	0	6				0	0	2	0										0	38	1	g4ddrkjc
0	0	6				0	0	2	0										0	100	1	g4ddrkjc
0	0	6				0	0	1	1										0	46	1	g4ddrkjc
0	0	6				0	0	2	1										0	63	1	g4ddrkjc
0	0	6				0	0	1	1										0	2	1	g4ddrkjc
0	0	6				0	0	1	0										0	98	1	g4ddrkjc
0	0	6				0	0	2	1										0	24	1	g4ddrkjc
0	0	6				0	0	2	0										0	5	1	g4ddrkjc
0	0	6				0	0	2	1										0	57	1	g4ddrkjc
0	0	6				0	0	1	1										0	74	1	g4ddrkjc
0	0	6				0	0	2	1										0	71	1	g4ddrkjc
0	0	6				0	0	2	1										0	78	1	g4ddrkjc
0	0	6				0	0	2	0										0	79	1	g4ddrkjc
0	0	6				0	0	2	0										0	32	1	g4ddrkjc
0	0	6				0	0	1	1										0	76	1	g4ddrkjc
0	0	6				0	0	2	0										0	36	1	g4ddrkjc
0	0	6				0	0	1	1										0	41	1	g4ddrkjc
0	0	6				0	0	1	0										0	81	1	g4ddrkjc
0	0	6				0	0	1	0										0	15	1	g4ddrkjc
0	0	6				0	0	2	0										0	27	1	g4ddrkjc
0	0	6				0	0	2	0										0	46	1	g4ddrkjc
0	0	6				0	0	1	0										0	13	1	g4ddrkjc
0	0	6				0	0	1	0										0	45	1	g4ddrkjc
0	0	6				0	0	2	1										0	42	1	g4ddrkjc
0	0	6				0	0	1	1										0	65	1	g4ddrkjc
0	0	6				0	0	1	0										0	54	1	g4ddrkjc
0	0	6				0	0	1	0										0	50	1	g4ddrkjc
0	0	6				0	0	1	1										0	5	1	g4ddrkjc
0	0	6				0	0	2	0										0	49	1	g4ddrkjc
0	0	6				0	0	2	0										0	74	1	g4ddrkjc
0	0	6				0	0	1	0										0	26	1	g4ddrkjc
0	0	6				0	0	2	1										0	26	1	g4ddrkjc
0	0	6				0	0	2	0										0	21	1	g4ddrkjc
0	0	6				0	0	1	1										0	73	1	g4ddrkjc
0	0	6				0	0	2	0										0	60	1	g4ddrkjc
0	0	6				0	0	1	1										0	75	1	g4ddrkjc
0	0	6				0	0	2	0										0	65	1	g4ddrkjc
0	0	6				0	0	2	0										0	75	1	g4ddrkjc
0	0	6				0	0	2	0										0	58	1	g4ddrkjc
0	0	6				0	0	1	1										0	99	1	g4ddrkjc
0	0	6				0	0	2	0										0	20	1	g4ddrkjc
0	0	6				0	0	1	0										0	47	1	g4ddrkjc
0	0	6				0	0	2	1										0	45	1	g4ddrkjc
0	0	6				0	0	1	0										0	86	1	g4ddrkjc
0	0	6				0	0	2	1										0	64	1	g4ddrkjc
0	0	6				0	0	2	1										0	15	1	g4ddrkjc
0	0	6				0	0	1	0										0	42	1	g4ddrkjc
0	0	6				0	0	1	1										0	27	1	g4ddrkjc
0	0	6				0	0	2	1										0	56	1	g4ddrkjc
0	0	6				0	0	1	1										0	72	1	g4ddrkjc
0	0	6				0	0	1	0										0	70	1	g4ddrkjc
0	0	6				0	0	2	1										0	85	1	g4ddrkjc
0	0	6				0	0	1	1										0	38	1	g4ddrkjc
0	0	6				0	0	1	1										0	10	1	g4ddrkjc
0	0	6				0	0	1	0										0	3	1	g4ddrkjc
0	0	6				0	0	1	0										0	56	1	g4ddrkjc
0	0	6				0	0	2	0										0	73	1	g4ddrkjc
0	0	6				0	0	2	1										0	98	1	g4ddrkjc
0	0	6				0	0	2	1										0	53	1	g4ddrkjc
0	0	6				0	0	1	1										0	12	1	g4ddrkjc
0	0	6				0	0	2	1										0	34	1	g4ddrkjc
0	0	6				0	0	2	1										0	47	1	g4ddrkjc
0	0	6				1	0	1	0										0	88	1	fimpayy7
0	0	6				1	0	2	1										0	44	1	fimpayy7
0	0	6				1	0	2	0										0	74	1	fimpayy7
0	0	6				1	0	2	1										0	68	1	fimpayy7
0	0	6				1	0	1	1										0	7	1	fimpayy7
0	0	6				0	0	1	0										0	51	1	fimpayy7
0	0	6				0	0	1	0										0	37	1	fimpayy7
0	0	6				0	0	1	1										0	75	1	fimpayy7
0	0	6				0	0	2	1										0	97	1	fimpayy7
0	0	6				0	0	1	0										0	97	1	fimpayy7
0	0	6				0	0	2	0										0	59	1	fimpayy7
0	0	6				0	0	1	1										0	89	1	fimpayy7
0	0	6				0	0	1	0										0	68	1	fimpayy7
0	0	6				0	0	2	1										0	56	1	fimpayy7
0	0	6				0	0	2	0										0	42	1	fimpayy7
0	0	6				0	0	1	0										0	44	1	fimpayy7
0	0	6				0	0	1	1										0	3	1	fimpayy7
0	0	6				0	0	2	1										0	98	1	fimpayy7
0	0	6				0	0	1	0										0	77	1	fimpayy7
0	0	6				0	0	2	1										0	36	1	fimpayy7
0	0	6				0	0	2	1										0	30	1	fimpayy7
0	0	6				0	0	2	1										0	50	1	fimpayy7
0	0	6				0	0	1	0										0	5	1	fimpayy7
0	0	6				0	0	2	1										0	73	1	fimpayy7
0	0	6				0	0	1	1										0	90	1	fimpayy7
0	0	6				0	0	1	0										0	16	1	fimpayy7
0	0	6				0	0	2	1										0	82	1	fimpayy7
0	0	6				0	0	1	1										0	22	1	fimpayy7
0	0	6				0	0	1	0										0	50	1	fimpayy7
0	0	6				0	0	2	1										0	41	1	fimpayy7
0	0	6				0	0	2	1										0	79	1	fimpayy7
0	0	6				0	0	2	0										0	7	1	fimpayy7
0	0	6				0	0	2	0										0	81	1	fimpayy7
0	0	6				0	0	2	1										0	77	1	fimpayy7
0	0	6				0	0	2	0										0	33	1	fimpayy7
0	0	6				0	0	1	0										0	78	1	fimpayy7
0	0	6				0	0	2	1										0	55	1	fimpayy7
0	0	6				0	0	1	1										0	40	1	fimpayy7
0	0	6				0	0	1	1										0	76	1	fimpayy7
0	0	6				0	0	2	0										0	27	1	fimpayy7
0	0	6				0	0	2	0										0	86	1	fimpayy7
0	0	6				0	0	1	0										0	61	1	fimpayy7
0	0	6				0	0	2	1										0	49	1	fimpayy7
0	0	6				0	0	1	0										0	53	1	fimpayy7
0	0	6				0	0	1	1										0	35	1	fimpayy7
0	0	6				0	0	1	0										0	36	1	fimpayy7
0	0	6				0	0	1	0										0	45	1	fimpayy7
0	0	6				0	0	1	0										0	65	1	fimpayy7
0	0	6				0	0	1	0										0	79	1	fimpayy7
0	0	6				0	0	1	0										0	62	1	fimpayy7
0	0	6				0	0	2	1										0	18	1	fimpayy7
0	0	6				0	0	2	1										0	51	1	fimpayy7
0	0	6				0	0	1	0										0	80	1	fimpayy7
0	0	6				0	0	2	0										0	63	1	fimpayy7
0	0	6				0	0	2	1										0	39	1	fimpayy7
0	0	6				0	0	1	0										0	31	1	fimpayy7
0	0	6				0	0	2	0										0	25	1	fimpayy7
0	0	6				0	0	1	1										0	13	1	fimpayy7
0	0	6				0	0	1	0										0	91	1	fimpayy7
0	0	6				0	0	2	0										0	99	1	fimpayy7
0	0	6				0	0	1	1										0	93	1	fimpayy7
0	0	6				0	0	2	1										0	34	1	fimpayy7
0	0	6				0	0	2	0										0	75	1	fimpayy7
0	0	6				0	0	1	0										0	48	1	fimpayy7
0	0	6				0	0	2	1										0	6	1	fimpayy7
0	0	6				0	0	1	0										0	46	1	fimpayy7

## Sheet: CompletedData
participant._is_bot	participant._index_in_pages	participant._max_page_index	participant._current_app_name	participant._current_page_name	participant.time_started	participant.visited	participant.payoff	player.id_in_group	player.monitoring_treatment	player.choice1	player.choice2	player.in_slit	player.in_slit_again	player.country	player.ZIP_code	player.age	player.gender	player.race	player.payoff	group.id_in_subsession	subsession.round_number	session.code	session.label	session.experimenter_name	session.mturk_HITId	session.mturk_HITGroupId	session.comment	session.is_demo
0	7	6	Double_Slit	Results	2019-04-03 21:43:43.464381+00:00	1	0	2	1	10		0		United States	78840	22	Male	Hispanic or Latino	0	28	1	g4ddrkjc
0	7	6	Double_Slit	Results	2019-04-03 21:43:44.379841+00:00	1	0	2	0		10	1		United States	06804	37	Female	White	0	99	1	g4ddrkjc
0	7	6	Double_Slit	Results	2019-04-03 21:43:47.474456+00:00	1	0	1	0		10	1		United States	55403	29	Female	White	0	35	1	g4ddrkjc
0	7	6	Double_Slit	Results	2019-04-03 21:43:48.679046+00:00	1	0	1	0		3	1		United States	27932	29	Male	White	0	48	1	g4ddrkjc
0	7	6	Double_Slit	Results	2019-04-03 21:43:50.654052+00:00	1	0	2	1	6		0		United States	90034	31	Male	White	0	69	1	g4ddrkjc
0	7	6	Double_Slit	Results	2019-04-03 21:43:51.415676+00:00	1	0	1	1	8	8	1		United States	62864	37	Male	White	0	87	1	g4ddrkjc
0	7	6	Double_Slit	Results	2019-04-03 21:43:51.444310+00:00	1	0	1	0		7.5	1		United States	95148	35	Male	Mixed race	0	97	1	g4ddrkjc
0	7	6	Double_Slit	Results	2019-04-03 21:43:51.634760+00:00	1	0	2	0		3	1		United States	48708	27	Male	White	0	92	1	g4ddrkjc
0	6	6	Double_Slit	Results	2019-04-03 21:43:52.482644+00:00	1	0	1	1	10		0		United States	49006	58	Male	White	0	4	1	g4ddrkjc
0	7	6	Double_Slit	Results	2019-04-03 21:43:53.420466+00:00	1	0	1	0			0		United States	78711	42	Female	Asian	0	57	1	g4ddrkjc
0	7	6	Double_Slit	Results	2019-04-03 21:43:53.467436+00:00	1	0	2	1	10		0		United States	29069	43	Female	White	0	31	1	g4ddrkjc
0	7	6	Double_Slit	Results	2019-04-03 21:43:53.544082+00:00	1	0	2	1	10		0		United States	17078	42	Male	White	0	70	1	g4ddrkjc
0	7	6	Double_Slit	Results	2019-04-03 21:43:54.219002+00:00	1	0	1	1	10		0		United States	44622	53	Female	White	0	96	1	g4ddrkjc
0	7	6	Double_Slit	Results	2019-04-03 21:43:54.806634+00:00	1	0	2	1	10		0		United States	95123	36	Male	White	0	55	1	g4ddrkjc
0	7	6	Double_Slit	Results	2019-04-03 21:43:56.137538+00:00	1	0	1	0		7	1		United States	94568	53	Female	White	0	11	1	g4ddrkjc
0	7	6	Double_Slit	Results	2019-04-03 21:43:56.369419+00:00	1	0	1	0			0		United States	98092	28	Male	White	0	7	1	g4ddrkjc
0	7	6	Double_Slit	Results	2019-04-03 21:43:56.685216+00:00	1	0	1	1	8	8	1		United States	95628	34	Male	White	0	94	1	g4ddrkjc
0	7	6	Double_Slit	Results	2019-04-03 21:43:56.727160+00:00	1	0	1	1	10		0		United States	90001	26	Female	Black or African American	0	37	1	g4ddrkjc
0	7	6	Double_Slit	Results	2019-04-03 21:43:56.766719+00:00	1	0	2	0		7	1		United States	62294	36	Female	White	0	83	1	g4ddrkjc
0	7	6	Double_Slit	Results	2019-04-03 21:43:57.142144+00:00	1	0	1	0			0		United States	20148	46	Male	White	0	39	1	g4ddrkjc
0	7	6	Double_Slit	Results	2019-04-03 21:43:59.158226+00:00	1	0	2	0		7	1		United States	97623	45	Male	White	0	37	1	g4ddrkjc
0	7	6	Double_Slit	Results	2019-04-03 21:43:59.329421+00:00	1	0	1	0			0		United States	83709	26	Female	White	0	28	1	g4ddrkjc
0	7	6	Double_Slit	Results	2019-04-03 21:44:00.658236+00:00	1	0	1	1	2.5	2.5	1		United States	02837	36	Female	White	0	67	1	g4ddrkjc
0	7	6	Double_Slit	Results	2019-04-03 21:44:01.193453+00:00	1	0	1	1	5		0		United States	06902	40	Female	White	0	49	1	g4ddrkjc
0	7	6	Double_Slit	Results	2019-04-03 21:44:01.365362+00:00	1	0	1	1	10		0		United States	74833	48	Female	White	0	51	1	g4ddrkjc
0	7	6	Double_Slit	Results	2019-04-03 21:44:01.654747+00:00	1	0	1	0			0		United States	70802	46	Female	Black or African American	0	22	1	g4ddrkjc
0	7	6	Double_Slit	Results	2019-04-03 21:44:02.512205+00:00	1	0	2	1	8.5		0		United States	48130	32	Male	Mixed race	0	86	1	g4ddrkjc
0	7	6	Double_Slit	Results	2019-04-03 21:44:04.445794+00:00	1	0	1	1	5		0		United States	50009	22	Male	White	0	18	1	g4ddrkjc
0	7	6	Double_Slit	Results	2019-04-03 21:44:04.638355+00:00	1	0	2	1	10		0		Zimbabwe	34473	58	Female	Black or African American	0	59	1	g4ddrkjc
0	7	6	Double_Slit	Results	2019-04-03 21:44:05.015387+00:00	1	0	1	1	7	7	1		United States	91355	38	Male	White	0	82	1	g4ddrkjc
0	7	6	Double_Slit	Results	2019-04-03 21:44:05.056229+00:00	1	0	2	1	5		0		United States	78109	35	Female	Black or African American	0	77	1	g4ddrkjc
0	7	6	Double_Slit	Results	2019-04-03 21:44:05.219226+00:00	1	0	1	0			0		Italy	92020	40	Male	White	0	53	1	g4ddrkjc
0	7	6	Double_Slit	Results	2019-04-03 21:44:05.682822+00:00	1	0	2	1	8	8	1		United States	16510	40	Male	White	0	93	1	g4ddrkjc
0	7	6	Double_Slit	Results	2019-04-03 21:44:06.383220+00:00	1	0	1	0		5	1		United States	88011	23	Female	Hispanic or Latino	0	34	1	g4ddrkjc
0	7	6	Double_Slit	Results	2019-04-03 21:44:06.914844+00:00	1	0	1	1	10		0		United States	4746w	47	Male	White	0	25	1	g4ddrkjc
0	7	6	Double_Slit	Results	2019-04-03 21:44:07.140202+00:00	1	0	2	0		2	1		United States	99501	32	Female	Black or African American	0	8	1	g4ddrkjc
0	7	6	Double_Slit	Results	2019-04-03 21:44:07.721499+00:00	1	0	2	1	3	3	1		United States	48317	45	Female	White	0	35	1	g4ddrkjc
0	7	6	Double_Slit	Results	2019-04-03 21:44:08.775832+00:00	1	0	2	1	4		0		United States	60657	49	Male	White	0	39	1	g4ddrkjc
0	7	6	Double_Slit	Results	2019-04-03 21:44:09.842476+00:00	1	0	2	0		5	1		United States	75457	30	Male	Black or African American	0	51	1	g4ddrkjc
0	7	6	Double_Slit	Results	2019-04-03 21:44:10.098605+00:00	1	0	2	0		7	1		United States	89166	36	Male	White	0	25	1	g4ddrkjc
0	7	6	Double_Slit	Results	2019-04-03 21:44:10.360855+00:00	1	0	2	1	6		0		United States	90220	42	Female	Hispanic or Latino	0	44	1	g4ddrkjc
0	7	6	Double_Slit	Results	2019-04-03 21:44:11.792696+00:00	1	0	2	0			0		United States	98363	61	Female	White	0	4	1	g4ddrkjc
0	7	6	Double_Slit	Results	2019-04-03 21:44:12.239201+00:00	1	0	1	1	5		0		United States	91010	35	Female	Asian	0	32	1	g4ddrkjc
0	7	6	Double_Slit	Results	2019-04-03 21:44:12.379737+00:00	1	0	2	0			0		United States	73134	42	Male	White	0	82	1	g4ddrkjc
0	7	6	Double_Slit	Results	2019-04-03 21:44:12.541086+00:00	1	0	2	0		8	1		United States	40202	30	Male	Asian	0	18	1	g4ddrkjc
0	7	6	Double_Slit	Results	2019-04-03 21:44:14.045110+00:00	1	0	2	0			0		United States	89123	33	Female	White	0	76	1	g4ddrkjc
0	7	6	Double_Slit	Results	2019-04-03 21:44:14.078884+00:00	1	0	1	0			0		United States	32824	25	Male	White	0	77	1	g4ddrkjc
0	7	6	Double_Slit	Results	2019-04-03 21:44:15.302294+00:00	1	0	1	1	7.5	7.5	1		United States	62002	35	Male	White	0	62	1	g4ddrkjc
0	7	6	Double_Slit	Results	2019-04-03 21:44:17.013817+00:00	1	0	2	0		7	1		United States	20906	37	Female	Asian	0	61	1	g4ddrkjc
0	7	6	Double_Slit	Results	2019-04-03 21:44:21.500151+00:00	1	0	1	0			0		United States	91361	26	Male	White	0	14	1	g4ddrkjc
0	7	6	Double_Slit	Results	2019-04-03 21:44:23.115415+00:00	1	0	2	0			1		United States	76106	31	Male	White	0	84	1	g4ddrkjc
0	7	6	Double_Slit	Results	2019-04-03 21:44:36.068290+00:00	1	0	2	0			0		United States	61520	39	Female	White	0	90	1	g4ddrkjc
0	7	6	Double_Slit	Results	2019-04-03 21:44:37.505522+00:00	1	0	1	1	10		0		United States	38732	33	Female	Black or African American	0	8	1	g4ddrkjc
0	7	6	Double_Slit	Results	2019-04-03 21:44:38.282649+00:00	1	0	1	1	9		0		United States	53110	23	Male	White	0	90	1	g4ddrkjc
0	7	6	Double_Slit	Results	2019-04-03 21:44:40.615764+00:00	1	0	2	0		0.6	1		United States	60446	42	Male	White	0	17	1	g4ddrkjc
0	7	6	Double_Slit	Results	2019-04-03 21:44:49.323381+00:00	1	0	1	0			0		United States	60006	30	Male	White	0	31	1	g4ddrkjc
0	7	6	Double_Slit	Results	2019-04-03 21:44:50.971693+00:00	1	0	1	1	5		0		United States	74135	29	Female	White	0	92	1	g4ddrkjc
0	7	6	Double_Slit	Results	2019-04-03 21:45:09.456745+00:00	1	0	1	0			0		United States	10467	44	Female	Mixed race	0	71	1	g4ddrkjc
0	7	6	Double_Slit	Results	2019-04-03 21:45:12.254316+00:00	1	0	2	1	6		0		United States	94118	40	Male	White	0	14	1	g4ddrkjc
0	7	6	Double_Slit	Results	2019-04-03 21:45:12.436837+00:00	1	0	1	1	10		0		United States	98631	32	Male	White	0	80	1	g4ddrkjc
0	7	6	Double_Slit	Results	2019-04-03 21:45:13.299701+00:00	1	0	1	0		7	1		United States	08205	28	Male	White	0	19	1	g4ddrkjc
0	7	6	Double_Slit	Results	2019-04-03 21:45:30.967200+00:00	1	0	2	1	10		0		United States	77004	43	Male	White	0	1	1	g4ddrkjc
0	7	6	Double_Slit	Results	2019-04-03 21:45:54.468020+00:00	1	0	2	1	4		0		United States	37115	20	Female	White	0	13	1	g4ddrkjc
0	7	6	Double_Slit	Results	2019-04-03 21:46:01.068619+00:00	1	0	1	1	6		0		United States	34741	36	Male	White	0	79	1	g4ddrkjc
0	7	6	Double_Slit	Results	2019-04-03 21:46:04.045158+00:00	1	0	1	0			0		United States	19901	29	Male	White	0	24	1	g4ddrkjc
0	7	6	Double_Slit	Results	2019-04-03 21:46:06.943696+00:00	1	0	1	0			0		United States	94025	31	Male	White	0	66	1	g4ddrkjc
0	7	6	Double_Slit	Results	2019-04-03 21:46:15.821095+00:00	1	0	2	1	7	8	1		United States	18104	38	Male	White	0	81	1	g4ddrkjc
0	7	6	Double_Slit	Results	2019-04-03 21:46:25.965226+00:00	1	0	1	0			1		United States	10010	24	Male	White	0	64	1	g4ddrkjc
0	7	6	Double_Slit	Results	2019-04-03 21:46:28.480402+00:00	1	0	2	1	10		0		United States	61756	31	Female	White	0	11	1	g4ddrkjc
0	7	6	Double_Slit	Results	2019-04-03 21:46:29.906084+00:00	1	0	1	1	10		0		United States	76251	32	Male	White	0	84	1	g4ddrkjc
0	7	6	Double_Slit	Results	2019-04-03 21:46:39.837137+00:00	1	0	1	1	8	8	1		United States	96815	38	Female	White	0	36	1	g4ddrkjc
0	7	6	Double_Slit	Results	2019-04-03 21:46:40.765575+00:00	1	0	1	1	7.5	7.5	1		United States	85053	45	Male	Mixed race	0	23	1	g4ddrkjc
0	7	6	Double_Slit	Results	2019-04-03 21:46:41.763160+00:00	1	0	2	0		3	1		United States	90005	25	Female	Asian	0	62	1	g4ddrkjc
0	7	6	Double_Slit	Results	2019-04-03 21:47:03.177764+00:00	1	0	1	1	10		0		United States	22150	24	Male	White	0	43	1	g4ddrkjc
0	7	6	Double_Slit	Results	2019-04-03 21:47:14.605939+00:00	1	0	2	1	8	8	1		United States	46205	31	Male	White	0	97	1	g4ddrkjc
0	7	6	Double_Slit	Results	2019-04-03 21:47:19.384360+00:00	1	0	1	0		7	1		United States	99336	29	Male	Asian	0	44	1	g4ddrkjc
0	7	6	Double_Slit	Results	2019-04-03 21:47:54.742089+00:00	1	0	1	0		10	1		United States	22153	28	Male	White	0	69	1	g4ddrkjc
0	7	6	Double_Slit	Results	2019-04-03 21:48:18.783166+00:00	1	0	2	0			0		United States	40503	37	Female	White	0	96	1	g4ddrkjc
0	7	6	Double_Slit	Results	2019-04-03 21:49:21.909042+00:00	1	0	2	1	7	10	1		United States	10010	24	Male	White	0	3	1	g4ddrkjc
0	7	6	Double_Slit	Results	2019-04-03 21:49:44.763142+00:00	1	0	1	1	5		0		United States	49008	35	Male	White	0	33	1	g4ddrkjc
0	7	6	Double_Slit	Results	2019-04-03 21:49:49.381647+00:00	1	0	1	1	6		0		United States	21042	25	Male	White	0	17	1	g4ddrkjc
0	7	6	Double_Slit	Results	2019-04-03 21:50:08.767843+00:00	1	0	1	0			0		United States	02148	53	Male	White	0	6	1	g4ddrkjc
0	7	6	Double_Slit	Results	2019-04-03 21:50:23.253522+00:00	1	0	2	0			0		United States	75043	28	Female	White	0	72	1	g4ddrkjc
0	7	6	Double_Slit	Results	2019-04-03 21:51:29.550626+00:00	1	0	2	1	8	8	1		United States	72704	44	Male	White	0	52	1	g4ddrkjc
0	7	6	Double_Slit	Results	2019-04-03 21:53:41.326484+00:00	1	0	1	1	8	8	1		United States	45327	56	Male	White	0	9	1	g4ddrkjc
0	7	6	Double_Slit	Results	2019-04-03 21:54:58.160811+00:00	1	0	1	0		8	1		United States	72034	35	Male	White	0	91	1	g4ddrkjc
0	7	6	Double_Slit	Results	2019-04-03 21:55:41.545486+00:00	1	0	2	0			0		United States	32128	32	Male	White	0	94	1	g4ddrkjc
0	7	6	Double_Slit	Results	2019-04-03 21:56:06.188948+00:00	1	0	1	1	10		0		United States	07501	29	Male	Asian	0	20	1	g4ddrkjc
0	7	6	Double_Slit	Results	2019-04-03 21:56:54.364854+00:00	1	0	2	0			0		United States	59865	37	Female	White	0	88	1	g4ddrkjc
0	7	6	Double_Slit	Results	2019-04-03 21:57:23.262786+00:00	1	0	2	1	6		0		United States	06472	33	Male	White	0	54	1	g4ddrkjc
0	7	6	Double_Slit	Results	2019-04-03 21:58:34.674675+00:00	1	0	1	1	7	7	1		United States	77306	29	Male	White	0	68	1	g4ddrkjc
0	7	6	Double_Slit	Results	2019-04-03 21:59:00.384060+00:00	1	0	2	0		10	1		United States	44032	29	Female	White	0	23	1	g4ddrkjc
0	7	6	Double_Slit	Results	2019-04-03 22:00:10.124375+00:00	1	0	2	0			0		United States	25302	47	Male	White	0	43	1	g4ddrkjc
0	7	6	Double_Slit	Results	2019-04-03 22:00:38.884913+00:00	1	0	1	0		3	1		United States	08505	48	Female	White	0	52	1	g4ddrkjc
0	7	6	Double_Slit	Results	2019-04-03 22:00:57.047680+00:00	1	0	2	0		5	1		United States	10047	29	Male	White	0	2	1	g4ddrkjc
0	7	6	Double_Slit	Results	2019-04-03 22:02:32.502289+00:00	1	0	2	0			0		United States	95621	67	Male	White	0	83	1	fimpayy7
0	7	6	Double_Slit	Results	2019-04-03 22:02:34.318599+00:00	1	0	1	0		8	1		United States	92118	25	Male	Mixed race	0	32	1	fimpayy7
0	7	6	Double_Slit	Results	2019-04-03 22:02:40.649516+00:00	1	0	2	0			0		United States	53949	24	Male	White	0	15	1	fimpayy7
0	7	6	Double_Slit	Results	2019-04-03 22:02:40.891932+00:00	1	0	2	0		2	1		United States	10010	24	Male	White	0	93	1	fimpayy7
0	7	6	Double_Slit	Results	2019-04-03 22:02:44.589211+00:00	1	0	2	1	10		0		United States	92865	37	Female	White	0	46	1	fimpayy7
0	7	6	Double_Slit	Results	2019-04-03 22:02:53.900814+00:00	1	0	2	1	10		0		United States	13112	38	Female	White	0	87	1	fimpayy7
0	7	6	Double_Slit	Results	2019-04-03 22:02:57.735530+00:00	1	0	1	0			0		United States	14617	36	Male	White	0	26	1	fimpayy7
0	7	6	Double_Slit	Results	2019-04-03 22:03:01.163515+00:00	1	0	2	1	6		0		United States	90606	26	Female	Hispanic or Latino	0	62	1	fimpayy7
0	7	6	Double_Slit	Results	2019-04-03 22:03:02.906487+00:00	1	0	1	0			0		United States	84015	29	Male	White	0	23	1	fimpayy7
0	7	6	Double_Slit	Results	2019-04-03 22:03:04.272003+00:00	1	0	2	1	10		0		United States	62069	36	Female	White	0	31	1	fimpayy7
0	7	6	Double_Slit	Results	2019-04-03 22:03:05.497017+00:00	1	0	1	0			0		United States	44103	28	Male	White	0	11	1	fimpayy7
0	7	6	Double_Slit	Results	2019-04-03 22:03:06.912111+00:00	1	0	2	1	8	8	1		United States	32082	28	Male	White	0	8	1	fimpayy7
0	7	6	Double_Slit	Results	2019-04-03 22:03:07.315503+00:00	1	0	2	0		10	1		United States	85001	27	Female	White	0	70	1	fimpayy7
0	7	6	Double_Slit	Results	2019-04-03 22:03:07.731575+00:00	1	0	2	0		10	1		United States	11358	29	Male	White	0	60	1	fimpayy7
0	7	6	Double_Slit	Results	2019-04-03 22:03:10.234405+00:00	1	0	1	0			0		Czech Republic	10032	28	Male	White	0	98	1	fimpayy7
0	7	6	Double_Slit	Results	2019-04-03 22:03:20.364456+00:00	1	0	1	0			0		United States	12534	22	Female	Black or African American	0	18	1	fimpayy7
0	7	6	Double_Slit	Results	2019-04-03 22:03:25.911856+00:00	1	0	1	1	9		0		United States	33030	33	Male	White	0	96	1	fimpayy7
0	7	6	Double_Slit	Results	2019-04-03 22:03:30.705176+00:00	1	0	1	1	2.5	2.5	1		United States	30094	40	Female	Black or African American	0	99	1	fimpayy7
0	7	6	Double_Slit	Results	2019-04-03 22:03:31.493746+00:00	1	0	1	1	5		0		United States	48111	45	Female	White	0	24	1	fimpayy7
0	7	6	Double_Slit	Results	2019-04-03 22:03:32.863014+00:00	1	0	1	0			0		United States	61032	46	Female	White	0	82	1	fimpayy7
0	7	6	Double_Slit	Results	2019-04-03 22:03:32.940016+00:00	1	0	1	1	5		0		United States	43204	44	Female	White	0	52	1	fimpayy7
0	7	6	Double_Slit	Results	2019-04-03 22:03:40.214195+00:00	1	0	2	1	6		0		United States	60609	31	Male	White	0	5	1	fimpayy7
0	7	6	Double_Slit	Results	2019-04-03 22:03:41.199072+00:00	1	0	2	0		3	1		United States	10607	33	Male	White	0	24	1	fimpayy7
0	7	6	Double_Slit	Results	2019-04-03 22:03:46.268608+00:00	1	0	2	1	10		0		United States	13413	34	Male	White	0	2	1	fimpayy7
0	7	6	Double_Slit	Results	2019-04-03 22:03:46.883567+00:00	1	0	2	1	7	7	1		United States	29681	35	Male	Asian	0	32	1	fimpayy7
0	7	6	Double_Slit	Results	2019-04-03 22:03:47.379683+00:00	1	0	2	0			0		United States	19055	49	Female	White	0	3	1	fimpayy7
0	7	6	Double_Slit	Results	2019-04-03 22:03:50.121914+00:00	1	0	2	0			0		United States	33405	57	Female	White	0	10	1	fimpayy7
0	7	6	Double_Slit	Results	2019-04-03 22:03:51.263085+00:00	1	0	1	1	10		0		United States	11581	64	Female	Hispanic or Latino	0	19	1	fimpayy7
0	7	6	Double_Slit	Results	2019-04-03 22:03:51.387295+00:00	1	0	1	0		8	1		United States	44107	60	Male	White	0	9	1	fimpayy7
0	7	6	Double_Slit	Results	2019-04-03 22:03:51.520966+00:00	1	0	1	0		7	1		United Kingdom	92060	42	Female	White	0	17	1	fimpayy7
0	7	6	Double_Slit	Results	2019-04-03 22:03:51.534852+00:00	1	0	2	1	0		0		United States	53208	26	Male	Asian	0	14	1	fimpayy7
0	7	6	Double_Slit	Results	2019-04-03 22:03:51.651270+00:00	1	0	1	0			0		United States	33880	38	Female	White	0	95	1	fimpayy7
0	7	6	Double_Slit	Results	2019-04-03 22:03:51.789794+00:00	1	0	2	1	9.5		0		United States	95608	52	Female	Mixed race	0	61	1	fimpayy7
0	7	6	Double_Slit	Results	2019-04-03 22:03:52.079716+00:00	1	0	1	0			0		United States	17111	27	Male	White	0	30	1	fimpayy7
0	7	6	Double_Slit	Results	2019-04-03 22:03:52.822550+00:00	1	0	2	1	10		0		United States	91601	29	Male	White	0	11	1	fimpayy7
0	7	6	Double_Slit	Results	2019-04-03 22:03:59.790981+00:00	1	0	2	1	8.5		0		United States	22407	46	Male	White	0	12	1	fimpayy7
0	7	6	Double_Slit	Results	2019-04-03 22:04:00.443448+00:00	1	0	1	0		10	1		United States	99502	32	Male	White	0	20	1	fimpayy7
0	7	6	Double_Slit	Results	2019-04-03 22:04:02.031530+00:00	1	0	1	1	5		0		United States	30188	45	Female	Asian	0	83	1	fimpayy7
0	7	6	Double_Slit	Results	2019-04-03 22:04:03.043892+00:00	1	0	1	0		7.5	1		United States	73301	25	Male	White	0	39	1	fimpayy7
0	7	6	Double_Slit	Results	2019-04-03 22:04:21.843418+00:00	1	0	2	1	10		0		United States	55422	69	Male	White	0	91	1	fimpayy7
0	7	6	Double_Slit	Results	2019-04-03 22:04:22.531750+00:00	1	0	2	1	7	7	1		United States	34741	45	Male	White	0	43	1	fimpayy7
0	7	6	Double_Slit	Results	2019-04-03 22:04:22.836695+00:00	1	0	1	0		2	1		United States	32128	55	Male	White	0	57	1	fimpayy7
0	7	6	Double_Slit	Results	2019-04-03 22:04:24.246972+00:00	1	0	2	1	6		0		United States	75038	37	Decline to Answer	Asian	0	4	1	fimpayy7
0	7	6	Double_Slit	Results	2019-04-03 22:04:24.380590+00:00	1	0	1	0			0		United States	98037	50	Male	White	0	69	1	fimpayy7
0	7	6	Double_Slit	Results	2019-04-03 22:04:24.430478+00:00	1	0	1	0			0		United States	02721	27	Female	White	0	38	1	fimpayy7
0	7	6	Double_Slit	Results	2019-04-03 22:04:30.915421+00:00	1	0	2	1	5		0		United States	04039	23	Female	White	0	48	1	fimpayy7
0	7	6	Double_Slit	Results	2019-04-03 22:04:31.460457+00:00	1	0	2	0		8	1		United States	60601	34	Male	White	0	96	1	fimpayy7
0	7	6	Double_Slit	Results	2019-04-03 22:04:32.271306+00:00	1	0	2	1	3	3	1		United States	45013	68	Male	White	0	80	1	fimpayy7
0	7	6	Double_Slit	Results	2019-04-03 22:04:35.717642+00:00	1	0	2	1	5		0		United States	28211	35	Male	White	0	88	1	fimpayy7
0	7	6	Double_Slit	Results	2019-04-03 22:04:35.902438+00:00	1	0	2	1	5		0		United States	92557	25	Female	White	0	66	1	fimpayy7
0	7	6	Double_Slit	Results	2019-04-03 22:04:35.938794+00:00	1	0	1	1	5		0		United States	72946	54	Male	White	0	85	1	fimpayy7
0	7	6	Double_Slit	Results	2019-04-03 22:04:35.981805+00:00	1	0	2	1	10		0		United States	02889	34	Female	Native American or American Indian	0	38	1	fimpayy7
0	7	6	Double_Slit	Results	2019-04-03 22:04:39.375992+00:00	1	0	2	0			0		United States	60443	57	Female	Black or African American	0	35	1	fimpayy7
0	7	6	Double_Slit	Results	2019-04-03 22:04:42.847379+00:00	1	0	2	1	10		0		India	98007	33	Female	Asian	0	9	1	fimpayy7
0	7	6	Double_Slit	Results	2019-04-03 22:04:44.263758+00:00	1	0	1	1	10		0		Canada	78717	50	Female	White	0	94	1	fimpayy7
0	7	6	Double_Slit	Results	2019-04-03 22:04:46.814819+00:00	1	0	1	1	5		0		United States	38127	28	Female	Black or African American	0	10	1	fimpayy7
0	7	6	Double_Slit	Results	2019-04-03 22:04:49.864406+00:00	1	0	2	1	9		0		United States	08550	34	Male	White	0	16	1	fimpayy7
0	7	6	Double_Slit	Results	2019-04-03 22:04:55.123145+00:00	1	0	1	1	10		0		United States	90066	30	Female	Asian	0	21	1	g4ddrkjc
0	7	6	Double_Slit	Results	2019-04-03 22:04:59.005765+00:00	1	0	2	0		7	1		United States	15217	23	Female	White	0	72	1	fimpayy7
0	7	6	Double_Slit	Results	2019-04-03 22:05:03.665229+00:00	1	0	1	0		7	1		United States	53545	36	Female	White	0	73	1	fimpayy7
0	7	6	Double_Slit	Results	2019-04-03 22:05:08.837846+00:00	1	0	2	0			0		United States	13413	27	Female	Asian	0	64	1	fimpayy7
0	7	6	Double_Slit	Results	2019-04-03 22:05:10.128671+00:00	1	0	1	0		2	1		United States	70072	56	Male	White	0	55	1	fimpayy7
0	7	6	Double_Slit	Results	2019-04-03 22:05:10.300763+00:00	1	0	1	1	10		0		United States	89147	43	Female	Mixed race	0	58	1	fimpayy7
0	7	6	Double_Slit	Results	2019-04-03 22:05:11.864610+00:00	1	0	2	0			0		United States	27403	27	Male	Asian	0	84	1	fimpayy7
0	7	6	Double_Slit	Results	2019-04-03 22:05:12.131370+00:00	1	0	1	1	10		0		United States	90001	28	Male	White	0	60	1	fimpayy7
0	7	6	Double_Slit	Results	2019-04-03 22:05:29.586577+00:00	1	0	2	0			0		United States	06902	40	Female	White	0	21	1	fimpayy7
0	7	6	Double_Slit	Results	2019-04-03 22:05:31.888895+00:00	1	0	2	0		7	1		United States	02474	24	Male	Decline to Answer	0	1	1	fimpayy7
0	7	6	Double_Slit	Results	2019-04-03 22:05:41.378067+00:00	1	0	2	0			0		United States	78209	48	Female	White	0	90	1	fimpayy7
0	7	6	Double_Slit	Results	2019-04-03 22:05:41.556986+00:00	1	0	2	0		8	1		United States	11212	42	Male	Black or African American	0	100	1	fimpayy7
0	7	6	Double_Slit	Results	2019-04-03 22:05:43.217618+00:00	1	0	1	0			0		United States	98133	30	Male	White	0	4	1	fimpayy7
0	7	6	Double_Slit	Results	2019-04-03 22:05:44.214093+00:00	1	0	1	0		5	1		United States	28334	38	Female	White	0	87	1	fimpayy7
0	7	6	Double_Slit	Results	2019-04-03 22:05:44.915567+00:00	1	0	2	0		8	1		United States	39367	45	Female	White	0	58	1	fimpayy7
0	7	6	Double_Slit	Results	2019-04-03 22:05:46.854947+00:00	1	0	1	0			0		United States	11432	32	Female	Asian	0	8	1	fimpayy7
0	7	6	Double_Slit	Results	2019-04-03 22:06:07.279474+00:00	1	0	2	0			0		United States	60150	39	Female	Mixed race	0	54	1	fimpayy7
0	7	6	Double_Slit	Results	2019-04-03 22:06:21.387086+00:00	1	0	1	0		4	1		United States	20120	23	Female	Asian	0	14	1	fimpayy7
0	7	6	Double_Slit	Results	2019-04-03 22:06:27.660186+00:00	1	0	1	1	8	8	1		United States	94117	34	Female	White	0	74	1	fimpayy7
0	7	6	Double_Slit	Results	2019-04-03 22:06:27.950570+00:00	1	0	1	1	5		0		United States	33068	31	Female	White	0	47	1	fimpayy7
0	7	6	Double_Slit	Results	2019-04-03 22:06:44.200284+00:00	1	0	2	1	10		0		United States	18702	30	Male	White	0	92	1	fimpayy7
0	7	6	Double_Slit	Results	2019-04-03 22:06:46.479558+00:00	1	0	1	1	0.5		0		United States	90003	27	Female	White	0	33	1	fimpayy7
0	7	6	Double_Slit	Results	2019-04-03 22:06:50.266025+00:00	1	0	2	0			0		United States	95814	44	Female	White	0	67	1	fimpayy7
0	7	6	Double_Slit	Results	2019-04-03 22:06:51.507315+00:00	1	0	2	0		8	1		United States	85374	27	Male	White	0	28	1	fimpayy7
0	7	6	Double_Slit	Results	2019-04-03 22:06:55.806571+00:00	1	0	1	0		3	1		United States	10706	42	Female	White	0	66	1	fimpayy7
0	7	6	Double_Slit	Results	2019-04-03 22:07:02.642177+00:00	1	0	1	0		4	1		United States	23219	29	Male	Hispanic or Latino	0	34	1	fimpayy7
0	7	6	Double_Slit	Results	2019-04-03 22:07:30.519471+00:00	1	0	1	1	10		0		United States	17747	45	Female	White	0	71	1	fimpayy7
0	7	6	Double_Slit	Results	2019-04-03 22:07:47.175442+00:00	1	0	1	1	1		0		United States	49401	30	Male	White	0	67	1	fimpayy7
0	7	6	Double_Slit	Results	2019-04-03 22:07:56.925737+00:00	1	0	2	1	4		0		United States	49009	38	Male	White	0	69	1	fimpayy7
0	7	6	Double_Slit	Results	2019-04-03 22:07:59.203349+00:00	1	0	2	0		4	1		United States	76106	31	Male	White	0	71	1	fimpayy7
0	7	6	Double_Slit	Results	2019-04-03 22:08:42.940579+00:00	1	0	2	0			0		United States	73020	55	Male	White	0	76	1	fimpayy7
0	7	6	Double_Slit	Results	2019-04-03 22:13:11.468251+00:00	1	0	1	1	5		0		United States	27360	37	Male	White	0	81	1	fimpayy7
0	7	6	Double_Slit	Results	2019-04-03 22:13:17.821608+00:00	1	0	2	1	7	8	1		United States	18104	38	Male	White	0	23	1	fimpayy7
0	7	6	Double_Slit	Results	2019-04-03 22:13:28.055966+00:00	1	0	2	0			0		United States	97301	68	Male	White	0	40	1	fimpayy7
0	7	6	Double_Slit	Results	2019-04-03 22:14:00.451617+00:00	1	0	1	0		3	1		United States	41537	31	Male	White	0	2	1	fimpayy7
0	7	6	Double_Slit	Results	2019-04-03 22:14:10.620885+00:00	1	0	2	0		3	1		United States	33406	67	Female	White	0	22	1	fimpayy7
0	7	6	Double_Slit	Results	2019-04-03 22:14:20.286392+00:00	1	0	1	0			0		United States	78726	23	Female	White	0	92	1	fimpayy7
0	7	6	Double_Slit	Results	2019-04-03 22:14:20.607171+00:00	1	0	1	1	5		0		United States	21234	44	Female	White	0	70	1	fimpayy7
0	7	6	Double_Slit	Results	2019-04-03 22:14:21.307088+00:00	1	0	2	1	5		0		India	33458	36	Female	Asian	0	78	1	fimpayy7
0	7	6	Double_Slit	Results	2019-04-03 22:15:22.771205+00:00	1	0	2	0		10	1		Armenia	21850	25	Male	White	0	19	1	fimpayy7
0	7	6	Double_Slit	Results	2019-04-03 22:18:20.282258+00:00	1	0	1	0			0		United States	62966	27	Female	White	0	56	1	fimpayy7
0	7	6	Double_Slit	Results	2019-04-03 22:23:07.992439+00:00	1	0	1	1	8	8	1		United States	02895	29	Female	Asian	0	25	1	fimpayy7
0	7	6	Double_Slit	Results	2019-06-10 21:51:00.062479+00:00	1	0	1	0		7	1		United States	40380	23	Female	White	0	49	1	fuf5j7lw			335VBRURDIZSN4L1FRACT1MQ2CH9EF	3U1ZIKCYY7PCG0ZYK1W1RQ2CJHBT5H		0
0	7	6	Double_Slit	Results	2019-06-10 21:51:00.125355+00:00	1	0	1	1	6		0		United States	39073	49	Male	White	0	11	1	fuf5j7lw			335VBRURDIZSN4L1FRACT1MQ2CH9EF	3U1ZIKCYY7PCG0ZYK1W1RQ2CJHBT5H		0
0	7	6	Double_Slit	Results	2019-06-10 21:51:01.113865+00:00	1	0	1	1	10		0		United States	30032	37	Female	White	0	33	1	fuf5j7lw			335VBRURDIZSN4L1FRACT1MQ2CH9EF	3U1ZIKCYY7PCG0ZYK1W1RQ2CJHBT5H		0
0	7	6	Double_Slit	Results	2019-06-10 21:51:02.537457+00:00	1	0	2	1	10		0		United States	59601	30	Male	White	0	49	1	fuf5j7lw			335VBRURDIZSN4L1FRACT1MQ2CH9EF	3U1ZIKCYY7PCG0ZYK1W1RQ2CJHBT5H		0
0	7	6	Double_Slit	Results	2019-06-10 21:51:03.836629+00:00	1	0	2	1	2.5	6	1		United States	15210	32	Male	Black or African American	0	29	1	fuf5j7lw			335VBRURDIZSN4L1FRACT1MQ2CH9EF	3U1ZIKCYY7PCG0ZYK1W1RQ2CJHBT5H		0
0	7	6	Double_Slit	Results	2019-06-10 21:51:04.919345+00:00	1	0	1	0			0		United States	07470	29	Male	White	0	3	1	fuf5j7lw			335VBRURDIZSN4L1FRACT1MQ2CH9EF	3U1ZIKCYY7PCG0ZYK1W1RQ2CJHBT5H		0
0	7	6	Double_Slit	Results	2019-06-10 21:51:04.994783+00:00	1	0	1	1	8	8	1		United States	86314	28	Male	White	0	39	1	fuf5j7lw			335VBRURDIZSN4L1FRACT1MQ2CH9EF	3U1ZIKCYY7PCG0ZYK1W1RQ2CJHBT5H		0
0	7	6	Double_Slit	Results	2019-06-10 21:51:08.366232+00:00	1	0	2	0			0		United States	13365	33	Male	White	0	35	1	fuf5j7lw			335VBRURDIZSN4L1FRACT1MQ2CH9EF	3U1ZIKCYY7PCG0ZYK1W1RQ2CJHBT5H		0
0	7	6	Double_Slit	Results	2019-06-10 21:51:09.535527+00:00	1	0	2	0			0		Italy	92020	40	Male	White	0	39	1	fuf5j7lw			335VBRURDIZSN4L1FRACT1MQ2CH9EF	3U1ZIKCYY7PCG0ZYK1W1RQ2CJHBT5H		0
0	7	6	Double_Slit	Results	2019-06-10 21:51:10.208546+00:00	1	0	2	0		6	1		United States	90001	30	Female	Black or African American	0	19	1	fuf5j7lw			335VBRURDIZSN4L1FRACT1MQ2CH9EF	3U1ZIKCYY7PCG0ZYK1W1RQ2CJHBT5H		0
0	7	6	Double_Slit	Results	2019-06-10 21:51:13.975621+00:00	1	0	2	1	7	10	1		United States	89119	32	Male	Asian	0	47	1	fuf5j7lw			335VBRURDIZSN4L1FRACT1MQ2CH9EF	3U1ZIKCYY7PCG0ZYK1W1RQ2CJHBT5H		0
0	7	6	Double_Slit	Results	2019-06-10 21:51:16.088501+00:00	1	0	2	0		7	1		United States	08205	28	Male	White	0	24	1	fuf5j7lw			335VBRURDIZSN4L1FRACT1MQ2CH9EF	3U1ZIKCYY7PCG0ZYK1W1RQ2CJHBT5H		0
0	7	6	Double_Slit	Results	2019-06-10 21:51:18.091975+00:00	1	0	1	1	7	7	1		United States	50441	45	Female	White	0	43	1	fuf5j7lw			335VBRURDIZSN4L1FRACT1MQ2CH9EF	3U1ZIKCYY7PCG0ZYK1W1RQ2CJHBT5H		0
0	7	6	Double_Slit	Results	2019-06-10 21:51:19.167884+00:00	1	0	2	0			0		United States	60051	36	Male	White	0	2	1	fuf5j7lw			335VBRURDIZSN4L1FRACT1MQ2CH9EF	3U1ZIKCYY7PCG0ZYK1W1RQ2CJHBT5H		0
0	7	6	Double_Slit	Results	2019-06-10 21:51:35.939409+00:00	1	0	1	1	8.5		0		United States	75154	37	Male	Black or African American	0	37	1	fuf5j7lw			335VBRURDIZSN4L1FRACT1MQ2CH9EF	3U1ZIKCYY7PCG0ZYK1W1RQ2CJHBT5H		0
0	7	6	Double_Slit	Results	2019-06-10 21:51:41.034962+00:00	1	0	1	0		7	1		United States	32304	36	Female	Asian	0	20	1	fuf5j7lw			335VBRURDIZSN4L1FRACT1MQ2CH9EF	3U1ZIKCYY7PCG0ZYK1W1RQ2CJHBT5H		0
0	7	6	Double_Slit	Results	2019-06-10 21:51:48.425353+00:00	1	0	2	0			0		United States	21042	25	Male	White	0	37	1	fuf5j7lw			335VBRURDIZSN4L1FRACT1MQ2CH9EF	3U1ZIKCYY7PCG0ZYK1W1RQ2CJHBT5H		0
0	7	6	Double_Slit	Results	2019-06-10 21:51:53.274228+00:00	1	0	2	1	6		0		United States	94534	38	Male	White	0	18	1	fuf5j7lw			335VBRURDIZSN4L1FRACT1MQ2CH9EF	3U1ZIKCYY7PCG0ZYK1W1RQ2CJHBT5H		0
0	7	6	Double_Slit	Results	2019-06-10 21:51:55.059524+00:00	1	0	2	1	10		0		United States	07202	39	Male	White	0	12	1	fuf5j7lw			335VBRURDIZSN4L1FRACT1MQ2CH9EF	3U1ZIKCYY7PCG0ZYK1W1RQ2CJHBT5H		0
0	7	6	Double_Slit	Results	2019-06-10 21:52:17.862798+00:00	1	0	1	0		8	1		United States	17406	36	Female	White	0	22	1	fuf5j7lw			335VBRURDIZSN4L1FRACT1MQ2CH9EF	3U1ZIKCYY7PCG0ZYK1W1RQ2CJHBT5H		0
0	7	6	Double_Slit	Results	2019-06-10 21:52:22.133023+00:00	1	0	1	1	8	8	1		United States	93610	37	Male	White	0	38	1	fuf5j7lw			335VBRURDIZSN4L1FRACT1MQ2CH9EF	3U1ZIKCYY7PCG0ZYK1W1RQ2CJHBT5H		0
0	7	6	Double_Slit	Results	2019-06-10 21:53:15.341080+00:00	1	0	2	0			0		United States	60502	65	Male	White	0	26	1	fuf5j7lw			335VBRURDIZSN4L1FRACT1MQ2CH9EF	3U1ZIKCYY7PCG0ZYK1W1RQ2CJHBT5H		0
0	7	6	Double_Slit	Results	2019-06-10 21:53:36.307020+00:00	1	0	2	0		10	1		United States	11757	34	Female	White	0	16	1	fuf5j7lw			335VBRURDIZSN4L1FRACT1MQ2CH9EF	3U1ZIKCYY7PCG0ZYK1W1RQ2CJHBT5H		0
0	7	6	Double_Slit	Results	2019-06-10 21:53:39.128020+00:00	1	0	1	1	0		0		United States	85001	26	Male	Black or African American	0	34	1	fuf5j7lw			335VBRURDIZSN4L1FRACT1MQ2CH9EF	3U1ZIKCYY7PCG0ZYK1W1RQ2CJHBT5H		0
0	7	6	Double_Slit	Results	2019-06-10 21:53:39.371938+00:00	1	0	2	1	5.5		0		United States	93726	29	Male	Black or African American	0	22	1	fuf5j7lw			335VBRURDIZSN4L1FRACT1MQ2CH9EF	3U1ZIKCYY7PCG0ZYK1W1RQ2CJHBT5H		0
0	7	6	Double_Slit	Results	2019-06-10 21:53:46.876595+00:00	1	0	1	1	10		0		United States	65804	36	Male	White	0	24	1	fuf5j7lw			335VBRURDIZSN4L1FRACT1MQ2CH9EF	3U1ZIKCYY7PCG0ZYK1W1RQ2CJHBT5H		0
0	7	6	Double_Slit	Results	2019-06-10 21:53:50.949963+00:00	1	0	1	0		8	1		United States	92544	31	Male	White	0	12	1	fuf5j7lw			335VBRURDIZSN4L1FRACT1MQ2CH9EF	3U1ZIKCYY7PCG0ZYK1W1RQ2CJHBT5H		0
0	7	6	Double_Slit	Results	2019-06-10 21:54:58.402276+00:00	1	0	1	0		10	1		United States	28371	31	Male	White	0	18	1	fuf5j7lw			335VBRURDIZSN4L1FRACT1MQ2CH9EF	3U1ZIKCYY7PCG0ZYK1W1RQ2CJHBT5H		0
0	7	6	Double_Slit	Results	2019-06-10 21:55:13.659626+00:00	1	0	2	1	10		0		United States	26003	30	Male	White	0	7	1	fuf5j7lw			335VBRURDIZSN4L1FRACT1MQ2CH9EF	3U1ZIKCYY7PCG0ZYK1W1RQ2CJHBT5H		0
0	7	6	Double_Slit	Results	2019-06-10 21:55:28.859021+00:00	1	0	1	0			0		United States	17022	46	Male	White	0	50	1	fuf5j7lw			335VBRURDIZSN4L1FRACT1MQ2CH9EF	3U1ZIKCYY7PCG0ZYK1W1RQ2CJHBT5H		0
0	7	6	Double_Slit	Results	2019-06-10 21:55:33.125524+00:00	1	0	2	0			0		United States	74012	24	Male	White	0	40	1	fuf5j7lw			335VBRURDIZSN4L1FRACT1MQ2CH9EF	3U1ZIKCYY7PCG0ZYK1W1RQ2CJHBT5H		0
0	7	6	Double_Slit	Results	2019-06-10 21:57:16.752238+00:00	1	0	2	1	7	8	1		United States	18104	38	Male	White	0	20	1	fuf5j7lw			335VBRURDIZSN4L1FRACT1MQ2CH9EF	3U1ZIKCYY7PCG0ZYK1W1RQ2CJHBT5H		0
0	7	6	Double_Slit	Results	2019-06-10 21:59:31.535675+00:00	1	0	2	0		7	1		United States	89005	27	Male	White	0	28	1	fuf5j7lw			335VBRURDIZSN4L1FRACT1MQ2CH9EF	3U1ZIKCYY7PCG0ZYK1W1RQ2CJHBT5H		0
0	7	6	Double_Slit	Results	2019-06-10 21:59:33.515870+00:00	1	0	2	0		5	1		United States	11767	30	Female	White	0	30	1	fuf5j7lw			335VBRURDIZSN4L1FRACT1MQ2CH9EF	3U1ZIKCYY7PCG0ZYK1W1RQ2CJHBT5H		0
0	7	6	Double_Slit	Results	2019-06-10 22:00:14.313366+00:00	1	0	1	1	8	8	1		United States	27360	37	Male	White	0	35	1	fuf5j7lw			335VBRURDIZSN4L1FRACT1MQ2CH9EF	3U1ZIKCYY7PCG0ZYK1W1RQ2CJHBT5H		0
0	7	6	Double_Slit	Results	2019-06-10 22:01:36.449757+00:00	1	0	2	1	4		0		United States	95207	21	Male	White	0	41	1	fuf5j7lw			335VBRURDIZSN4L1FRACT1MQ2CH9EF	3U1ZIKCYY7PCG0ZYK1W1RQ2CJHBT5H		0
0	7	6	Double_Slit	Results	2019-06-10 22:01:50.507815+00:00	1	0	1	0			0		United States	27403	36	Male	White	0	6	1	fuf5j7lw			335VBRURDIZSN4L1FRACT1MQ2CH9EF	3U1ZIKCYY7PCG0ZYK1W1RQ2CJHBT5H		0
0	7	6	Double_Slit	Results	2019-06-10 22:04:32.908795+00:00	1	0	1	0		8	1		United States	33157	33	Female	Hispanic or Latino	0	17	1	fuf5j7lw			335VBRURDIZSN4L1FRACT1MQ2CH9EF	3U1ZIKCYY7PCG0ZYK1W1RQ2CJHBT5H		0
0	7	6	Double_Slit	Results	2019-06-10 22:05:24.270917+00:00	1	0	2	0		10	1		United States	28690	25	Male	White	0	13	1	fuf5j7lw			335VBRURDIZSN4L1FRACT1MQ2CH9EF	3U1ZIKCYY7PCG0ZYK1W1RQ2CJHBT5H		0
0	7	6	Double_Slit	Results	2019-06-10 22:05:30.811361+00:00	1	0	2	1	5		0		United States	23455	28	Male	White	0	36	1	fuf5j7lw			335VBRURDIZSN4L1FRACT1MQ2CH9EF	3U1ZIKCYY7PCG0ZYK1W1RQ2CJHBT5H		0
0	7	6	Double_Slit	Results	2019-06-10 22:06:32.681944+00:00	1	0	1	0		10	1		United States	90201	27	Male	Hispanic or Latino	0	29	1	fuf5j7lw			335VBRURDIZSN4L1FRACT1MQ2CH9EF	3U1ZIKCYY7PCG0ZYK1W1RQ2CJHBT5H		0
0	7	6	Double_Slit	Results	2019-06-10 22:06:34.362807+00:00	1	0	1	0		10	1		United States	90027	25	Female	White	0	44	1	fuf5j7lw			335VBRURDIZSN4L1FRACT1MQ2CH9EF	3U1ZIKCYY7PCG0ZYK1W1RQ2CJHBT5H		0
0	7	6	Double_Slit	Results	2019-06-10 22:06:47.454743+00:00	1	0	1	1	10		0		United States	17402	38	Male	White	0	16	1	fuf5j7lw			335VBRURDIZSN4L1FRACT1MQ2CH9EF	3U1ZIKCYY7PCG0ZYK1W1RQ2CJHBT5H		0
0	7	6	Double_Slit	Results	2019-06-10 22:07:58.195631+00:00	1	0	1	0			0		United States	02838	35	Male	White	0	5	1	fuf5j7lw			335VBRURDIZSN4L1FRACT1MQ2CH9EF	3U1ZIKCYY7PCG0ZYK1W1RQ2CJHBT5H		0
0	7	6	Double_Slit	Results	2019-06-10 22:08:15.541916+00:00	1	0	1	1	9		0		United States	29201	47	Male	White	0	45	1	fuf5j7lw			335VBRURDIZSN4L1FRACT1MQ2CH9EF	3U1ZIKCYY7PCG0ZYK1W1RQ2CJHBT5H		0
0	7	6	Double_Slit	Results	2019-06-10 22:09:03.035794+00:00	1	0	1	0		7	1		United States	97202	27	Female	White	0	48	1	fuf5j7lw			335VBRURDIZSN4L1FRACT1MQ2CH9EF	3U1ZIKCYY7PCG0ZYK1W1RQ2CJHBT5H		0
0	7	6	Double_Slit	Results	2019-06-10 22:12:02.571442+00:00	1	0	2	1	10		0		United States	20602	26	Male	Black or African American	0	6	1	fuf5j7lw			335VBRURDIZSN4L1FRACT1MQ2CH9EF	3U1ZIKCYY7PCG0ZYK1W1RQ2CJHBT5H		0
0	7	6	Double_Slit	Results	2019-06-10 22:13:50.662115+00:00	1	0	1	0			0		United States	54302	60	Female	White	0	25	1	fuf5j7lw			335VBRURDIZSN4L1FRACT1MQ2CH9EF	3U1ZIKCYY7PCG0ZYK1W1RQ2CJHBT5H		0
0	7	6	Double_Slit	Results	2019-06-10 22:18:07.021103+00:00	1	0	1	0		5	1		United States	60605	40	Male	Black or African American	0	1	1	fuf5j7lw			335VBRURDIZSN4L1FRACT1MQ2CH9EF	3U1ZIKCYY7PCG0ZYK1W1RQ2CJHBT5H		0
0	7	6	Double_Slit	Results	2019-06-10 22:20:32.479984+00:00	1	0	1	1	5		0		United States	49008	35	Male	White	0	30	1	fuf5j7lw			335VBRURDIZSN4L1FRACT1MQ2CH9EF	3U1ZIKCYY7PCG0ZYK1W1RQ2CJHBT5H		0
0	7	6	Double_Slit	Results	2019-06-10 22:57:35.882433+00:00	1	0	2	0		2	1		United States	44118	57	Female	Black or African American	0	47	1	5ns3nr9z			3C8QQOM6JO0Z4BOW073TJPBDUZ6ILV	3U1ZIKCYY7PCG0ZYK1W1RQ2CJHBT5H		0
0	7	6	Double_Slit	Results	2019-06-10 22:57:36.659782+00:00	1	0	1	0		8	1		United States	85712	26	Male	White	0	22	1	5ns3nr9z			3C8QQOM6JO0Z4BOW073TJPBDUZ6ILV	3U1ZIKCYY7PCG0ZYK1W1RQ2CJHBT5H		0
0	7	6	Double_Slit	Results	2019-06-10 22:57:36.907905+00:00	1	0	2	0			0		United States	48708	27	Male	White	0	43	1	5ns3nr9z			3C8QQOM6JO0Z4BOW073TJPBDUZ6ILV	3U1ZIKCYY7PCG0ZYK1W1RQ2CJHBT5H		0
0	7	6	Double_Slit	Results	2019-06-10 22:57:38.937813+00:00	1	0	1	1	6		0		United States	98908	29	Female	Hispanic or Latino	0	25	1	5ns3nr9z			3C8QQOM6JO0Z4BOW073TJPBDUZ6ILV	3U1ZIKCYY7PCG0ZYK1W1RQ2CJHBT5H		0
0	7	6	Double_Slit	Results	2019-06-10 22:57:39.539947+00:00	1	0	1	0		10	1		United States	90001	29	Male	White	0	9	1	5ns3nr9z			3C8QQOM6JO0Z4BOW073TJPBDUZ6ILV	3U1ZIKCYY7PCG0ZYK1W1RQ2CJHBT5H		0
0	7	6	Double_Slit	Results	2019-06-10 22:57:39.599542+00:00	1	0	1	1	5		0		United States	21555	23	Male	Mixed race	0	19	1	5ns3nr9z			3C8QQOM6JO0Z4BOW073TJPBDUZ6ILV	3U1ZIKCYY7PCG0ZYK1W1RQ2CJHBT5H		0
0	7	6	Double_Slit	Results	2019-06-10 22:57:40.239835+00:00	1	0	2	1	10		0		United States	87120	45	Female	White	0	9	1	5ns3nr9z			3C8QQOM6JO0Z4BOW073TJPBDUZ6ILV	3U1ZIKCYY7PCG0ZYK1W1RQ2CJHBT5H		0
0	7	6	Double_Slit	Results	2019-06-10 22:57:40.537255+00:00	1	0	2	0			0		United States	95337	22	Female	Asian	0	19	1	5ns3nr9z			3C8QQOM6JO0Z4BOW073TJPBDUZ6ILV	3U1ZIKCYY7PCG0ZYK1W1RQ2CJHBT5H		0
0	7	6	Double_Slit	Results	2019-06-10 22:57:41.530824+00:00	1	0	1	1	7	7	1		United States	22150	24	Male	White	0	35	1	5ns3nr9z			3C8QQOM6JO0Z4BOW073TJPBDUZ6ILV	3U1ZIKCYY7PCG0ZYK1W1RQ2CJHBT5H		0
0	7	6	Double_Slit	Results	2019-06-10 22:57:42.005094+00:00	1	0	2	0			0		United States	48184	29	Male	White	0	48	1	5ns3nr9z			3C8QQOM6JO0Z4BOW073TJPBDUZ6ILV	3U1ZIKCYY7PCG0ZYK1W1RQ2CJHBT5H		0
0	7	6	Double_Slit	Results	2019-06-10 22:57:43.447834+00:00	1	0	2	1	4		0		United States	90242	33	Male	Mixed race	0	36	1	5ns3nr9z			3C8QQOM6JO0Z4BOW073TJPBDUZ6ILV	3U1ZIKCYY7PCG0ZYK1W1RQ2CJHBT5H		0
0	7	6	Double_Slit	Results	2019-06-10 22:57:45.647462+00:00	1	0	2	1	5		0		United States	30322	24	Male	Asian	0	6	1	5ns3nr9z			3C8QQOM6JO0Z4BOW073TJPBDUZ6ILV	3U1ZIKCYY7PCG0ZYK1W1RQ2CJHBT5H		0
0	7	6	Double_Slit	Results	2019-06-10 22:57:45.910676+00:00	1	0	2	1	10		0		United States	97420	39	Male	White	0	15	1	5ns3nr9z			3C8QQOM6JO0Z4BOW073TJPBDUZ6ILV	3U1ZIKCYY7PCG0ZYK1W1RQ2CJHBT5H		0
0	7	6	Double_Slit	Results	2019-06-10 22:57:48.145064+00:00	1	0	2	0			0		United States	65109	29	Male	White	0	1	1	5ns3nr9z			3C8QQOM6JO0Z4BOW073TJPBDUZ6ILV	3U1ZIKCYY7PCG0ZYK1W1RQ2CJHBT5H		0
0	7	6	Double_Slit	Results	2019-06-10 22:57:49.868271+00:00	1	0	2	1	1		0		United States	89141	30	Male	Asian	0	39	1	5ns3nr9z			3C8QQOM6JO0Z4BOW073TJPBDUZ6ILV	3U1ZIKCYY7PCG0ZYK1W1RQ2CJHBT5H		0
0	7	6	Double_Slit	Results	2019-06-10 22:57:50.671911+00:00	1	0	1	0			0		United States	34668	31	Female	White	0	27	1	5ns3nr9z			3C8QQOM6JO0Z4BOW073TJPBDUZ6ILV	3U1ZIKCYY7PCG0ZYK1W1RQ2CJHBT5H		0
0	7	6	Double_Slit	Results	2019-06-10 22:57:51.716392+00:00	1	0	1	1	10		0		United States	98144	24	Male	White	0	20	1	5ns3nr9z			3C8QQOM6JO0Z4BOW073TJPBDUZ6ILV	3U1ZIKCYY7PCG0ZYK1W1RQ2CJHBT5H		0
0	7	6	Double_Slit	Results	2019-06-10 22:57:57.859763+00:00	1	0	2	1	5		0		United States	48317	54	Female	White	0	33	1	5ns3nr9z			3C8QQOM6JO0Z4BOW073TJPBDUZ6ILV	3U1ZIKCYY7PCG0ZYK1W1RQ2CJHBT5H		0
0	7	6	Double_Slit	Results	2019-06-10 22:58:01.882289+00:00	1	0	2	1	10		0		United States	64110	41	Male	White	0	11	1	5ns3nr9z			3C8QQOM6JO0Z4BOW073TJPBDUZ6ILV	3U1ZIKCYY7PCG0ZYK1W1RQ2CJHBT5H		0
0	7	6	Double_Slit	Results	2019-06-10 22:58:02.895905+00:00	1	0	1	0		7	1		United States	27107	40	Female	White	0	6	1	5ns3nr9z			3C8QQOM6JO0Z4BOW073TJPBDUZ6ILV	3U1ZIKCYY7PCG0ZYK1W1RQ2CJHBT5H		0
0	7	6	Double_Slit	Results	2019-06-10 22:58:04.533969+00:00	1	0	1	0			0		United States	31405	23	Male	White	0	4	1	5ns3nr9z			3C8QQOM6JO0Z4BOW073TJPBDUZ6ILV	3U1ZIKCYY7PCG0ZYK1W1RQ2CJHBT5H		0
0	7	6	Double_Slit	Results	2019-06-10 22:58:08.303085+00:00	1	0	2	0			0		United States	95148	35	Male	Mixed race	0	21	1	5ns3nr9z			3C8QQOM6JO0Z4BOW073TJPBDUZ6ILV	3U1ZIKCYY7PCG0ZYK1W1RQ2CJHBT5H		0
0	7	6	Double_Slit	Results	2019-06-10 22:58:21.876405+00:00	1	0	1	1	1		0		United States	10025	24	Female	Asian	0	1	1	5ns3nr9z			3C8QQOM6JO0Z4BOW073TJPBDUZ6ILV	3U1ZIKCYY7PCG0ZYK1W1RQ2CJHBT5H		0
0	7	6	Double_Slit	Results	2019-06-10 22:58:30.368119+00:00	1	0	1	0			0		United States	77086	30	Male	Hispanic or Latino	0	32	1	5ns3nr9z			3C8QQOM6JO0Z4BOW073TJPBDUZ6ILV	3U1ZIKCYY7PCG0ZYK1W1RQ2CJHBT5H		0
0	7	6	Double_Slit	Results	2019-06-10 22:58:32.817942+00:00	1	0	1	1	5		0		United States	34465	32	Female	White	0	14	1	5ns3nr9z			3C8QQOM6JO0Z4BOW073TJPBDUZ6ILV	3U1ZIKCYY7PCG0ZYK1W1RQ2CJHBT5H		0
0	7	6	Double_Slit	Results	2019-06-10 22:58:42.777715+00:00	1	0	2	0		8	1		United States	28390	45	Female	White	0	44	1	5ns3nr9z			3C8QQOM6JO0Z4BOW073TJPBDUZ6ILV	3U1ZIKCYY7PCG0ZYK1W1RQ2CJHBT5H		0
0	7	6	Double_Slit	Results	2019-06-10 22:59:02.502097+00:00	1	0	1	0			0		United States	94114	52	Male	Asian	0	11	1	5ns3nr9z			3C8QQOM6JO0Z4BOW073TJPBDUZ6ILV	3U1ZIKCYY7PCG0ZYK1W1RQ2CJHBT5H		0
0	7	6	Double_Slit	Results	2019-06-10 22:59:11.064069+00:00	1	0	1	1	10		0		United States	85281	29	Female	White	0	41	1	5ns3nr9z			3C8QQOM6JO0Z4BOW073TJPBDUZ6ILV	3U1ZIKCYY7PCG0ZYK1W1RQ2CJHBT5H		0
0	7	6	Double_Slit	Results	2019-06-10 22:59:15.583880+00:00	1	0	1	0			0		United States	17303	29	Male	White	0	38	1	5ns3nr9z			3C8QQOM6JO0Z4BOW073TJPBDUZ6ILV	3U1ZIKCYY7PCG0ZYK1W1RQ2CJHBT5H		0
0	7	6	Double_Slit	Results	2019-06-10 23:00:55.770935+00:00	1	0	1	1	10		0		United States	98003	27	Female	White	0	13	1	5ns3nr9z			3C8QQOM6JO0Z4BOW073TJPBDUZ6ILV	3U1ZIKCYY7PCG0ZYK1W1RQ2CJHBT5H		0
0	7	6	Double_Slit	Results	2019-06-10 23:01:16.407768+00:00	1	0	1	1	10		0		United States	32011	28	Male	White	0	29	1	5ns3nr9z			3C8QQOM6JO0Z4BOW073TJPBDUZ6ILV	3U1ZIKCYY7PCG0ZYK1W1RQ2CJHBT5H		0
0	7	6	Double_Slit	Results	2019-06-10 23:01:51.551421+00:00	1	0	2	0			0		United States	07003	31	Female	Hispanic or Latino	0	13	1	5ns3nr9z			3C8QQOM6JO0Z4BOW073TJPBDUZ6ILV	3U1ZIKCYY7PCG0ZYK1W1RQ2CJHBT5H		0
0	7	6	Double_Slit	Results	2019-06-10 23:01:58.665860+00:00	1	0	1	0		5	1		United States	19141	24	Male	Asian	0	26	1	5ns3nr9z			3C8QQOM6JO0Z4BOW073TJPBDUZ6ILV	3U1ZIKCYY7PCG0ZYK1W1RQ2CJHBT5H		0
0	7	6	Double_Slit	Results	2019-06-10 23:02:27.125277+00:00	1	0	2	1	10		0		United States	88310	30	Male	White	0	38	1	5ns3nr9z			3C8QQOM6JO0Z4BOW073TJPBDUZ6ILV	3U1ZIKCYY7PCG0ZYK1W1RQ2CJHBT5H		0
0	7	6	Double_Slit	Results	2019-06-10 23:04:10.688195+00:00	1	0	2	1	5		0		United States	79407	35	Male	White	0	26	1	5ns3nr9z			3C8QQOM6JO0Z4BOW073TJPBDUZ6ILV	3U1ZIKCYY7PCG0ZYK1W1RQ2CJHBT5H		0
0	7	6	Double_Slit	Results	2019-06-10 23:04:38.135841+00:00	1	0	1	0			0		United States	85048	37	Male	White	0	15	1	5ns3nr9z			3C8QQOM6JO0Z4BOW073TJPBDUZ6ILV	3U1ZIKCYY7PCG0ZYK1W1RQ2CJHBT5H		0
0	7	6	Double_Slit	Results	2019-06-10 23:06:36.153927+00:00	1	0	2	0			0		United States	98597	64	Female	White	0	42	1	5ns3nr9z			3C8QQOM6JO0Z4BOW073TJPBDUZ6ILV	3U1ZIKCYY7PCG0ZYK1W1RQ2CJHBT5H		0
0	7	6	Double_Slit	Results	2019-06-10 23:07:48.819419+00:00	1	0	1	1	5		0		South Korea	92831	36	Female	Asian	0	45	1	5ns3nr9z			3C8QQOM6JO0Z4BOW073TJPBDUZ6ILV	3U1ZIKCYY7PCG0ZYK1W1RQ2CJHBT5H		0
0	7	6	Double_Slit	Results	2019-06-10 23:07:59.999041+00:00	1	0	1	0			0		United States	48186	39	Male	White	0	39	1	5ns3nr9z			3C8QQOM6JO0Z4BOW073TJPBDUZ6ILV	3U1ZIKCYY7PCG0ZYK1W1RQ2CJHBT5H		0
0	7	6	Double_Slit	Results	2019-06-10 23:08:06.209202+00:00	1	0	1	1	6		0		United States	11386	23	Male	Asian	0	28	1	5ns3nr9z			3C8QQOM6JO0Z4BOW073TJPBDUZ6ILV	3U1ZIKCYY7PCG0ZYK1W1RQ2CJHBT5H		0
0	7	6	Double_Slit	Results	2019-06-10 23:08:37.868512+00:00	1	0	1	1	5.5		0		United States	75235	25	Female	Asian	0	5	1	5ns3nr9z			3C8QQOM6JO0Z4BOW073TJPBDUZ6ILV	3U1ZIKCYY7PCG0ZYK1W1RQ2CJHBT5H		0
0	7	6	Double_Slit	Results	2019-06-10 23:09:02.198022+00:00	1	0	2	0			0		United States	85310	28	Male	White	0	23	1	5ns3nr9z			3C8QQOM6JO0Z4BOW073TJPBDUZ6ILV	3U1ZIKCYY7PCG0ZYK1W1RQ2CJHBT5H		0
0	7	6	Double_Slit	Results	2019-06-10 23:09:17.300738+00:00	1	0	2	1	5		0		United States	29414	35	Male	Native American or American Indian	0	50	1	5ns3nr9z			3C8QQOM6JO0Z4BOW073TJPBDUZ6ILV	3U1ZIKCYY7PCG0ZYK1W1RQ2CJHBT5H		0
0	7	6	Double_Slit	Results	2019-06-10 23:11:37.195958+00:00	1	0	1	1	10		0		United States	78626	34	Female	Mixed race	0	44	1	5ns3nr9z			3C8QQOM6JO0Z4BOW073TJPBDUZ6ILV	3U1ZIKCYY7PCG0ZYK1W1RQ2CJHBT5H		0
0	7	6	Double_Slit	Results	2019-06-10 23:12:47.651544+00:00	1	0	1	1	6		0		United States	87801	19	Male	White	0	43	1	5ns3nr9z			3C8QQOM6JO0Z4BOW073TJPBDUZ6ILV	3U1ZIKCYY7PCG0ZYK1W1RQ2CJHBT5H		0
0	7	6	Double_Slit	Results	2019-06-10 23:13:15.412357+00:00	1	0	2	1	8	8	1		United States	30144	29	Male	White	0	34	1	5ns3nr9z			3C8QQOM6JO0Z4BOW073TJPBDUZ6ILV	3U1ZIKCYY7PCG0ZYK1W1RQ2CJHBT5H		0
0	7	6	Double_Slit	Results	2019-06-10 23:19:57.781968+00:00	1	0	2	1	10		0		United States	77508	34	Male	White	0	30	1	5ns3nr9z			3C8QQOM6JO0Z4BOW073TJPBDUZ6ILV	3U1ZIKCYY7PCG0ZYK1W1RQ2CJHBT5H		0
0	7	6	Double_Slit	Results	2019-06-10 23:24:03.049045+00:00	1	0	2	1	10		0		United States	06804	37	Female	White	0	32	1	5ns3nr9z			3C8QQOM6JO0Z4BOW073TJPBDUZ6ILV	3U1ZIKCYY7PCG0ZYK1W1RQ2CJHBT5H		0
0	7	6	Double_Slit	Results	2019-06-10 23:30:41.233781+00:00	1	0	2	0			0		United States	42649	32	Male	White	0	31	1	5ns3nr9z			3C8QQOM6JO0Z4BOW073TJPBDUZ6ILV	3U1ZIKCYY7PCG0ZYK1W1RQ2CJHBT5H		0
0	7	6	Double_Slit	Results	2019-06-10 23:38:50.332252+00:00	1	0	1	1	5		0		United States	16506	36	Female	White	0	42	1	5ns3nr9z			3C8QQOM6JO0Z4BOW073TJPBDUZ6ILV	3U1ZIKCYY7PCG0ZYK1W1RQ2CJHBT5H		0
0	7	6	Double_Slit	Results	2019-06-11 04:24:49.745821+00:00	1	0	2	0		7.5	1		United States	23114	52	Male	White	0	7	1	oygiadu9			3S1L4CQSFW4YY1V2288I7EIAKVJFAN	3U1ZIKCYY7PCG0ZYK1W1RQ2CJHBT5H		0
0	7	6	Double_Slit	Results	2019-06-11 04:24:53.656543+00:00	1	0	2	0		10	1		United States	76230	40	Male	White	0	43	1	oygiadu9			3S1L4CQSFW4YY1V2288I7EIAKVJFAN	3U1ZIKCYY7PCG0ZYK1W1RQ2CJHBT5H		0
0	7	6	Double_Slit	Results	2019-06-11 04:24:57.296061+00:00	1	0	2	1	10		0		United States	73301	23	Male	Native American or American Indian	0	34	1	oygiadu9			3S1L4CQSFW4YY1V2288I7EIAKVJFAN	3U1ZIKCYY7PCG0ZYK1W1RQ2CJHBT5H		0
0	7	6	Double_Slit	Results	2019-06-11 04:24:57.980603+00:00	1	0	1	0		5	1		United States	92831	20	Male	Asian	0	9	1	oygiadu9			3S1L4CQSFW4YY1V2288I7EIAKVJFAN	3U1ZIKCYY7PCG0ZYK1W1RQ2CJHBT5H		0
0	7	6	Double_Slit	Results	2019-06-11 04:24:58.190614+00:00	1	0	2	1	9		0		United States	13021	45	Female	White	0	48	1	oygiadu9			3S1L4CQSFW4YY1V2288I7EIAKVJFAN	3U1ZIKCYY7PCG0ZYK1W1RQ2CJHBT5H		0
0	7	6	Double_Slit	Results	2019-06-11 04:25:01.740408+00:00	1	0	1	1	5		0		United States	98007	55	Decline to Answer	Decline to Answer	0	14	1	oygiadu9			3S1L4CQSFW4YY1V2288I7EIAKVJFAN	3U1ZIKCYY7PCG0ZYK1W1RQ2CJHBT5H		0
0	7	6	Double_Slit	Results	2019-06-11 04:25:01.913245+00:00	1	0	1	0			0		United States	49501	36	Female	White	0	31	1	oygiadu9			3S1L4CQSFW4YY1V2288I7EIAKVJFAN	3U1ZIKCYY7PCG0ZYK1W1RQ2CJHBT5H		0
0	7	6	Double_Slit	Results	2019-06-11 04:25:03.094183+00:00	1	0	2	1	8	8	1		United States	93306	32	Male	Hispanic or Latino	0	9	1	oygiadu9			3S1L4CQSFW4YY1V2288I7EIAKVJFAN	3U1ZIKCYY7PCG0ZYK1W1RQ2CJHBT5H		0
0	7	6	Double_Slit	Results	2019-06-11 04:25:03.723788+00:00	1	0	1	0		8	1		United States	73301	26	Female	White	0	34	1	oygiadu9			3S1L4CQSFW4YY1V2288I7EIAKVJFAN	3U1ZIKCYY7PCG0ZYK1W1RQ2CJHBT5H		0
0	7	6	Double_Slit	Results	2019-06-11 04:25:03.903512+00:00	1	0	2	1	10		0		United States	37205	50	Female	White	0	36	1	oygiadu9			3S1L4CQSFW4YY1V2288I7EIAKVJFAN	3U1ZIKCYY7PCG0ZYK1W1RQ2CJHBT5H		0
0	7	6	Double_Slit	Results	2019-06-11 04:25:04.200094+00:00	1	0	1	1	8	5	1		United States	90001	29	Male	White	0	32	1	oygiadu9			3S1L4CQSFW4YY1V2288I7EIAKVJFAN	3U1ZIKCYY7PCG0ZYK1W1RQ2CJHBT5H		0
0	7	6	Double_Slit	Results	2019-06-11 04:25:05.532805+00:00	1	0	2	0		6	1		Peru	07104	24	Male	Hispanic or Latino	0	25	1	oygiadu9			3S1L4CQSFW4YY1V2288I7EIAKVJFAN	3U1ZIKCYY7PCG0ZYK1W1RQ2CJHBT5H		0
0	7	6	Double_Slit	Results	2019-06-11 04:25:06.665991+00:00	1	0	2	1	8	8	1		United States	83705	29	Female	Hispanic or Latino	0	12	1	oygiadu9			3S1L4CQSFW4YY1V2288I7EIAKVJFAN	3U1ZIKCYY7PCG0ZYK1W1RQ2CJHBT5H		0
0	7	6	Double_Slit	Results	2019-06-11 04:25:06.842091+00:00	1	0	1	1	10		0		United States	32127	28	Male	Hispanic or Latino	0	19	1	oygiadu9			3S1L4CQSFW4YY1V2288I7EIAKVJFAN	3U1ZIKCYY7PCG0ZYK1W1RQ2CJHBT5H		0
0	7	6	Double_Slit	Results	2019-06-11 04:25:07.576948+00:00	1	0	2	0		7	1		United States	47804	50	Female	White	0	22	1	oygiadu9			3S1L4CQSFW4YY1V2288I7EIAKVJFAN	3U1ZIKCYY7PCG0ZYK1W1RQ2CJHBT5H		0
0	7	6	Double_Slit	Results	2019-06-11 04:25:08.655455+00:00	1	0	2	1	8	8	1		United States	77302	25	Male	White	0	29	1	oygiadu9			3S1L4CQSFW4YY1V2288I7EIAKVJFAN	3U1ZIKCYY7PCG0ZYK1W1RQ2CJHBT5H		0
0	7	6	Double_Slit	Results	2019-06-11 04:25:08.993798+00:00	1	0	2	1	5		0		United States	98052	28	Male	Black or African American	0	31	1	oygiadu9			3S1L4CQSFW4YY1V2288I7EIAKVJFAN	3U1ZIKCYY7PCG0ZYK1W1RQ2CJHBT5H		0
0	7	6	Double_Slit	Results	2019-06-11 04:25:10.872945+00:00	1	0	1	1	10		0		United States	73301	26	Male	White	0	18	1	oygiadu9			3S1L4CQSFW4YY1V2288I7EIAKVJFAN	3U1ZIKCYY7PCG0ZYK1W1RQ2CJHBT5H		0
0	7	6	Double_Slit	Results	2019-06-11 04:25:10.954509+00:00	1	0	2	0			0		United States	48104	32	Male	Mixed race	0	46	1	oygiadu9			3S1L4CQSFW4YY1V2288I7EIAKVJFAN	3U1ZIKCYY7PCG0ZYK1W1RQ2CJHBT5H		0
0	7	6	Double_Slit	Results	2019-06-11 04:25:14.755432+00:00	1	0	1	1	10		0		United States	85308	25	Female	White	0	21	1	oygiadu9			3S1L4CQSFW4YY1V2288I7EIAKVJFAN	3U1ZIKCYY7PCG0ZYK1W1RQ2CJHBT5H		0
0	7	6	Double_Slit	Results	2019-06-11 04:25:15.006800+00:00	1	0	2	1	5		0		United States	20603	29	Female	Black or African American	0	50	1	oygiadu9			3S1L4CQSFW4YY1V2288I7EIAKVJFAN	3U1ZIKCYY7PCG0ZYK1W1RQ2CJHBT5H		0
0	7	6	Double_Slit	Results	2019-06-11 04:25:15.743917+00:00	1	0	1	0		8	1		United States	48221	25	Female	White	0	42	1	oygiadu9			3S1L4CQSFW4YY1V2288I7EIAKVJFAN	3U1ZIKCYY7PCG0ZYK1W1RQ2CJHBT5H		0
0	7	6	Double_Slit	Results	2019-06-11 04:25:29.743522+00:00	1	0	1	1	3.5		0		United States	47597	32	Female	White	0	43	1	oygiadu9			3S1L4CQSFW4YY1V2288I7EIAKVJFAN	3U1ZIKCYY7PCG0ZYK1W1RQ2CJHBT5H		0
0	7	6	Double_Slit	Results	2019-06-11 04:25:46.184513+00:00	1	0	1	0			0		United States	95119	28	Female	White	0	11	1	oygiadu9			3S1L4CQSFW4YY1V2288I7EIAKVJFAN	3U1ZIKCYY7PCG0ZYK1W1RQ2CJHBT5H		0
0	7	6	Double_Slit	Results	2019-06-11 04:25:49.143069+00:00	1	0	1	0			0		United States	91010	35	Female	Asian	0	47	1	oygiadu9			3S1L4CQSFW4YY1V2288I7EIAKVJFAN	3U1ZIKCYY7PCG0ZYK1W1RQ2CJHBT5H		0
0	7	6	Double_Slit	Results	2019-06-11 04:25:54.441596+00:00	1	0	1	0		7	1		United States	99354	31	Male	White	0	37	1	oygiadu9			3S1L4CQSFW4YY1V2288I7EIAKVJFAN	3U1ZIKCYY7PCG0ZYK1W1RQ2CJHBT5H		0
0	7	6	Double_Slit	Results	2019-06-11 04:26:06.237436+00:00	1	0	2	1	5		0		United States	97131	70	Male	White	0	37	1	oygiadu9			3S1L4CQSFW4YY1V2288I7EIAKVJFAN	3U1ZIKCYY7PCG0ZYK1W1RQ2CJHBT5H		0
0	7	6	Double_Slit	Results	2019-06-11 04:26:23.236514+00:00	1	0	2	1	4.5		0		United States	04011	40	Decline to Answer	White	0	42	1	oygiadu9			3S1L4CQSFW4YY1V2288I7EIAKVJFAN	3U1ZIKCYY7PCG0ZYK1W1RQ2CJHBT5H		0
0	7	6	Double_Slit	Results	2019-06-11 04:26:37.023893+00:00	1	0	1	0		8	1		United States	22150	24	Male	White	0	17	1	oygiadu9			3S1L4CQSFW4YY1V2288I7EIAKVJFAN	3U1ZIKCYY7PCG0ZYK1W1RQ2CJHBT5H		0
0	7	6	Double_Slit	Results	2019-06-11 04:26:57.571208+00:00	1	0	1	0		5	1		United States	90009	25	Male	Hispanic or Latino	0	1	1	oygiadu9			3S1L4CQSFW4YY1V2288I7EIAKVJFAN	3U1ZIKCYY7PCG0ZYK1W1RQ2CJHBT5H		0
0	7	6	Double_Slit	Results	2019-06-11 04:27:48.151897+00:00	1	0	2	1	6		0		United States	78584	23	Male	Hispanic or Latino	0	20	1	oygiadu9			3S1L4CQSFW4YY1V2288I7EIAKVJFAN	3U1ZIKCYY7PCG0ZYK1W1RQ2CJHBT5H		0
0	7	6	Double_Slit	Results	2019-06-11 04:28:48.377255+00:00	1	0	2	1	10		0		United States	22150	23	Male	Asian	0	2	1	oygiadu9			3S1L4CQSFW4YY1V2288I7EIAKVJFAN	3U1ZIKCYY7PCG0ZYK1W1RQ2CJHBT5H		0
0	7	6	Double_Slit	Results	2019-06-11 04:29:00.812873+00:00	1	0	1	1	8	8	1		United States	98008	50	Male	White	0	26	1	oygiadu9			3S1L4CQSFW4YY1V2288I7EIAKVJFAN	3U1ZIKCYY7PCG0ZYK1W1RQ2CJHBT5H		0
0	7	6	Double_Slit	Results	2019-06-11 04:30:12.665965+00:00	1	0	2	0		8	1		United States	80014	29	Male	White	0	14	1	oygiadu9			3S1L4CQSFW4YY1V2288I7EIAKVJFAN	3U1ZIKCYY7PCG0ZYK1W1RQ2CJHBT5H		0
0	7	6	Double_Slit	Results	2019-06-11 04:31:02.697479+00:00	1	0	1	1	7	7	1		United States	30305	28	Male	Hispanic or Latino	0	3	1	oygiadu9			3S1L4CQSFW4YY1V2288I7EIAKVJFAN	3U1ZIKCYY7PCG0ZYK1W1RQ2CJHBT5H		0
0	7	6	Double_Slit	Results	2019-06-11 04:31:27.426979+00:00	1	0	2	1	10		0		United States	04462	31	Female	White	0	6	1	oygiadu9			3S1L4CQSFW4YY1V2288I7EIAKVJFAN	3U1ZIKCYY7PCG0ZYK1W1RQ2CJHBT5H		0
0	7	6	Double_Slit	Results	2019-06-11 04:32:26.691226+00:00	1	0	2	1	8	10	1		United States	99207	29	Male	White	0	47	1	oygiadu9			3S1L4CQSFW4YY1V2288I7EIAKVJFAN	3U1ZIKCYY7PCG0ZYK1W1RQ2CJHBT5H		0
0	7	6	Double_Slit	Results	2019-06-11 04:35:00.391934+00:00	1	0	1	0		7.5	1		United States	10309	69	Female	White	0	4	1	oygiadu9			3S1L4CQSFW4YY1V2288I7EIAKVJFAN	3U1ZIKCYY7PCG0ZYK1W1RQ2CJHBT5H		0
0	7	6	Double_Slit	Results	2019-06-11 04:35:31.178193+00:00	1	0	2	1	7	7	1		United States	02170	31	Male	Asian	0	16	1	oygiadu9			3S1L4CQSFW4YY1V2288I7EIAKVJFAN	3U1ZIKCYY7PCG0ZYK1W1RQ2CJHBT5H		0
0	7	6	Double_Slit	Results	2019-06-11 04:35:41.993195+00:00	1	0	2	0		5	1		United States	10018	33	Male	White	0	3	1	oygiadu9			3S1L4CQSFW4YY1V2288I7EIAKVJFAN	3U1ZIKCYY7PCG0ZYK1W1RQ2CJHBT5H		0
0	7	6	Double_Slit	Results	2019-06-11 04:35:52.663330+00:00	1	0	2	1	10		0		United States	75160	28	Male	Hispanic or Latino	0	35	1	oygiadu9			3S1L4CQSFW4YY1V2288I7EIAKVJFAN	3U1ZIKCYY7PCG0ZYK1W1RQ2CJHBT5H		0
0	7	6	Double_Slit	Results	2019-06-11 04:35:55.126103+00:00	1	0	2	0		10	1		United States	06902	29	Female	Black or African American	0	40	1	oygiadu9			3S1L4CQSFW4YY1V2288I7EIAKVJFAN	3U1ZIKCYY7PCG0ZYK1W1RQ2CJHBT5H		0
0	7	6	Double_Slit	Results	2019-06-11 04:36:42.900012+00:00	1	0	2	0		8	1		United States	92065	28	Male	White	0	24	1	oygiadu9			3S1L4CQSFW4YY1V2288I7EIAKVJFAN	3U1ZIKCYY7PCG0ZYK1W1RQ2CJHBT5H		0
0	7	6	Double_Slit	Results	2019-06-11 04:36:58.009186+00:00	1	0	1	0		8	1		United States	30301	29	Male	White	0	30	1	oygiadu9			3S1L4CQSFW4YY1V2288I7EIAKVJFAN	3U1ZIKCYY7PCG0ZYK1W1RQ2CJHBT5H		0
0	7	6	Double_Slit	Results	2019-06-11 04:38:06.844308+00:00	1	0	1	1	10		0		United States	95002	28	Female	White	0	15	1	oygiadu9			3S1L4CQSFW4YY1V2288I7EIAKVJFAN	3U1ZIKCYY7PCG0ZYK1W1RQ2CJHBT5H		0
0	7	6	Double_Slit	Results	2019-06-11 04:38:56.331807+00:00	1	0	1	1	5		0		United States	73102	32	Male	White	0	7	1	oygiadu9			3S1L4CQSFW4YY1V2288I7EIAKVJFAN	3U1ZIKCYY7PCG0ZYK1W1RQ2CJHBT5H		0
0	7	6	Double_Slit	Results	2019-06-11 04:39:40.076724+00:00	1	0	2	1	10		0		United States	75052	28	Male	White	0	4	1	oygiadu9			3S1L4CQSFW4YY1V2288I7EIAKVJFAN	3U1ZIKCYY7PCG0ZYK1W1RQ2CJHBT5H		0
0	7	6	Double_Slit	Results	2019-06-11 04:40:31.425596+00:00	1	0	1	1	5		0		United States	19901	29	Male	White	0	22	1	oygiadu9			3S1L4CQSFW4YY1V2288I7EIAKVJFAN	3U1ZIKCYY7PCG0ZYK1W1RQ2CJHBT5H		0
0	7	6	Double_Slit	Results	2019-06-11 04:41:20.288650+00:00	1	0	1	0		7	1		United States	20906	37	Female	Asian	0	13	1	oygiadu9			3S1L4CQSFW4YY1V2288I7EIAKVJFAN	3U1ZIKCYY7PCG0ZYK1W1RQ2CJHBT5H		0
0	7	6	Double_Slit	Results	2019-06-11 04:42:05.251207+00:00	1	0	1	1	10		0		United States	75052	28	Male	White	0	46	1	oygiadu9			3S1L4CQSFW4YY1V2288I7EIAKVJFAN	3U1ZIKCYY7PCG0ZYK1W1RQ2CJHBT5H		0
0	7	6	Double_Slit	Results	2019-06-11 04:49:39.068181+00:00	1	0	1	1	10		0		United States	44062	23	Male	White	0	6	1	c995ezv2			3SD15I2WD1T2VN36S0Q4Q0RRLMP36D	3U1ZIKCYY7PCG0ZYK1W1RQ2CJHBT5H		0
0	7	6	Double_Slit	Results	2019-06-11 04:49:41.215466+00:00	1	0	2	1	5		0		United States	30067	40	Female	Black or African American	0	41	1	c995ezv2			3SD15I2WD1T2VN36S0Q4Q0RRLMP36D	3U1ZIKCYY7PCG0ZYK1W1RQ2CJHBT5H		0
0	7	6	Double_Slit	Results	2019-06-11 04:49:52.269451+00:00	1	0	1	1	7.5	7.5	1		United States	60628	35	Male	Black or African American	0	33	1	c995ezv2			3SD15I2WD1T2VN36S0Q4Q0RRLMP36D	3U1ZIKCYY7PCG0ZYK1W1RQ2CJHBT5H		0
0	7	6	Double_Slit	Results	2019-06-11 04:49:55.422050+00:00	1	0	2	1	5		0		United States	85301	28	Male	White	0	21	1	c995ezv2			3SD15I2WD1T2VN36S0Q4Q0RRLMP36D	3U1ZIKCYY7PCG0ZYK1W1RQ2CJHBT5H		0
0	7	6	Double_Slit	Results	2019-06-11 04:49:56.005819+00:00	1	0	1	1	10		0		Zimbabwe	00263	28	Male	Black or African American	0	44	1	c995ezv2			3SD15I2WD1T2VN36S0Q4Q0RRLMP36D	3U1ZIKCYY7PCG0ZYK1W1RQ2CJHBT5H		0
0	7	6	Double_Slit	Results	2019-06-11 04:49:58.282516+00:00	1	0	2	1	10		0		United States	44054	35	Female	White	0	31	1	c995ezv2			3SD15I2WD1T2VN36S0Q4Q0RRLMP36D	3U1ZIKCYY7PCG0ZYK1W1RQ2CJHBT5H		0
0	7	6	Double_Slit	Results	2019-06-11 04:49:58.407227+00:00	1	0	2	0		8	1		United States	93013	51	Female	White	0	44	1	c995ezv2			3SD15I2WD1T2VN36S0Q4Q0RRLMP36D	3U1ZIKCYY7PCG0ZYK1W1RQ2CJHBT5H		0
0	7	6	Double_Slit	Results	2019-06-11 04:50:00.009935+00:00	1	0	1	1	6.5		0		United States	71292	33	Male	White	0	5	1	c995ezv2			3SD15I2WD1T2VN36S0Q4Q0RRLMP36D	3U1ZIKCYY7PCG0ZYK1W1RQ2CJHBT5H		0
0	7	6	Double_Slit	Results	2019-06-11 04:50:01.951281+00:00	1	0	1	0		2.5	1		United States	77077	29	Male	White	0	15	1	c995ezv2			3SD15I2WD1T2VN36S0Q4Q0RRLMP36D	3U1ZIKCYY7PCG0ZYK1W1RQ2CJHBT5H		0
0	7	6	Double_Slit	Results	2019-06-11 04:50:06.383523+00:00	1	0	1	1	7	7	1		United States	08620	27	Female	White	0	18	1	c995ezv2			3SD15I2WD1T2VN36S0Q4Q0RRLMP36D	3U1ZIKCYY7PCG0ZYK1W1RQ2CJHBT5H		0
0	7	6	Double_Slit	Results	2019-06-11 04:50:06.485283+00:00	1	0	2	0		10	1		United States	28301	30	Female	Black or African American	0	13	1	c995ezv2			3SD15I2WD1T2VN36S0Q4Q0RRLMP36D	3U1ZIKCYY7PCG0ZYK1W1RQ2CJHBT5H		0
0	7	6	Double_Slit	Results	2019-06-11 04:50:07.981893+00:00	1	0	2	0		5	1		United States	37683	33	Female	White	0	25	1	c995ezv2			3SD15I2WD1T2VN36S0Q4Q0RRLMP36D	3U1ZIKCYY7PCG0ZYK1W1RQ2CJHBT5H		0
0	7	6	Double_Slit	Results	2019-06-11 04:50:08.802793+00:00	1	0	2	0			0		United States	33897	38	Male	Hispanic or Latino	0	16	1	c995ezv2			3SD15I2WD1T2VN36S0Q4Q0RRLMP36D	3U1ZIKCYY7PCG0ZYK1W1RQ2CJHBT5H		0
0	7	6	Double_Slit	Results	2019-06-11 04:50:10.249277+00:00	1	0	1	0			0		United States	30680	18	Female	Hispanic or Latino	0	9	1	c995ezv2			3SD15I2WD1T2VN36S0Q4Q0RRLMP36D	3U1ZIKCYY7PCG0ZYK1W1RQ2CJHBT5H		0
0	7	6	Double_Slit	Results	2019-06-11 04:50:11.218847+00:00	1	0	2	1	10		0		United States	02048	35	Male	Asian	0	27	1	c995ezv2			3SD15I2WD1T2VN36S0Q4Q0RRLMP36D	3U1ZIKCYY7PCG0ZYK1W1RQ2CJHBT5H		0
0	7	6	Double_Slit	Results	2019-06-11 04:50:12.256940+00:00	1	0	1	1	7	7	1		United States	80027	24	Male	Hispanic or Latino	0	47	1	c995ezv2			3SD15I2WD1T2VN36S0Q4Q0RRLMP36D	3U1ZIKCYY7PCG0ZYK1W1RQ2CJHBT5H		0
0	7	6	Double_Slit	Results	2019-06-11 04:50:15.081895+00:00	1	0	2	1	5		0		United States	35565	21	Female	White	0	43	1	c995ezv2			3SD15I2WD1T2VN36S0Q4Q0RRLMP36D	3U1ZIKCYY7PCG0ZYK1W1RQ2CJHBT5H		0
0	7	6	Double_Slit	Results	2019-06-11 04:50:39.139794+00:00	1	0	1	1	10		0		United States	7505	28	Male	White	0	38	1	c995ezv2			3SD15I2WD1T2VN36S0Q4Q0RRLMP36D	3U1ZIKCYY7PCG0ZYK1W1RQ2CJHBT5H		0
0	7	6	Double_Slit	Results	2019-06-11 04:50:39.699246+00:00	1	0	1	0			0		United States	20712	32	Male	White	0	14	1	c995ezv2			3SD15I2WD1T2VN36S0Q4Q0RRLMP36D	3U1ZIKCYY7PCG0ZYK1W1RQ2CJHBT5H		0
0	7	6	Double_Slit	Results	2019-06-11 04:50:39.886855+00:00	1	0	2	1	5.5		0		United States	73071	26	Female	White	0	28	1	c995ezv2			3SD15I2WD1T2VN36S0Q4Q0RRLMP36D	3U1ZIKCYY7PCG0ZYK1W1RQ2CJHBT5H		0
0	7	6	Double_Slit	Results	2019-06-11 04:50:49.861790+00:00	1	0	2	1	0.5		0		Zimbabwe	75023	26	Female	White	0	39	1	c995ezv2			3SD15I2WD1T2VN36S0Q4Q0RRLMP36D	3U1ZIKCYY7PCG0ZYK1W1RQ2CJHBT5H		0
0	7	6	Double_Slit	Results	2019-06-11 04:50:50.620732+00:00	1	0	2	0			0		United States	25404	31	Male	White	0	48	1	c995ezv2			3SD15I2WD1T2VN36S0Q4Q0RRLMP36D	3U1ZIKCYY7PCG0ZYK1W1RQ2CJHBT5H		0
0	7	6	Double_Slit	Results	2019-06-11 04:50:52.427796+00:00	1	0	1	1	0		0		United States	48228	40	Male	Mixed race	0	13	1	c995ezv2			3SD15I2WD1T2VN36S0Q4Q0RRLMP36D	3U1ZIKCYY7PCG0ZYK1W1RQ2CJHBT5H		0
0	7	6	Double_Slit	Results	2019-06-11 04:50:56.161223+00:00	1	0	2	0		10	1		United States	36870	41	Female	White	0	46	1	c995ezv2			3SD15I2WD1T2VN36S0Q4Q0RRLMP36D	3U1ZIKCYY7PCG0ZYK1W1RQ2CJHBT5H		0
0	7	6	Double_Slit	Results	2019-06-11 04:50:57.914005+00:00	1	0	1	0		8	1		United States	66109	38	Female	Black or African American	0	28	1	c995ezv2			3SD15I2WD1T2VN36S0Q4Q0RRLMP36D	3U1ZIKCYY7PCG0ZYK1W1RQ2CJHBT5H		0
0	7	6	Double_Slit	Results	2019-06-11 04:51:12.985482+00:00	1	0	2	1	3.5		0		United States	23234	35	Female	Black or African American	0	30	1	c995ezv2			3SD15I2WD1T2VN36S0Q4Q0RRLMP36D	3U1ZIKCYY7PCG0ZYK1W1RQ2CJHBT5H		0
0	7	6	Double_Slit	Results	2019-06-11 04:51:33.694927+00:00	1	0	2	1	8	8	1		United States	94558	28	Female	White	0	15	1	c995ezv2			3SD15I2WD1T2VN36S0Q4Q0RRLMP36D	3U1ZIKCYY7PCG0ZYK1W1RQ2CJHBT5H		0
0	7	6	Double_Slit	Results	2019-06-11 04:52:13.589497+00:00	1	0	2	0		7	1		United States	12008	23	Female	White	0	35	1	c995ezv2			3SD15I2WD1T2VN36S0Q4Q0RRLMP36D	3U1ZIKCYY7PCG0ZYK1W1RQ2CJHBT5H		0
0	7	6	Double_Slit	Results	2019-06-11 04:52:14.117118+00:00	1	0	1	1	5		0		United States	85295	23	Female	White	0	32	1	c995ezv2			3SD15I2WD1T2VN36S0Q4Q0RRLMP36D	3U1ZIKCYY7PCG0ZYK1W1RQ2CJHBT5H		0
0	7	6	Double_Slit	Results	2019-06-11 04:53:53.372347+00:00	1	0	1	1	8.5		0		United States	31904	18	Male	White	0	11	1	c995ezv2			3SD15I2WD1T2VN36S0Q4Q0RRLMP36D	3U1ZIKCYY7PCG0ZYK1W1RQ2CJHBT5H		0
0	7	6	Double_Slit	Results	2019-06-11 04:54:00.243659+00:00	1	0	1	0		5	1		United States	33132	47	Female	Native American or American Indian	0	39	1	c995ezv2			3SD15I2WD1T2VN36S0Q4Q0RRLMP36D	3U1ZIKCYY7PCG0ZYK1W1RQ2CJHBT5H		0
0	7	6	Double_Slit	Results	2019-06-11 04:54:02.484490+00:00	1	0	2	0			0		United Kingdom	08332	35	Male	White	0	3	1	c995ezv2			3SD15I2WD1T2VN36S0Q4Q0RRLMP36D	3U1ZIKCYY7PCG0ZYK1W1RQ2CJHBT5H		0
0	7	6	Double_Slit	Results	2019-06-11 04:54:03.922864+00:00	1	0	1	1	10		0		United States	52402	26	Female	White	0	1	1	c995ezv2			3SD15I2WD1T2VN36S0Q4Q0RRLMP36D	3U1ZIKCYY7PCG0ZYK1W1RQ2CJHBT5H		0
0	7	6	Double_Slit	Results	2019-06-11 04:56:36.282317+00:00	1	0	1	1	7	7	1		United States	98033	65	Female	White	0	50	1	c995ezv2			3SD15I2WD1T2VN36S0Q4Q0RRLMP36D	3U1ZIKCYY7PCG0ZYK1W1RQ2CJHBT5H		0
0	7	6	Double_Slit	Results	2019-06-11 04:58:16.497618+00:00	1	0	2	0			0		United States	70344	33	Female	White	0	47	1	c995ezv2			3SD15I2WD1T2VN36S0Q4Q0RRLMP36D	3U1ZIKCYY7PCG0ZYK1W1RQ2CJHBT5H		0
0	7	6	Double_Slit	Results	2019-06-11 04:58:35.979279+00:00	1	0	1	0		10	1		United States	38601	28	Male	White	0	27	1	c995ezv2			3SD15I2WD1T2VN36S0Q4Q0RRLMP36D	3U1ZIKCYY7PCG0ZYK1W1RQ2CJHBT5H		0
0	7	6	Double_Slit	Results	2019-06-11 05:00:26.984994+00:00	1	0	1	0			0		United States	98003	55	Male	White	0	37	1	c995ezv2			3SD15I2WD1T2VN36S0Q4Q0RRLMP36D	3U1ZIKCYY7PCG0ZYK1W1RQ2CJHBT5H		0
0	7	6	Double_Slit	Results	2019-06-11 05:00:31.209714+00:00	1	0	1	0		8	1		United States	11105	24	Male	Hispanic or Latino	0	7	1	c995ezv2			3SD15I2WD1T2VN36S0Q4Q0RRLMP36D	3U1ZIKCYY7PCG0ZYK1W1RQ2CJHBT5H		0
0	7	6	Double_Slit	Results	2019-06-11 05:01:12.825960+00:00	1	0	1	0			0		United States	95315	25	Male	White	0	23	1	c995ezv2			3SD15I2WD1T2VN36S0Q4Q0RRLMP36D	3U1ZIKCYY7PCG0ZYK1W1RQ2CJHBT5H		0
0	7	6	Double_Slit	Results	2019-06-11 05:01:18.736452+00:00	1	0	2	0		10	1		United States	93001	50	Male	Hispanic or Latino	0	19	1	c995ezv2			3SD15I2WD1T2VN36S0Q4Q0RRLMP36D	3U1ZIKCYY7PCG0ZYK1W1RQ2CJHBT5H		0
0	7	6	Double_Slit	Results	2019-06-11 05:01:59.843657+00:00	1	0	1	1	10		0		United States	95592	42	Male	White	0	49	1	c995ezv2			3SD15I2WD1T2VN36S0Q4Q0RRLMP36D	3U1ZIKCYY7PCG0ZYK1W1RQ2CJHBT5H		0
0	7	6	Double_Slit	Results	2019-06-11 05:02:03.670091+00:00	1	0	2	0		7	1		United States	95129	28	Male	Asian	0	6	1	c995ezv2			3SD15I2WD1T2VN36S0Q4Q0RRLMP36D	3U1ZIKCYY7PCG0ZYK1W1RQ2CJHBT5H		0
0	7	6	Double_Slit	Results	2019-06-11 05:02:34.163727+00:00	1	0	2	1	10		0		United States	24141	20	Female	White	0	4	1	c995ezv2			3SD15I2WD1T2VN36S0Q4Q0RRLMP36D	3U1ZIKCYY7PCG0ZYK1W1RQ2CJHBT5H		0
0	7	6	Double_Slit	Results	2019-06-11 05:02:37.621930+00:00	1	0	1	1	6		0		United States	75043	27	Male	Black or African American	0	20	1	c995ezv2			3SD15I2WD1T2VN36S0Q4Q0RRLMP36D	3U1ZIKCYY7PCG0ZYK1W1RQ2CJHBT5H		0
0	7	6	Double_Slit	Results	2019-06-11 05:02:44.324762+00:00	1	0	2	1	5		0		United States	63967	43	Female	Black or African American	0	9	1	c995ezv2			3SD15I2WD1T2VN36S0Q4Q0RRLMP36D	3U1ZIKCYY7PCG0ZYK1W1RQ2CJHBT5H		0
0	7	6	Double_Slit	Results	2019-06-11 05:06:52.526686+00:00	1	0	2	0		9	1		United States	06820	35	Female	White	0	1	1	c995ezv2			3SD15I2WD1T2VN36S0Q4Q0RRLMP36D	3U1ZIKCYY7PCG0ZYK1W1RQ2CJHBT5H		0
0	7	6	Double_Slit	Results	2019-06-11 05:12:18.335162+00:00	1	0	1	1	7	7	1		United States	16803	35	Male	White	0	35	1	c995ezv2			3SD15I2WD1T2VN36S0Q4Q0RRLMP36D	3U1ZIKCYY7PCG0ZYK1W1RQ2CJHBT5H		0
0	7	6	Double_Slit	Results	2019-06-11 05:14:37.895952+00:00	1	0	2	0		7	1		United States	11757	42	Male	White	0	38	1	c995ezv2			3SD15I2WD1T2VN36S0Q4Q0RRLMP36D	3U1ZIKCYY7PCG0ZYK1W1RQ2CJHBT5H		0
0	7	6	Double_Slit	Results	2019-06-11 05:14:42.265471+00:00	1	0	2	1	10		0		United States	06825	35	Male	White	0	22	1	c995ezv2			3SD15I2WD1T2VN36S0Q4Q0RRLMP36D	3U1ZIKCYY7PCG0ZYK1W1RQ2CJHBT5H		0
0	7	6	Double_Slit	Results	2019-06-11 05:18:20.563127+00:00	1	0	1	1	8	10	1		United States	06825	37	Female	White	0	2	1	c995ezv2			3SD15I2WD1T2VN36S0Q4Q0RRLMP36D	3U1ZIKCYY7PCG0ZYK1W1RQ2CJHBT5H		0
0	7	6	Double_Slit	Results	2019-06-11 18:16:17.201322+00:00	1	0	1	0		7	1		United States	65810	34	Female	White	0	4	1	mi1bm01p			33QQ60S6ARHRG6UA5V6O4870LXPU0F	3U1ZIKCYY7PCG0ZYK1W1RQ2CJHBT5H		0
0	7	6	Double_Slit	Results	2019-06-11 18:16:17.305484+00:00	1	0	1	1	4		0		United States	92116	21	Male	White	0	43	1	mi1bm01p			33QQ60S6ARHRG6UA5V6O4870LXPU0F	3U1ZIKCYY7PCG0ZYK1W1RQ2CJHBT5H		0
0	7	6	Double_Slit	Results	2019-06-11 18:16:17.415337+00:00	1	0	2	1	8	8	1		United States	62002	36	Male	White	0	18	1	mi1bm01p			33QQ60S6ARHRG6UA5V6O4870LXPU0F	3U1ZIKCYY7PCG0ZYK1W1RQ2CJHBT5H		0
0	7	6	Double_Slit	Results	2019-06-11 18:16:17.725519+00:00	1	0	2	0			0		United States	27043	38	Female	White	0	33	1	mi1bm01p			33QQ60S6ARHRG6UA5V6O4870LXPU0F	3U1ZIKCYY7PCG0ZYK1W1RQ2CJHBT5H		0
0	7	6	Double_Slit	Results	2019-06-11 18:16:17.821445+00:00	1	0	2	0		8	1		United States	22150	24	Male	White	0	30	1	mi1bm01p			33QQ60S6ARHRG6UA5V6O4870LXPU0F	3U1ZIKCYY7PCG0ZYK1W1RQ2CJHBT5H		0
0	7	6	Double_Slit	Results	2019-06-11 18:16:18.911882+00:00	1	0	1	1	9		0		United States	53704	34	Female	White	0	27	1	mi1bm01p			33QQ60S6ARHRG6UA5V6O4870LXPU0F	3U1ZIKCYY7PCG0ZYK1W1RQ2CJHBT5H		0
0	7	6	Double_Slit	Results	2019-06-11 18:16:20.696633+00:00	1	0	2	0			0		United States	92220	47	Male	White	0	1	1	mi1bm01p			33QQ60S6ARHRG6UA5V6O4870LXPU0F	3U1ZIKCYY7PCG0ZYK1W1RQ2CJHBT5H		0
0	7	6	Double_Slit	Results	2019-06-11 18:16:21.233967+00:00	1	0	2	0			0		United States	22153	28	Male	White	0	6	1	mi1bm01p			33QQ60S6ARHRG6UA5V6O4870LXPU0F	3U1ZIKCYY7PCG0ZYK1W1RQ2CJHBT5H		0
0	7	6	Double_Slit	Results	2019-06-11 18:16:22.007761+00:00	1	0	2	1	0.5		0		United States	10009	32	Male	Black or African American	0	32	1	mi1bm01p			33QQ60S6ARHRG6UA5V6O4870LXPU0F	3U1ZIKCYY7PCG0ZYK1W1RQ2CJHBT5H		0
0	7	6	Double_Slit	Results	2019-06-11 18:16:23.443692+00:00	1	0	1	1	0.5		0		United States	71913	25	Male	White	0	33	1	mi1bm01p			33QQ60S6ARHRG6UA5V6O4870LXPU0F	3U1ZIKCYY7PCG0ZYK1W1RQ2CJHBT5H		0
0	7	6	Double_Slit	Results	2019-06-11 18:16:23.660369+00:00	1	0	1	0		10	1		United States	10035	28	Male	Hispanic or Latino	0	38	1	mi1bm01p			33QQ60S6ARHRG6UA5V6O4870LXPU0F	3U1ZIKCYY7PCG0ZYK1W1RQ2CJHBT5H		0
0	7	6	Double_Slit	Results	2019-06-11 18:16:28.878197+00:00	1	0	1	1	5.5		0		United States	95148	35	Male	Mixed race	0	5	1	mi1bm01p			33QQ60S6ARHRG6UA5V6O4870LXPU0F	3U1ZIKCYY7PCG0ZYK1W1RQ2CJHBT5H		0
0	7	6	Double_Slit	Results	2019-06-11 18:16:33.342545+00:00	1	0	1	0		3	1		United States	02382	33	Male	White	0	31	1	mi1bm01p			33QQ60S6ARHRG6UA5V6O4870LXPU0F	3U1ZIKCYY7PCG0ZYK1W1RQ2CJHBT5H		0
0	7	6	Double_Slit	Results	2019-06-11 18:16:46.698275+00:00	1	0	2	1	9		0		United States	11234	25	Male	White	0	31	1	mi1bm01p			33QQ60S6ARHRG6UA5V6O4870LXPU0F	3U1ZIKCYY7PCG0ZYK1W1RQ2CJHBT5H		0
0	7	6	Double_Slit	Results	2019-06-11 18:16:48.516866+00:00	1	0	2	1	5		0		United States	23455	28	Male	White	0	10	1	mi1bm01p			33QQ60S6ARHRG6UA5V6O4870LXPU0F	3U1ZIKCYY7PCG0ZYK1W1RQ2CJHBT5H		0
0	7	6	Double_Slit	Results	2019-06-11 18:16:58.461301+00:00	1	0	1	0		7	1		United States	31909	31	Male	White	0	42	1	mi1bm01p			33QQ60S6ARHRG6UA5V6O4870LXPU0F	3U1ZIKCYY7PCG0ZYK1W1RQ2CJHBT5H		0
0	7	6	Double_Slit	Results	2019-06-11 18:17:00.662077+00:00	1	0	1	0			0		United States	78266	19	Male	Asian	0	39	1	mi1bm01p			33QQ60S6ARHRG6UA5V6O4870LXPU0F	3U1ZIKCYY7PCG0ZYK1W1RQ2CJHBT5H		0
0	7	6	Double_Slit	Results	2019-06-11 18:17:11.449391+00:00	1	0	2	1	5		0		United States	14620	33	Female	White	0	29	1	mi1bm01p			33QQ60S6ARHRG6UA5V6O4870LXPU0F	3U1ZIKCYY7PCG0ZYK1W1RQ2CJHBT5H		0
0	7	6	Double_Slit	Results	2019-06-11 18:17:19.392817+00:00	1	0	1	0		2.5	1		United States	32128	32	Male	White	0	8	1	mi1bm01p			33QQ60S6ARHRG6UA5V6O4870LXPU0F	3U1ZIKCYY7PCG0ZYK1W1RQ2CJHBT5H		0
0	7	6	Double_Slit	Results	2019-06-11 18:17:23.605854+00:00	1	0	2	0		8	1		United States	11215	29	Male	White	0	7	1	mi1bm01p			33QQ60S6ARHRG6UA5V6O4870LXPU0F	3U1ZIKCYY7PCG0ZYK1W1RQ2CJHBT5H		0
0	7	6	Double_Slit	Results	2019-06-11 18:17:33.037192+00:00	1	0	1	0		7	1		United States	52405	28	Male	White	0	32	1	mi1bm01p			33QQ60S6ARHRG6UA5V6O4870LXPU0F	3U1ZIKCYY7PCG0ZYK1W1RQ2CJHBT5H		0
0	7	6	Double_Slit	Results	2019-06-11 18:17:34.600735+00:00	1	0	2	0		7	1		United States	90034	31	Male	White	0	43	1	mi1bm01p			33QQ60S6ARHRG6UA5V6O4870LXPU0F	3U1ZIKCYY7PCG0ZYK1W1RQ2CJHBT5H		0
0	7	6	Double_Slit	Results	2019-06-11 18:17:34.902492+00:00	1	0	2	1	6		0		United States	43213	28	Male	White	0	37	1	mi1bm01p			33QQ60S6ARHRG6UA5V6O4870LXPU0F	3U1ZIKCYY7PCG0ZYK1W1RQ2CJHBT5H		0
0	7	6	Double_Slit	Results	2019-06-11 18:17:41.931443+00:00	1	0	1	1	5		0		United States	11203	29	Female	White	0	49	1	mi1bm01p			33QQ60S6ARHRG6UA5V6O4870LXPU0F	3U1ZIKCYY7PCG0ZYK1W1RQ2CJHBT5H		0
0	7	6	Double_Slit	Results	2019-06-11 18:18:09.405440+00:00	1	0	1	1	4		0		United States	73102	32	Male	White	0	7	1	mi1bm01p			33QQ60S6ARHRG6UA5V6O4870LXPU0F	3U1ZIKCYY7PCG0ZYK1W1RQ2CJHBT5H		0
0	7	6	Double_Slit	Results	2019-06-11 18:18:34.208529+00:00	1	0	1	0		8	1		United States	54301	60	Male	White	0	29	1	mi1bm01p			33QQ60S6ARHRG6UA5V6O4870LXPU0F	3U1ZIKCYY7PCG0ZYK1W1RQ2CJHBT5H		0
0	7	6	Double_Slit	Results	2019-06-11 18:18:46.555507+00:00	1	0	1	1	7.5	8	1		United States	38139	24	Male	White	0	12	1	mi1bm01p			33QQ60S6ARHRG6UA5V6O4870LXPU0F	3U1ZIKCYY7PCG0ZYK1W1RQ2CJHBT5H		0
0	7	6	Double_Slit	Results	2019-06-11 18:19:04.078713+00:00	1	0	1	0			0		United States	74135	29	Female	White	0	46	1	mi1bm01p			33QQ60S6ARHRG6UA5V6O4870LXPU0F	3U1ZIKCYY7PCG0ZYK1W1RQ2CJHBT5H		0
0	7	6	Double_Slit	Results	2019-06-11 18:19:09.059665+00:00	1	0	1	0		10	1		United States	07202	39	Male	White	0	11	1	mi1bm01p			33QQ60S6ARHRG6UA5V6O4870LXPU0F	3U1ZIKCYY7PCG0ZYK1W1RQ2CJHBT5H		0
0	7	6	Double_Slit	Results	2019-06-11 18:19:47.026588+00:00	1	0	2	0		10	1		United States	11951	25	Male	White	0	23	1	mi1bm01p			33QQ60S6ARHRG6UA5V6O4870LXPU0F	3U1ZIKCYY7PCG0ZYK1W1RQ2CJHBT5H		0
0	7	6	Double_Slit	Results	2019-06-11 18:19:54.396229+00:00	1	0	1	1	10		0		United States	16148	30	Male	White	0	35	1	mi1bm01p			33QQ60S6ARHRG6UA5V6O4870LXPU0F	3U1ZIKCYY7PCG0ZYK1W1RQ2CJHBT5H		0
0	7	6	Double_Slit	Results	2019-06-11 18:20:08.597981+00:00	1	0	2	0		7	1		United States	84044	26	Male	White	0	26	1	mi1bm01p			33QQ60S6ARHRG6UA5V6O4870LXPU0F	3U1ZIKCYY7PCG0ZYK1W1RQ2CJHBT5H		0
0	7	6	Double_Slit	Results	2019-06-11 18:21:13.709082+00:00	1	0	2	0		8	1		United States	43023	37	Male	White	0	49	1	mi1bm01p			33QQ60S6ARHRG6UA5V6O4870LXPU0F	3U1ZIKCYY7PCG0ZYK1W1RQ2CJHBT5H		0
0	7	6	Double_Slit	Results	2019-06-11 18:22:21.671252+00:00	1	0	1	1	5		0		United States	66219	26	Male	White	0	13	1	mi1bm01p			33QQ60S6ARHRG6UA5V6O4870LXPU0F	3U1ZIKCYY7PCG0ZYK1W1RQ2CJHBT5H		0
0	7	6	Double_Slit	Results	2019-06-11 18:23:28.440398+00:00	1	0	1	0			0		United States	73071	25	Male	White	0	50	1	mi1bm01p			33QQ60S6ARHRG6UA5V6O4870LXPU0F	3U1ZIKCYY7PCG0ZYK1W1RQ2CJHBT5H		0
0	7	6	Double_Slit	Results	2019-06-11 18:23:51.818988+00:00	1	0	1	0		0.5	1		United States	71635	25	Male	White	0	14	1	mi1bm01p			33QQ60S6ARHRG6UA5V6O4870LXPU0F	3U1ZIKCYY7PCG0ZYK1W1RQ2CJHBT5H		0
0	7	6	Double_Slit	Results	2019-06-11 18:26:37.173775+00:00	1	0	1	1	6.5		0		United States	21542	26	Male	Black or African American	0	34	1	mi1bm01p			33QQ60S6ARHRG6UA5V6O4870LXPU0F	3U1ZIKCYY7PCG0ZYK1W1RQ2CJHBT5H		0
0	7	6	Double_Slit	Results	2019-06-11 18:27:06.446085+00:00	1	0	2	0			0		United States	38133	32	Male	White	0	48	1	mi1bm01p			33QQ60S6ARHRG6UA5V6O4870LXPU0F	3U1ZIKCYY7PCG0ZYK1W1RQ2CJHBT5H		0
0	7	6	Double_Slit	Results	2019-06-11 18:27:11.350145+00:00	1	0	2	1	8	8	1		United States	18960	30	Male	White	0	44	1	mi1bm01p			33QQ60S6ARHRG6UA5V6O4870LXPU0F	3U1ZIKCYY7PCG0ZYK1W1RQ2CJHBT5H		0
0	7	6	Double_Slit	Results	2019-06-11 18:27:55.435319+00:00	1	0	1	0		8	1		United States	27360	37	Male	White	0	24	1	mi1bm01p			33QQ60S6ARHRG6UA5V6O4870LXPU0F	3U1ZIKCYY7PCG0ZYK1W1RQ2CJHBT5H		0
0	7	6	Double_Slit	Results	2019-06-11 18:28:44.298710+00:00	1	0	1	1	10		0		United States	98506	29	Female	White	0	47	1	mi1bm01p			33QQ60S6ARHRG6UA5V6O4870LXPU0F	3U1ZIKCYY7PCG0ZYK1W1RQ2CJHBT5H		0
0	7	6	Double_Slit	Results	2019-06-11 18:28:52.742319+00:00	1	0	2	1	5		0		Vietnam	20737	25	Male	Asian	0	3	1	mi1bm01p			33QQ60S6ARHRG6UA5V6O4870LXPU0F	3U1ZIKCYY7PCG0ZYK1W1RQ2CJHBT5H		0
0	7	6	Double_Slit	Results	2019-06-11 18:29:03.960098+00:00	1	0	2	0		5	1		United States	11213	40	Female	White	0	12	1	mi1bm01p			33QQ60S6ARHRG6UA5V6O4870LXPU0F	3U1ZIKCYY7PCG0ZYK1W1RQ2CJHBT5H		0
0	7	6	Double_Slit	Results	2019-06-11 18:29:10.756213+00:00	1	0	2	0			0		United States	06040	29	Male	White	0	2	1	mi1bm01p			33QQ60S6ARHRG6UA5V6O4870LXPU0F	3U1ZIKCYY7PCG0ZYK1W1RQ2CJHBT5H		0
0	7	6	Double_Slit	Results	2019-06-11 18:29:42.548123+00:00	1	0	1	0		8	1		United States	10467	44	Female	Mixed race	0	10	1	mi1bm01p			33QQ60S6ARHRG6UA5V6O4870LXPU0F	3U1ZIKCYY7PCG0ZYK1W1RQ2CJHBT5H		0
0	7	6	Double_Slit	Results	2019-06-11 18:29:50.145872+00:00	1	0	2	0		7	1		United States	76063	32	Male	White	0	20	1	mi1bm01p			33QQ60S6ARHRG6UA5V6O4870LXPU0F	3U1ZIKCYY7PCG0ZYK1W1RQ2CJHBT5H		0
0	7	6	Double_Slit	Results	2019-06-11 18:30:23.810075+00:00	1	0	2	0			0		United States	77598	48	Female	Mixed race	0	9	1	mi1bm01p			33QQ60S6ARHRG6UA5V6O4870LXPU0F	3U1ZIKCYY7PCG0ZYK1W1RQ2CJHBT5H		0
0	7	6	Double_Slit	Results	2019-06-11 18:30:29.142799+00:00	1	0	2	1	7	7	1		United States	48235	32	Male	Black or African American	0	8	1	mi1bm01p			33QQ60S6ARHRG6UA5V6O4870LXPU0F	3U1ZIKCYY7PCG0ZYK1W1RQ2CJHBT5H		0
0	7	6	Double_Slit	Results	2019-06-11 18:30:41.122835+00:00	1	0	1	0		3	1		United States	77068	30	Male	Asian	0	40	1	mi1bm01p			33QQ60S6ARHRG6UA5V6O4870LXPU0F	3U1ZIKCYY7PCG0ZYK1W1RQ2CJHBT5H		0
0	7	6	Double_Slit	Results	2019-06-11 18:34:32.860264+00:00	1	0	2	0			0		United States	22079	41	Male	White	0	17	1	mi1bm01p			33QQ60S6ARHRG6UA5V6O4870LXPU0F	3U1ZIKCYY7PCG0ZYK1W1RQ2CJHBT5H		0
0	7	6	Double_Slit	Results	2019-06-11 18:38:23.830741+00:00	1	0	1	1	10		0		United States	68069	32	Male	White	0	28	1	mi1bm01p			33QQ60S6ARHRG6UA5V6O4870LXPU0F	3U1ZIKCYY7PCG0ZYK1W1RQ2CJHBT5H		0
0	7	6	Double_Slit	Results	2019-06-11 19:17:28.173706+00:00	1	0	2	0			0		United States	72113	29	Male	White	0	15	1	pu0jzb33			386T3MLZLMUTI9NX2S5J8GPBO6308B	3U1ZIKCYY7PCG0ZYK1W1RQ2CJHBT5H		0
0	7	6	Double_Slit	Results	2019-06-11 19:17:40.135123+00:00	1	0	1	0		7	1		United States	97302	36	Male	White	0	14	1	pu0jzb33			386T3MLZLMUTI9NX2S5J8GPBO6308B	3U1ZIKCYY7PCG0ZYK1W1RQ2CJHBT5H		0
0	7	6	Double_Slit	Results	2019-06-11 19:17:40.143112+00:00	1	0	1	1	10		0		United States	75040	35	Female	White	0	15	1	pu0jzb33			386T3MLZLMUTI9NX2S5J8GPBO6308B	3U1ZIKCYY7PCG0ZYK1W1RQ2CJHBT5H		0
0	7	6	Double_Slit	Results	2019-06-11 19:17:40.332383+00:00	1	0	2	0			0		United States	10010	25	Male	White	0	38	1	pu0jzb33			386T3MLZLMUTI9NX2S5J8GPBO6308B	3U1ZIKCYY7PCG0ZYK1W1RQ2CJHBT5H		0
0	7	6	Double_Slit	Results	2019-06-11 19:17:43.139388+00:00	1	0	1	0		8	1		United States	93727	32	Female	Hispanic or Latino	0	49	1	pu0jzb33			386T3MLZLMUTI9NX2S5J8GPBO6308B	3U1ZIKCYY7PCG0ZYK1W1RQ2CJHBT5H		0
0	7	6	Double_Slit	Results	2019-06-11 19:17:46.329602+00:00	1	0	1	1	6.5		0		United States	92101	37	Male	White	0	19	1	pu0jzb33			386T3MLZLMUTI9NX2S5J8GPBO6308B	3U1ZIKCYY7PCG0ZYK1W1RQ2CJHBT5H		0
0	7	6	Double_Slit	Results	2019-06-11 19:17:50.758445+00:00	1	0	2	0			0		United States	91733	32	Male	Asian	0	5	1	pu0jzb33			386T3MLZLMUTI9NX2S5J8GPBO6308B	3U1ZIKCYY7PCG0ZYK1W1RQ2CJHBT5H		0
0	7	6	Double_Slit	Results	2019-06-11 19:17:53.082233+00:00	1	0	1	1	7	7	1		United States	93901	32	Female	White	0	48	1	pu0jzb33			386T3MLZLMUTI9NX2S5J8GPBO6308B	3U1ZIKCYY7PCG0ZYK1W1RQ2CJHBT5H		0
0	7	6	Double_Slit	Results	2019-06-11 19:17:53.851575+00:00	1	0	2	1	8	8	1		United States	95758	26	Female	Asian	0	32	1	pu0jzb33			386T3MLZLMUTI9NX2S5J8GPBO6308B	3U1ZIKCYY7PCG0ZYK1W1RQ2CJHBT5H		0
0	7	6	Double_Slit	Results	2019-06-11 19:17:59.082368+00:00	1	0	1	0		2	1		United States	91762	25	Female	Asian	0	23	1	pu0jzb33			386T3MLZLMUTI9NX2S5J8GPBO6308B	3U1ZIKCYY7PCG0ZYK1W1RQ2CJHBT5H		0
0	7	6	Double_Slit	Results	2019-06-11 19:18:03.548222+00:00	1	0	2	0		10	1		United States	33605	28	Male	Hispanic or Latino	0	10	1	pu0jzb33			386T3MLZLMUTI9NX2S5J8GPBO6308B	3U1ZIKCYY7PCG0ZYK1W1RQ2CJHBT5H		0
0	7	6	Double_Slit	Results	2019-06-11 19:18:06.104957+00:00	1	0	1	1	10		0		United States	91767	44	Female	Mixed race	0	18	1	pu0jzb33			386T3MLZLMUTI9NX2S5J8GPBO6308B	3U1ZIKCYY7PCG0ZYK1W1RQ2CJHBT5H		0
0	7	6	Double_Slit	Results	2019-06-11 19:18:25.152745+00:00	1	0	1	0		8	1		United States	60067	51	Female	White	0	43	1	pu0jzb33			386T3MLZLMUTI9NX2S5J8GPBO6308B	3U1ZIKCYY7PCG0ZYK1W1RQ2CJHBT5H		0
0	7	6	Double_Slit	Results	2019-06-11 19:18:25.405994+00:00	1	0	2	0			0		United States	97404	55	Female	White	0	39	1	pu0jzb33			386T3MLZLMUTI9NX2S5J8GPBO6308B	3U1ZIKCYY7PCG0ZYK1W1RQ2CJHBT5H		0
0	7	6	Double_Slit	Results	2019-06-11 19:18:41.997922+00:00	1	0	2	0		5	1		United States	79059	30	Male	Black or African American	0	26	1	pu0jzb33			386T3MLZLMUTI9NX2S5J8GPBO6308B	3U1ZIKCYY7PCG0ZYK1W1RQ2CJHBT5H		0
0	7	6	Double_Slit	Results	2019-06-11 19:18:52.625292+00:00	1	0	2	1	8	8	1		United States	85120	37	Female	Mixed race	0	49	1	pu0jzb33			386T3MLZLMUTI9NX2S5J8GPBO6308B	3U1ZIKCYY7PCG0ZYK1W1RQ2CJHBT5H		0
0	7	6	Double_Slit	Results	2019-06-11 19:18:53.593619+00:00	1	0	2	0			0		United States	95121	28	Male	Asian	0	4	1	pu0jzb33			386T3MLZLMUTI9NX2S5J8GPBO6308B	3U1ZIKCYY7PCG0ZYK1W1RQ2CJHBT5H		0
0	7	6	Double_Slit	Results	2019-06-11 19:18:55.147764+00:00	1	0	2	1	7	7	1		United States	21228	30	Female	White	0	11	1	pu0jzb33			386T3MLZLMUTI9NX2S5J8GPBO6308B	3U1ZIKCYY7PCG0ZYK1W1RQ2CJHBT5H		0
0	7	6	Double_Slit	Results	2019-06-11 19:18:59.903756+00:00	1	0	1	1	10		0		United States	53949	24	Male	White	0	4	1	pu0jzb33			386T3MLZLMUTI9NX2S5J8GPBO6308B	3U1ZIKCYY7PCG0ZYK1W1RQ2CJHBT5H		0
0	7	6	Double_Slit	Results	2019-06-11 19:19:52.259334+00:00	1	0	1	1	5		0		United States	32960	32	Female	White	0	10	1	pu0jzb33			386T3MLZLMUTI9NX2S5J8GPBO6308B	3U1ZIKCYY7PCG0ZYK1W1RQ2CJHBT5H		0
0	7	6	Double_Slit	Results	2019-06-11 19:19:57.794671+00:00	1	0	1	0		5	1		United States	60102	32	Male	Asian	0	34	1	pu0jzb33			386T3MLZLMUTI9NX2S5J8GPBO6308B	3U1ZIKCYY7PCG0ZYK1W1RQ2CJHBT5H		0
0	7	6	Double_Slit	Results	2019-06-11 19:20:01.843915+00:00	1	0	1	1	5		0		United States	62701	33	Decline to Answer	White	0	6	1	pu0jzb33			386T3MLZLMUTI9NX2S5J8GPBO6308B	3U1ZIKCYY7PCG0ZYK1W1RQ2CJHBT5H		0
0	7	6	Double_Slit	Results	2019-06-11 19:20:02.246373+00:00	1	0	1	1	10		0		United States	33132	25	Male	White	0	41	1	pu0jzb33			386T3MLZLMUTI9NX2S5J8GPBO6308B	3U1ZIKCYY7PCG0ZYK1W1RQ2CJHBT5H		0
0	7	6	Double_Slit	Results	2019-06-11 19:20:14.864582+00:00	1	0	1	1	10		0		United States	65810	33	Male	White	0	8	1	pu0jzb33			386T3MLZLMUTI9NX2S5J8GPBO6308B	3U1ZIKCYY7PCG0ZYK1W1RQ2CJHBT5H		0
0	7	6	Double_Slit	Results	2019-06-11 19:20:21.845100+00:00	1	0	1	0		8	1		United States	93610	37	Male	White	0	3	1	pu0jzb33			386T3MLZLMUTI9NX2S5J8GPBO6308B	3U1ZIKCYY7PCG0ZYK1W1RQ2CJHBT5H		0
0	7	6	Double_Slit	Results	2019-06-11 19:20:52.199290+00:00	1	0	2	0		10	1		United States	32011	28	Male	White	0	27	1	pu0jzb33			386T3MLZLMUTI9NX2S5J8GPBO6308B	3U1ZIKCYY7PCG0ZYK1W1RQ2CJHBT5H		0
0	7	6	Double_Slit	Results	2019-06-11 19:24:03.405643+00:00	1	0	2	1	7	7	1		United States	30215	39	Male	Black or African American	0	43	1	pu0jzb33			386T3MLZLMUTI9NX2S5J8GPBO6308B	3U1ZIKCYY7PCG0ZYK1W1RQ2CJHBT5H		0
0	7	6	Double_Slit	Results	2019-06-11 19:24:17.327528+00:00	1	0	1	0			0		United States	20007	30	Female	White	0	45	1	pu0jzb33			386T3MLZLMUTI9NX2S5J8GPBO6308B	3U1ZIKCYY7PCG0ZYK1W1RQ2CJHBT5H		0
0	7	6	Double_Slit	Results	2019-06-11 19:24:31.017169+00:00	1	0	1	1	10		0		United States	07208	26	Male	Black or African American	0	29	1	pu0jzb33			386T3MLZLMUTI9NX2S5J8GPBO6308B	3U1ZIKCYY7PCG0ZYK1W1RQ2CJHBT5H		0
0	7	6	Double_Slit	Results	2019-06-11 19:24:33.230995+00:00	1	0	2	1	8	8	1		United States	90027	34	Female	Asian	0	37	1	pu0jzb33			386T3MLZLMUTI9NX2S5J8GPBO6308B	3U1ZIKCYY7PCG0ZYK1W1RQ2CJHBT5H		0
0	7	6	Double_Slit	Results	2019-06-11 19:25:34.805271+00:00	1	0	2	0			0		United States	95608	25	Male	White	0	20	1	pu0jzb33			386T3MLZLMUTI9NX2S5J8GPBO6308B	3U1ZIKCYY7PCG0ZYK1W1RQ2CJHBT5H		0
0	7	6	Double_Slit	Results	2019-06-11 19:25:50.974797+00:00	1	0	1	0		6	1		United States	45429	25	Male	White	0	25	1	pu0jzb33			386T3MLZLMUTI9NX2S5J8GPBO6308B	3U1ZIKCYY7PCG0ZYK1W1RQ2CJHBT5H		0
0	7	6	Double_Slit	Results	2019-06-11 19:26:17.370718+00:00	1	0	2	0		8	1		United States	19027	24	Female	White	0	18	1	pu0jzb33			386T3MLZLMUTI9NX2S5J8GPBO6308B	3U1ZIKCYY7PCG0ZYK1W1RQ2CJHBT5H		0
0	7	6	Double_Slit	Results	2019-06-11 19:26:58.252608+00:00	1	0	1	1	8	8	1		United States	74820	42	Male	White	0	2	1	pu0jzb33			386T3MLZLMUTI9NX2S5J8GPBO6308B	3U1ZIKCYY7PCG0ZYK1W1RQ2CJHBT5H		0
0	7	6	Double_Slit	Results	2019-06-11 19:28:10.649430+00:00	1	0	1	0			0		United States	64114	24	Male	Hispanic or Latino	0	33	1	pu0jzb33			386T3MLZLMUTI9NX2S5J8GPBO6308B	3U1ZIKCYY7PCG0ZYK1W1RQ2CJHBT5H		0
0	7	6	Double_Slit	Results	2019-06-11 19:29:09.937422+00:00	1	0	2	1	8	8	1		United States	34788	31	Female	White	0	34	1	pu0jzb33			386T3MLZLMUTI9NX2S5J8GPBO6308B	3U1ZIKCYY7PCG0ZYK1W1RQ2CJHBT5H		0
0	7	6	Double_Slit	Results	2019-06-11 19:29:13.192482+00:00	1	0	2	0			0		United States	19317	47	Female	White	0	8	1	pu0jzb33			386T3MLZLMUTI9NX2S5J8GPBO6308B	3U1ZIKCYY7PCG0ZYK1W1RQ2CJHBT5H		0
0	7	6	Double_Slit	Results	2019-06-11 19:29:31.740340+00:00	1	0	2	1	7	7	1		United States	99354	31	Male	White	0	12	1	pu0jzb33			386T3MLZLMUTI9NX2S5J8GPBO6308B	3U1ZIKCYY7PCG0ZYK1W1RQ2CJHBT5H		0
0	7	6	Double_Slit	Results	2019-06-11 19:29:47.396812+00:00	1	0	2	1	10		0		United States	78258	34	Male	White	0	23	1	pu0jzb33			386T3MLZLMUTI9NX2S5J8GPBO6308B	3U1ZIKCYY7PCG0ZYK1W1RQ2CJHBT5H		0
0	7	6	Double_Slit	Results	2019-06-11 19:31:54.075573+00:00	1	0	1	1	5		0		United States	27408	35	Male	Black or African American	0	17	1	pu0jzb33			386T3MLZLMUTI9NX2S5J8GPBO6308B	3U1ZIKCYY7PCG0ZYK1W1RQ2CJHBT5H		0
0	7	6	Double_Slit	Results	2019-06-11 19:32:12.928441+00:00	1	0	2	1	7.5	8	1		United States	60628	35	Male	Black or African American	0	45	1	pu0jzb33			386T3MLZLMUTI9NX2S5J8GPBO6308B	3U1ZIKCYY7PCG0ZYK1W1RQ2CJHBT5H		0
0	7	6	Double_Slit	Results	2019-06-11 19:32:39.893211+00:00	1	0	1	0			0		United States	94103	31	Male	White	0	35	1	pu0jzb33			386T3MLZLMUTI9NX2S5J8GPBO6308B	3U1ZIKCYY7PCG0ZYK1W1RQ2CJHBT5H		0
0	7	6	Double_Slit	Results	2019-06-11 19:33:26.802125+00:00	1	0	1	0		10	1		United States	32839	27	Female	Hispanic or Latino	0	12	1	pu0jzb33			386T3MLZLMUTI9NX2S5J8GPBO6308B	3U1ZIKCYY7PCG0ZYK1W1RQ2CJHBT5H		0
0	7	6	Double_Slit	Results	2019-06-11 19:34:30.019512+00:00	1	0	2	0		7.5	1		United States	32818	52	Female	Black or African American	0	2	1	pu0jzb33			386T3MLZLMUTI9NX2S5J8GPBO6308B	3U1ZIKCYY7PCG0ZYK1W1RQ2CJHBT5H		0
0	7	6	Double_Slit	Results	2019-06-11 19:39:44.745929+00:00	1	0	2	1	0		0		United States	16161	42	Female	White	0	14	1	pu0jzb33			386T3MLZLMUTI9NX2S5J8GPBO6308B	3U1ZIKCYY7PCG0ZYK1W1RQ2CJHBT5H		0
0	7	6	Double_Slit	Results	2019-06-11 19:39:47.300447+00:00	1	0	1	0		5	1		United States	25704	46	Female	White	0	7	1	pu0jzb33			386T3MLZLMUTI9NX2S5J8GPBO6308B	3U1ZIKCYY7PCG0ZYK1W1RQ2CJHBT5H		0
0	7	6	Double_Slit	Results	2019-06-11 19:39:48.411674+00:00	1	0	1	1	10		0		United States	38018	26	Female	White	0	47	1	pu0jzb33			386T3MLZLMUTI9NX2S5J8GPBO6308B	3U1ZIKCYY7PCG0ZYK1W1RQ2CJHBT5H		0
0	7	6	Double_Slit	Results	2019-06-11 19:41:26.858390+00:00	1	0	2	0		2	1		United States	60803	21	Male	Black or African American	0	31	1	pu0jzb33			386T3MLZLMUTI9NX2S5J8GPBO6308B	3U1ZIKCYY7PCG0ZYK1W1RQ2CJHBT5H		0
0	7	6	Double_Slit	Results	2019-06-11 19:48:16.890615+00:00	1	0	1	0		8	1		United States	34606	53	Male	White	0	1	1	pu0jzb33			386T3MLZLMUTI9NX2S5J8GPBO6308B	3U1ZIKCYY7PCG0ZYK1W1RQ2CJHBT5H		0
0	7	6	Double_Slit	Results	2019-06-11 19:49:18.161501+00:00	1	0	2	0		7	1		United States	76054	27	Male	Black or African American	0	36	1	pu0jzb33			386T3MLZLMUTI9NX2S5J8GPBO6308B	3U1ZIKCYY7PCG0ZYK1W1RQ2CJHBT5H		0
0	7	6	Double_Slit	Results	2019-06-11 19:53:08.788529+00:00	1	0	2	0		2	1		United States	95621	67	Male	White	0	44	1	qunnk4nj			3MQY1YVHS2JJGHOIKRT7I68RTA8B25	3U1ZIKCYY7PCG0ZYK1W1RQ2CJHBT5H		0
0	7	6	Double_Slit	Results	2019-06-11 19:53:26.014137+00:00	1	0	1	1	10		0		United States	77005	48	Female	Asian	0	22	1	qunnk4nj			3MQY1YVHS2JJGHOIKRT7I68RTA8B25	3U1ZIKCYY7PCG0ZYK1W1RQ2CJHBT5H		0
0	7	6	Double_Slit	Results	2019-06-11 19:53:30.211888+00:00	1	0	1	1	10		0		United States	52565	41	Female	White	0	38	1	qunnk4nj			3MQY1YVHS2JJGHOIKRT7I68RTA8B25	3U1ZIKCYY7PCG0ZYK1W1RQ2CJHBT5H		0
0	7	6	Double_Slit	Results	2019-06-11 19:53:31.207359+00:00	1	0	2	1	10		0		United States	55014	31	Male	Black or African American	0	5	1	qunnk4nj			3MQY1YVHS2JJGHOIKRT7I68RTA8B25	3U1ZIKCYY7PCG0ZYK1W1RQ2CJHBT5H		0
0	7	6	Double_Slit	Results	2019-06-11 19:53:31.670006+00:00	1	0	1	0		8	1		United States	11214	36	Male	Black or African American	0	39	1	qunnk4nj			3MQY1YVHS2JJGHOIKRT7I68RTA8B25	3U1ZIKCYY7PCG0ZYK1W1RQ2CJHBT5H		0
0	7	6	Double_Slit	Results	2019-06-11 19:53:31.897806+00:00	1	0	1	0		8	1		United States	94203	37	Female	White	0	14	1	qunnk4nj			3MQY1YVHS2JJGHOIKRT7I68RTA8B25	3U1ZIKCYY7PCG0ZYK1W1RQ2CJHBT5H		0
0	7	6	Double_Slit	Results	2019-06-11 19:53:31.965738+00:00	1	0	1	1	10		0		United States	77082	69	Male	White	0	12	1	qunnk4nj			3MQY1YVHS2JJGHOIKRT7I68RTA8B25	3U1ZIKCYY7PCG0ZYK1W1RQ2CJHBT5H		0
0	7	6	Double_Slit	Results	2019-06-11 19:53:33.764739+00:00	1	0	1	0		7	1		United States	91741	48	Male	Asian	0	43	1	qunnk4nj			3MQY1YVHS2JJGHOIKRT7I68RTA8B25	3U1ZIKCYY7PCG0ZYK1W1RQ2CJHBT5H		0
0	7	6	Double_Slit	Results	2019-06-11 19:53:34.510318+00:00	1	0	2	1	8	8	1		United States	24504	27	Female	White	0	21	1	qunnk4nj			3MQY1YVHS2JJGHOIKRT7I68RTA8B25	3U1ZIKCYY7PCG0ZYK1W1RQ2CJHBT5H		0
0	7	6	Double_Slit	Results	2019-06-11 19:53:37.111338+00:00	1	0	1	1	6		0		United States	96825	33	Male	Asian	0	42	1	qunnk4nj			3MQY1YVHS2JJGHOIKRT7I68RTA8B25	3U1ZIKCYY7PCG0ZYK1W1RQ2CJHBT5H		0
0	7	6	Double_Slit	Results	2019-06-11 19:53:37.582996+00:00	1	0	2	1	10		0		Vietnam	98199	25	Female	Asian	0	50	1	qunnk4nj			3MQY1YVHS2JJGHOIKRT7I68RTA8B25	3U1ZIKCYY7PCG0ZYK1W1RQ2CJHBT5H		0
0	7	6	Double_Slit	Results	2019-06-11 19:53:39.620811+00:00	1	0	2	1	10		0		United States	75104	25	Male	Black or African American	0	43	1	qunnk4nj			3MQY1YVHS2JJGHOIKRT7I68RTA8B25	3U1ZIKCYY7PCG0ZYK1W1RQ2CJHBT5H		0
0	7	6	Double_Slit	Results	2019-06-11 19:53:39.753289+00:00	1	0	2	0		10	1		United States	30014	46	Female	White	0	22	1	qunnk4nj			3MQY1YVHS2JJGHOIKRT7I68RTA8B25	3U1ZIKCYY7PCG0ZYK1W1RQ2CJHBT5H		0
0	7	6	Double_Slit	Results	2019-06-11 19:53:40.198174+00:00	1	0	1	1	5		0		United States	NOT AUTHORIZED	39	Female	White	0	45	1	qunnk4nj			3MQY1YVHS2JJGHOIKRT7I68RTA8B25	3U1ZIKCYY7PCG0ZYK1W1RQ2CJHBT5H		0
0	7	6	Double_Slit	Results	2019-06-11 19:53:41.458876+00:00	1	0	2	1	10		0		United States	44310	27	Female	White	0	27	1	qunnk4nj			3MQY1YVHS2JJGHOIKRT7I68RTA8B25	3U1ZIKCYY7PCG0ZYK1W1RQ2CJHBT5H		0
0	7	6	Double_Slit	Results	2019-06-11 19:53:42.249469+00:00	1	0	1	0		8	1		United States	85024	35	Male	White	0	31	1	qunnk4nj			3MQY1YVHS2JJGHOIKRT7I68RTA8B25	3U1ZIKCYY7PCG0ZYK1W1RQ2CJHBT5H		0
0	7	6	Double_Slit	Results	2019-06-11 19:53:43.033214+00:00	1	0	2	1	3	3	1		United States	45140	19	Male	White	0	17	1	qunnk4nj			3MQY1YVHS2JJGHOIKRT7I68RTA8B25	3U1ZIKCYY7PCG0ZYK1W1RQ2CJHBT5H		0
0	7	6	Double_Slit	Results	2019-06-11 19:53:44.282389+00:00	1	0	1	1	3	3	1		United States	94546	43	Female	White	0	4	1	qunnk4nj			3MQY1YVHS2JJGHOIKRT7I68RTA8B25	3U1ZIKCYY7PCG0ZYK1W1RQ2CJHBT5H		0
0	7	6	Double_Slit	Results	2019-06-11 19:53:44.660314+00:00	1	0	2	0			0		United States	77584	35	Female	Asian	0	23	1	qunnk4nj			3MQY1YVHS2JJGHOIKRT7I68RTA8B25	3U1ZIKCYY7PCG0ZYK1W1RQ2CJHBT5H		0
0	7	6	Double_Slit	Results	2019-06-11 19:53:45.236169+00:00	1	0	2	1	10		0		United States	98570	57	Female	White	0	26	1	qunnk4nj			3MQY1YVHS2JJGHOIKRT7I68RTA8B25	3U1ZIKCYY7PCG0ZYK1W1RQ2CJHBT5H		0
0	7	6	Double_Slit	Results	2019-06-11 19:53:47.959149+00:00	1	0	2	0			0		United States	20904	36	Female	Black or African American	0	29	1	qunnk4nj			3MQY1YVHS2JJGHOIKRT7I68RTA8B25	3U1ZIKCYY7PCG0ZYK1W1RQ2CJHBT5H		0
0	7	6	Double_Slit	Results	2019-06-11 19:53:49.132704+00:00	1	0	1	1	9		0		United States	43201	30	Female	White	0	32	1	qunnk4nj			3MQY1YVHS2JJGHOIKRT7I68RTA8B25	3U1ZIKCYY7PCG0ZYK1W1RQ2CJHBT5H		0
0	7	6	Double_Slit	Results	2019-06-11 19:53:53.759472+00:00	1	0	1	1	6		0		United States	97202	25	Female	Mixed race	0	34	1	qunnk4nj			3MQY1YVHS2JJGHOIKRT7I68RTA8B25	3U1ZIKCYY7PCG0ZYK1W1RQ2CJHBT5H		0
0	7	6	Double_Slit	Results	2019-06-11 19:53:55.324923+00:00	1	0	1	1	10		0		United States	38668	30	Female	White	0	47	1	qunnk4nj			3MQY1YVHS2JJGHOIKRT7I68RTA8B25	3U1ZIKCYY7PCG0ZYK1W1RQ2CJHBT5H		0
0	7	6	Double_Slit	Results	2019-06-11 19:53:56.092485+00:00	1	0	1	1	8	9	1		United States	29212	48	Female	White	0	15	1	qunnk4nj			3MQY1YVHS2JJGHOIKRT7I68RTA8B25	3U1ZIKCYY7PCG0ZYK1W1RQ2CJHBT5H		0
0	7	6	Double_Slit	Results	2019-06-11 19:54:01.308139+00:00	1	0	1	1	10		0		United States	20877	25	Female	Black or African American	0	10	1	qunnk4nj			3MQY1YVHS2JJGHOIKRT7I68RTA8B25	3U1ZIKCYY7PCG0ZYK1W1RQ2CJHBT5H		0
0	7	6	Double_Slit	Results	2019-06-11 19:54:22.227184+00:00	1	0	2	0		8	1		United States	64110	29	Female	White	0	34	1	qunnk4nj			3MQY1YVHS2JJGHOIKRT7I68RTA8B25	3U1ZIKCYY7PCG0ZYK1W1RQ2CJHBT5H		0
0	7	6	Double_Slit	Results	2019-06-11 19:54:27.745755+00:00	1	0	2	0		7.5	1		United States	15210	32	Male	Black or African American	0	49	1	qunnk4nj			3MQY1YVHS2JJGHOIKRT7I68RTA8B25	3U1ZIKCYY7PCG0ZYK1W1RQ2CJHBT5H		0
0	7	6	Double_Slit	Results	2019-06-11 19:54:28.044702+00:00	1	0	2	1	6		0		United States	71763	38	Male	White	0	41	1	qunnk4nj			3MQY1YVHS2JJGHOIKRT7I68RTA8B25	3U1ZIKCYY7PCG0ZYK1W1RQ2CJHBT5H		0
0	7	6	Double_Slit	Results	2019-06-11 19:54:33.620214+00:00	1	0	1	0		5	1		United States	72758	31	Male	White	0	41	1	qunnk4nj			3MQY1YVHS2JJGHOIKRT7I68RTA8B25	3U1ZIKCYY7PCG0ZYK1W1RQ2CJHBT5H		0
0	7	6	Double_Slit	Results	2019-06-11 19:54:38.424104+00:00	1	0	2	0			0		Vietnam	20737	25	Male	Asian	0	20	1	qunnk4nj			3MQY1YVHS2JJGHOIKRT7I68RTA8B25	3U1ZIKCYY7PCG0ZYK1W1RQ2CJHBT5H		0
0	7	6	Double_Slit	Results	2019-06-11 19:54:45.561406+00:00	1	0	1	1	5		0		United States	33311	34	Female	White	0	23	1	qunnk4nj			3MQY1YVHS2JJGHOIKRT7I68RTA8B25	3U1ZIKCYY7PCG0ZYK1W1RQ2CJHBT5H		0
0	7	6	Double_Slit	Results	2019-06-11 19:54:47.319562+00:00	1	0	2	0			0		United States	43221	38	Male	White	0	18	1	qunnk4nj			3MQY1YVHS2JJGHOIKRT7I68RTA8B25	3U1ZIKCYY7PCG0ZYK1W1RQ2CJHBT5H		0
0	7	6	Double_Slit	Results	2019-06-11 19:54:52.785969+00:00	1	0	1	0		2	1		United States	38506	51	Male	White	0	5	1	qunnk4nj			3MQY1YVHS2JJGHOIKRT7I68RTA8B25	3U1ZIKCYY7PCG0ZYK1W1RQ2CJHBT5H		0
0	7	6	Double_Slit	Results	2019-06-11 19:55:07.320392+00:00	1	0	1	0			0		United States	21237	35	Male	White	0	17	1	qunnk4nj			3MQY1YVHS2JJGHOIKRT7I68RTA8B25	3U1ZIKCYY7PCG0ZYK1W1RQ2CJHBT5H		0
0	7	6	Double_Slit	Results	2019-06-11 19:55:11.829875+00:00	1	0	2	0		5	1		United States	37912	26	Female	Black or African American	0	8	1	qunnk4nj			3MQY1YVHS2JJGHOIKRT7I68RTA8B25	3U1ZIKCYY7PCG0ZYK1W1RQ2CJHBT5H		0
0	7	6	Double_Slit	Results	2019-06-11 19:55:38.468661+00:00	1	0	1	0		5	1		United States	30263	24	Female	White	0	21	1	qunnk4nj			3MQY1YVHS2JJGHOIKRT7I68RTA8B25	3U1ZIKCYY7PCG0ZYK1W1RQ2CJHBT5H		0
0	7	6	Double_Slit	Results	2019-06-11 19:56:29.570230+00:00	1	0	2	1	0		0		United States	77375	28	Male	White	0	1	1	qunnk4nj			3MQY1YVHS2JJGHOIKRT7I68RTA8B25	3U1ZIKCYY7PCG0ZYK1W1RQ2CJHBT5H		0
0	7	6	Double_Slit	Results	2019-06-11 19:57:38.945415+00:00	1	0	1	1	10		0		United States	77530	34	Male	White	0	6	1	qunnk4nj			3MQY1YVHS2JJGHOIKRT7I68RTA8B25	3U1ZIKCYY7PCG0ZYK1W1RQ2CJHBT5H		0
0	7	6	Double_Slit	Results	2019-06-11 19:57:45.601221+00:00	1	0	2	1	6		0		United States	98065	26	Male	White	0	37	1	qunnk4nj			3MQY1YVHS2JJGHOIKRT7I68RTA8B25	3U1ZIKCYY7PCG0ZYK1W1RQ2CJHBT5H		0
0	7	6	Double_Slit	Results	2019-06-11 19:58:44.147070+00:00	1	0	1	1	10		0		United States	21228	32	Male	White	0	25	1	qunnk4nj			3MQY1YVHS2JJGHOIKRT7I68RTA8B25	3U1ZIKCYY7PCG0ZYK1W1RQ2CJHBT5H		0
0	7	6	Double_Slit	Results	2019-06-11 19:59:01.652756+00:00	1	0	1	1	10		0		United States	48203	28	Male	White	0	28	1	qunnk4nj			3MQY1YVHS2JJGHOIKRT7I68RTA8B25	3U1ZIKCYY7PCG0ZYK1W1RQ2CJHBT5H		0
0	7	6	Double_Slit	Results	2019-06-11 19:59:39.026813+00:00	1	0	1	1	10		0		United States	60006	30	Male	White	0	24	1	qunnk4nj			3MQY1YVHS2JJGHOIKRT7I68RTA8B25	3U1ZIKCYY7PCG0ZYK1W1RQ2CJHBT5H		0
0	7	6	Double_Slit	Results	2019-06-11 20:00:54.108135+00:00	1	0	2	0			0		United States	75460	39	Male	White	0	15	1	qunnk4nj			3MQY1YVHS2JJGHOIKRT7I68RTA8B25	3U1ZIKCYY7PCG0ZYK1W1RQ2CJHBT5H		0
0	7	6	Double_Slit	Results	2019-06-11 20:03:38.319838+00:00	1	0	1	1	6		0		United States	27012	33	Female	White	0	33	1	qunnk4nj			3MQY1YVHS2JJGHOIKRT7I68RTA8B25	3U1ZIKCYY7PCG0ZYK1W1RQ2CJHBT5H		0
0	7	6	Double_Slit	Results	2019-06-11 20:05:54.942236+00:00	1	0	1	0			0		United States	30240	28	Male	Black or African American	0	26	1	qunnk4nj			3MQY1YVHS2JJGHOIKRT7I68RTA8B25	3U1ZIKCYY7PCG0ZYK1W1RQ2CJHBT5H		0
0	7	6	Double_Slit	Results	2019-06-11 20:07:03.795050+00:00	1	0	2	0			0		United States	18015	29	Female	Mixed race	0	12	1	qunnk4nj			3MQY1YVHS2JJGHOIKRT7I68RTA8B25	3U1ZIKCYY7PCG0ZYK1W1RQ2CJHBT5H		0
0	7	6	Double_Slit	Results	2019-06-11 20:10:29.944224+00:00	1	0	1	1	4		0		United States	91401	37	Male	Hispanic or Latino	0	9	1	qunnk4nj			3MQY1YVHS2JJGHOIKRT7I68RTA8B25	3U1ZIKCYY7PCG0ZYK1W1RQ2CJHBT5H		0
0	7	6	Double_Slit	Results	2019-06-11 20:12:29.376981+00:00	1	0	2	0			0		United States	48473	24	Male	White	0	36	1	qunnk4nj			3MQY1YVHS2JJGHOIKRT7I68RTA8B25	3U1ZIKCYY7PCG0ZYK1W1RQ2CJHBT5H		0
0	7	6	Double_Slit	Results	2019-06-11 20:18:29.409553+00:00	1	0	2	0			0		United States	14210	33	Male	White	0	25	1	qunnk4nj			3MQY1YVHS2JJGHOIKRT7I68RTA8B25	3U1ZIKCYY7PCG0ZYK1W1RQ2CJHBT5H		0
[truncated: 1,086 more rows]

## Sheet: Unmonitored
participant._is_bot	participant._index_in_pages	participant._max_page_index	participant._current_app_name	participant._current_page_name	participant.time_started	participant.visited	participant.payoff	player.id_in_group	player.monitoring_treatment	player.choice1	player.choice2	player.in_slit	player.in_slit_again	player.country	player.ZIP_code	player.age	player.gender	player.race	player.payoff	group.id_in_subsession	subsession.round_number	session.code	session.label	session.experimenter_name	session.mturk_HITId	session.mturk_HITGroupId	session.comment	session.is_demo				Choice2	Choice2Srt
[truncated: 816 more rows]

[truncated: 3 more sheets: Monitored, RegressionData, Comparisons]
