# Supplementary material for: A double-slit experiment with human subjects
Source: PLoS One. 2021 Feb 11;16(2):e0246526. doi: 10.1371/journal.pone.0246526 (PMC7877746; doi:10.1371/journal.pone.0246526)
Supplement: S2 Data — (XLSX) [file pone.0246526.s003.xlsx]

## Sheet: Raw Data
participant._is_bot	participant._index_in_pages	participant._max_page_index	participant._current_app_name	participant._current_page_name	participant.time_started	participant.visited	participant.payoff	participant.payoff_plus_participation_fee	session.code	session.label	session.experimenter_name	session.comment	session.is_demo	session.config.question	session.config.participation_fee	session.config.real_world_currency_per_point	Double_Slit.1.player.id_in_group	Double_Slit.1.player.monitoring_treatment	Double_Slit.1.player.choice1	Double_Slit.1.player.choice2	Double_Slit.1.player.in_slit	Double_Slit.1.player.in_slit_again	Double_Slit.1.player.country	Double_Slit.1.player.ZIP_code	Double_Slit.1.player.age	Double_Slit.1.player.gender	Double_Slit.1.player.race	Double_Slit.1.player.payoff	Double_Slit.1.group.id_in_subsession	Double_Slit.1.subsession.round_number
0	6	5	Double_Slit	Results	2020-12-10 22:49:15.804731+00:00	1	0	0.5	jsag5vm4				0	I like the color green.	1	0.5	1	0		8	1		United States	37087	24	Male	White	0	1	1
0	6	5	Double_Slit	Results	2020-12-10 22:50:21.595268+00:00	1	0	0.5	jsag5vm4				0	I like the color green.	1	0.5	1	1	8	8	1		United States	10001	25	Female	White	0	4	1
0	6	5	Double_Slit	Results	2020-12-10 23:48:09.164766+00:00	1	0	0.5	hirp696d				0	I like the color green.	1	0.5	2	0		8	1		United States	02861	23	Male	White	0	3	1
0	6	5	Double_Slit	Results	2020-12-11 00:12:53.086563+00:00	1	0	0.5	hirp696d				0	I like the color green.	1	0.5	1	0			0		United States	32303	38	Male	White	0	5	1
0	5	5	Double_Slit	Results	2020-12-11 00:15:26.627042+00:00	1	0	0.5	hirp696d				0	I like the color green.	1	0.5	1	1	9	8	1		United States	29461	35	Male	White	0	3	1
0	6	5	Double_Slit	Results	2020-12-11 01:34:33.260030+00:00	1	0	0.5	jsag5vm4				0	I like the color green.	1	0.5	2	1	8	7	1		United States	11234	58	Female	White	0	6	1
0	6	5	Double_Slit	Results	2020-12-11 02:46:35.384737+00:00	1	0	0.5	hirp696d				0	I like the color green.	1	0.5	1	0		10	1		Armenia	72201	35	Female	White	0	6	1
0	6	5	Double_Slit	Results	2020-12-11 03:08:10.015985+00:00	1	0	0.5	hirp696d				0	I like the color green.	1	0.5	2	1	10		0		United States	78758	39	Female	Black or African American	0	4	1
0	6	5	Double_Slit	Results	2020-12-11 06:35:00.159974+00:00	1	0	0.5	hirp696d				0	I like the color green.	1	0.5	2	1	10		0		United States	98208	26	Female	Black or African American	0	6	1
0	6	5	Double_Slit	Results	2020-12-12 00:05:59.307439+00:00	1	0	0.5	wmoycs48				0	I like the color green.	1	0.5	1	0		7	1		United States	02143	27	Male	White	0	5	1
0	6	5	Double_Slit	Results	2020-12-12 00:09:33.657036+00:00	1	0	0.5	wmoycs48				0	I like the color green.	1	0.5	1	0			0		United States	27012	32	Male	White	0	3	1
0	6	5	Double_Slit	Results	2020-12-12 02:50:00.828773+00:00	1	0	0.5	wmoycs48				0	I like the color green.	1	R	2	0			0		United States	35613	25	Female	White	0	1	1
0	6	5	Double_Slit	Results	2020-12-12 02:58:43.967691+00:00	1	0	0.5	wmoycs48				0	I like the color green.	1	0.5	2	1	10	9	1		United States	02301	36	Male	Asian	0	5	1
0	6	5	Double_Slit	Results	2020-12-12 05:43:53.073516+00:00	1	0	0.5	wmoycs48				0	I like the color green.	1	0.5	1	1	10		0		United States	99205	29	Male	Native American or American Indian	0	1	1
0	6	5	Double_Slit	Results	2020-12-12 07:43:00.446503+00:00	1	0	0.5	wmoycs48				0	I like the color green.	1	0.5	1	0			0		United States	93012	55	Female	White	0	4	1
0	6	5	Double_Slit	Results	2020-12-13 21:50:18.070089+00:00	1	0	0.5	rsrfsmhx				0	I like the color green.	1	0.5	1	1	8	8	1		United States	93610	38	Male	White	0	17	1
0	6	5	Double_Slit	Results	2020-12-13 21:52:32.602461+00:00	1	0	0.5	rsrfsmhx				0	I like the color green.	1	0.5	1	1	10		0		United States	81101	35	Female	White	0	15	1
0	6	5	Double_Slit	Results	2020-12-13 21:53:06.401906+00:00	1	0	0.5	rsrfsmhx				0	I like the color green.	1	0.5	2	1	8	8	1		United States	94510	37	Female	White	0	18	1
0	6	5	Double_Slit	Results	2020-12-13 21:53:53.740730+00:00	1	0	0.5	rsrfsmhx				0	I like the color green.	1	0.5	2	0			0		United States	94608	32	Male	White	0	15	1
0	6	5	Double_Slit	Results	2020-12-13 21:55:18.596813+00:00	1	0	0.5	rsrfsmhx				0	I like the color green.	1	0.5	2	1	7	8	1		United States	77385	50	Male	White	0	6	1
0	6	5	Double_Slit	Results	2020-12-13 22:00:22.791793+00:00	1	0	0.5	rsrfsmhx				0	I like the color green.	1	0.5	1	1	6		0		United States	34232	59	Female	White	0	21	1
0	6	5	Double_Slit	Results	2020-12-13 22:05:32.524837+00:00	1	0	0.5	rsrfsmhx				0	I like the color green.	1	0.5	1	0		5	1		United States	23805	40	Male	Asian	0	14	1
0	6	5	Double_Slit	Results	2020-12-13 22:11:47.099465+00:00	1	0	0.5	rsrfsmhx				0	I like the color green.	1	0.5	2	1	7	7	1		United States	38732	35	Female	Black or African American	0	28	1
0	6	5	Double_Slit	Results	2020-12-13 22:15:28.641423+00:00	1	0	0.5	rsrfsmhx				0	I like the color green.	1	0.5	2	1	9	7	1		United States	17350	27	Female	White	0	26	1
0	6	5	Double_Slit	Results	2020-12-13 22:18:44.543458+00:00	1	0	0.5	rsrfsmhx				0	I like the color green.	1	0.5	2	1	10		0		United States	39466	33	Male	White	0	16	1
0	6	5	Double_Slit	Results	2020-12-13 22:22:27.860791+00:00	1	0	0.5	rsrfsmhx				0	I like the color green.	1	0.5	2	0			0		United States	43220	36	Male	White	0	9	1
0	6	5	Double_Slit	Results	2020-12-13 22:34:47.398918+00:00	1	0	0.5	rsrfsmhx				0	I like the color green.	1	0.5	1	1	8	9	1		Zimbabwe	60512	40	Female	Asian	0	1	1
0	6	5	Double_Slit	Results	2020-12-13 22:35:10.669734+00:00	1	0	0.5	rsrfsmhx				0	I like the color green.	1	0.5	1	1	2	8	1		United States	60512	43	Male	Asian	0	3	1
0	6	5	Double_Slit	Results	2020-12-13 22:37:27.157637+00:00	1	0	0.5	rsrfsmhx				0	I like the color green.	1	0.5	1	1	4		0		United States	02861	23	Male	White	0	2	1
0	6	5	Double_Slit	Results	2020-12-13 22:41:01.557174+00:00	1	0	0.5	rsrfsmhx				0	I like the color green.	1	0.5	1	0		8	1		United States	29461	35	Male	White	0	24	1
0	6	5	Double_Slit	Results	2020-12-13 22:42:52.387805+00:00	1	0	0.5	rsrfsmhx				0	I like the color green.	1	0.5	2	1	9		0		United States	21220	41	Male	White	0	24	1
0	6	5	Double_Slit	Results	2020-12-13 22:43:14.257671+00:00	1	0	0.5	rsrfsmhx				0	I like the color green.	1	0.5	2	0		5	1		United States	23334	48	Male	Asian	0	23	1
0	6	5	Double_Slit	Results	2020-12-13 22:47:34.998708+00:00	1	0	0.5	rsrfsmhx				0	I like the color green.	1	0.5	1	0			0		United States	70115	70	Male	White	0	18	1
0	6	5	Double_Slit	Results	2020-12-13 22:52:26.406960+00:00	1	0	0.5	rsrfsmhx				0	I like the color green.	1	0.5	2	0			0		United States	80212	36	Male	White	0	4	1
0	6	5	Double_Slit	Results	2020-12-13 22:55:34.974424+00:00	1	0	0.5	rsrfsmhx				0	I like the color green.	1	0.5	2	0		6	1		United States	10472	55	Female	White	0	17	1
0	1	5	Double_Slit	Choice1	2020-12-13 23:59:58.233629+00:00	1	0	0.5	rsrfsmhx				0	I like the color green.	1	0.5	2	1										0	12	1
0	6	5	Double_Slit	Results	2020-12-14 00:50:31.751668+00:00	1	0	0.5	rsrfsmhx				0	I like the color green.	1	0.5	1	0			0		United States	30346	30	Male	White	0	13	1
0	6	5	Double_Slit	Results	2020-12-14 00:50:39.977930+00:00	1	0	0.5	rsrfsmhx				0	I like the color green.	1	0.5	1	1	5		0		United States	87111	36	Male	Hispanic or Latino	0	20	1
0	6	5	Double_Slit	Results	2020-12-14 00:50:48.359030+00:00	1	0	0.5	rsrfsmhx				0	I like the color green.	1	0.5	1	1	10	10	1		United States	94533	50	Male	White	0	7	1
0	4	5	Double_Slit	Demographics	2020-12-14 01:12:33.110088+00:00	1	0	0.5	rsrfsmhx				0	I like the color green.	1	0.5	1	1	10		0							0	5	1
0	6	5	Double_Slit	Results	2020-12-14 01:32:44.835873+00:00	1	0	0.5	rsrfsmhx				0	I like the color green.	1	0.5	2	0			0		United States	77872	41	Female	Hispanic or Latino	0	27	1
0	6	5	Double_Slit	Results	2020-12-14 03:07:33.364614+00:00	1	0	0.5	rsrfsmhx				0	I like the color green.	1	0.5	2	1	10	10	1		United States	31021	50	Male	Asian	0	25	1
0	6	5	Double_Slit	Results	2020-12-14 03:17:44.168247+00:00	1	0	0.5	rsrfsmhx				0	I like the color green.	1	0.5	1	0			0		United States	80249	36	Male	Hispanic or Latino	0	19	1
0	6	5	Double_Slit	Results	2020-12-14 03:50:17.597341+00:00	1	0	0.5	rsrfsmhx				0	I like the color green.	1	0.5	1	1	9		0		United States	60636	35	Male	Black or African American	0	23	1
0	6	5	Double_Slit	Results	2020-12-14 04:06:30.726270+00:00	1	0	0.5	rsrfsmhx				0	I like the color green.	1	0.5	1	0		2	1		United States	23324	32	Male	Asian	0	16	1
0	6	5	Double_Slit	Results	2020-12-14 04:29:42.194948+00:00	1	0	0.5	rsrfsmhx				0	I like the color green.	1	0.5	2	1	8	9	1		United States	06820	25	Male	White	0	11	1
0	6	5	Double_Slit	Results	2020-12-14 08:16:06.440301+00:00	1	0	0.5	rsrfsmhx				0	I like the color green.	1	0.5	1	1	6		0		United States	33132	27	Male	White	0	22	1
0	6	5	Double_Slit	Results	2020-12-14 18:56:23.315480+00:00	1	0	0.5	3a960g32				0	I like the color green.	1	0.5	1	0		5	1		United States	02861	23	Male	White	0	17	1
0	6	5	Double_Slit	Results	2020-12-14 18:56:23.513066+00:00	1	0	0.5	3a960g32				0	I like the color green.	1	0.5	1	0			0		United States	11374	38	Male	Asian	0	50	1
0	3	5	Double_Slit	Choice2	2020-12-14 18:56:35.634352+00:00	1	0	0.5	3a960g32				0	I like the color green.	1	0.5	2	0			1							0	25	1
0	6	5	Double_Slit	Results	2020-12-14 18:56:40.638378+00:00	1	0	0.5	3a960g32				0	I like the color green.	1	0.5	1	1	10		0		United States	33896	42	Male	Black or African American	0	29	1
0	6	5	Double_Slit	Results	2020-12-14 18:56:58.746404+00:00	1	0	0.5	3a960g32				0	I like the color green.	1	0.5	2	0			0		United States	38401	51	Female	White	0	45	1
0	6	5	Double_Slit	Results	2020-12-14 18:56:59.953729+00:00	1	0	0.5	3a960g32				0	I like the color green.	1	0.5	2	0		7	1		United States	631001	35	Male	White	0	13	1
0	6	5	Double_Slit	Results	2020-12-14 18:57:47.431867+00:00	1	0	0.5	3a960g32				0	I like the color green.	1	0.5	1	0		7	1		United States	50000	40	Male	Asian	0	20	1
0	6	5	Double_Slit	Results	2020-12-14 18:58:55.129382+00:00	1	0	0.5	3a960g32				0	I like the color green.	1	0.5	2	0		7	1		United States	10018	35	Male	Native American or American Indian	0	16	1
0	6	5	Double_Slit	Results	2020-12-14 18:59:11.653759+00:00	1	0	0.5	3a960g32				0	I like the color green.	1	0.5	1	0			0		United States	75043	30	Female	White	0	41	1
0	6	5	Double_Slit	Results	2020-12-14 19:00:51.817569+00:00	1	0	0.5	3a960g32				0	I like the color green.	1	0.5	2	1	5		0		United States	43812	45	Female	White	0	23	1
0	6	5	Double_Slit	Results	2020-12-14 19:01:22.432385+00:00	1	0	0.5	3a960g32				0	I like the color green.	1	0.5	1	1	6		0		United States	90057	36	Male	Hispanic or Latino	0	30	1
0	6	5	Double_Slit	Results	2020-12-14 19:02:25.021562+00:00	1	0	0.5	3a960g32				0	I like the color green.	1	0.5	1	1	2	3	1		United States	90201	28	Male	White	0	4	1
0	6	5	Double_Slit	Results	2020-12-14 19:03:08.915713+00:00	1	0	0.5	3a960g32				0	I like the color green.	1	0.5	1	0		8	1		United States	90201	35	Male	White	0	46	1
0	6	5	Double_Slit	Results	2020-12-14 19:04:10.097134+00:00	1	0	0.5	3a960g32				0	I like the color green.	1	0.5	2	0		4	1		United States	10001	25	Male	White	0	12	1
0	6	5	Double_Slit	Results	2020-12-14 19:08:31.244713+00:00	1	0	0.5	3a960g32				0	I like the color green.	1	0.5	1	1	7	7	1		United States	29349	29	Male	White	0	45	1
0	6	5	Double_Slit	Results	2020-12-14 19:12:03.986301+00:00	1	0	0.5	3a960g32				0	I like the color green.	1	0.5	1	1	4	4	1		United States	604152	35	Male	Asian	0	31	1
0	6	5	Double_Slit	Results	2020-12-14 19:13:09.905739+00:00	1	0	0.5	3a960g32				0	I like the color green.	1	0.5	2	1	9		0		United States	94591	30	Female	White	0	20	1
0	6	5	Double_Slit	Results	2020-12-14 19:14:38.606307+00:00	1	0	0.5	3a960g32				0	I like the color green.	1	0.5	2	1	5	5	1		United States	44052	26	Male	White	0	7	1
0	6	5	Double_Slit	Results	2020-12-14 19:15:09.277722+00:00	1	0	0.5	3a960g32				0	I like the color green.	1	0.5	1	1	10	8	1		United States	37185	67	Female	White	0	19	1
0	6	5	Double_Slit	Results	2020-12-14 19:23:30.887293+00:00	1	0	0.5	3a960g32				0	I like the color green.	1	0.5	2	0		7	1		United States	23320	44	Female	White	0	34	1
0	6	5	Double_Slit	Results	2020-12-14 19:24:24.220045+00:00	1	0	0.5	3a960g32				0	I like the color green.	1	0.5	2	1	5		0		United States	27288	33	Female	White	0	1	1
0	6	5	Double_Slit	Results	2020-12-14 19:24:31.349786+00:00	1	0	0.5	3a960g32				0	I like the color green.	1	0.5	2	1	10		0		United States	95628	35	Male	White	0	5	1
0	6	5	Double_Slit	Results	2020-12-14 19:33:07.158094+00:00	1	0	0.5	3a960g32				0	I like the color green.	1	0.5	1	0		5	1		United States	91505	45	Male	White	0	35	1
0	6	5	Double_Slit	Results	2020-12-14 19:34:46.957755+00:00	1	0	0.5	3a960g32				0	I like the color green.	1	0.5	1	1	8	8	1		India	30324	30	Male	Asian	0	25	1
0	6	5	Double_Slit	Results	2020-12-14 19:35:43.761572+00:00	1	0	0.5	3a960g32				0	I like the color green.	1	0.5	1	1	10		0		United States	27106	43	Male	White	0	34	1
0	6	5	Double_Slit	Results	2020-12-14 19:36:30.374783+00:00	1	0	0.5	3a960g32				0	I like the color green.	1	0.5	1	1	10		0		United States	98208	26	Female	Black or African American	0	12	1
0	6	5	Double_Slit	Results	2020-12-14 19:40:07.133879+00:00	1	0	0.5	3a960g32				0	I like the color green.	1	0.5	2	1	10		0		United States	29307	33	Female	White	0	8	1
0	6	5	Double_Slit	Results	2020-12-14 19:42:16.844054+00:00	1	0	0.5	3a960g32				0	I like the color green.	1	0.5	2	1	6		0		United States	60610	26	Female	White	0	37	1
0	4	5	Double_Slit	Demographics	2020-12-14 19:45:58.138111+00:00	1	0	0.5	3a960g32				0	I like the color green.	1	0.5	1	1	10		0							0	26	1
0	6	5	Double_Slit	Results	2020-12-14 20:06:29.084241+00:00	1	0	0.5	3a960g32				0	I like the color green.	1	0.5	2	1	9	5	1		United States	90231	30	Female	White	0	3	1
0	6	5	Double_Slit	Results	2020-12-14 20:12:20.609848+00:00	1	0	0.5	3a960g32				0	I like the color green.	1	0.5	1	0		8	1		United States	34436	54	Male	White	0	33	1
0	6	5	Double_Slit	Results	2020-12-14 20:13:38.979848+00:00	1	0	0.5	3a960g32				0	I like the color green.	1	0.5	2	1	9		0		United States	97420	41	Male	White	0	43	1
0	6	5	Double_Slit	Results	2020-12-14 20:18:03.922829+00:00	1	0	0.5	3a960g32				0	I like the color green.	1	0.5	1	0		8	1		United States	14225	32	Male	White	0	36	1
0	6	5	Double_Slit	Results	2020-12-14 20:25:32.681844+00:00	1	0	0.5	3a960g32				0	I like the color green.	1	0.5	1	0		7	1		United States	27043	40	Female	White	0	1	1
0	6	5	Double_Slit	Results	2020-12-14 21:11:52.075202+00:00	1	0	0.5	3a960g32				0	I like the color green.	1	0.5	2	1	5		0		United States	33180	32	Male	White	0	41	1
0	6	5	Double_Slit	Results	2020-12-14 21:28:24.562122+00:00	1	0	0.5	3a960g32				0	I like the color green.	1	0.5	2	0		3	1		United States	79416	21	Female	White	0	26	1
0	6	5	Double_Slit	Results	2020-12-14 21:28:35.165159+00:00	1	0	0.5	3a960g32				0	I like the color green.	1	0.5	1	0		8	1		United States	95621	30	Female	White	0	5	1
0	5	5	Double_Slit	Results	2020-12-14 21:29:43.098963+00:00	1	0	0.5	3a960g32				0	I like the color green.	1	0.5	1	0		10	1		United States	90201	25	Male	White	0	7	1
0	6	5	Double_Slit	Results	2020-12-14 21:33:12.307481+00:00	1	0	0.5	3a960g32				0	I like the color green.	1	0.5	1	0		4	1		United States	38127	30	Male	Black or African American	0	14	1
0	6	5	Double_Slit	Results	2020-12-14 21:35:53.577982+00:00	1	0	0.5	3a960g32				0	I like the color green.	1	0.5	1	0		10	1		United States	63102	32	Female	Black or African American	0	28	1
0	6	5	Double_Slit	Results	2020-12-14 21:41:30.636902+00:00	1	0	0.5	3a960g32				0	I like the color green.	1	0.5	2	0			0		United States	85746	40	Female	White	0	39	1
0	6	5	Double_Slit	Results	2020-12-14 21:48:01.525415+00:00	1	0	0.5	3a960g32				0	I like the color green.	1	0.5	1	0		10	1		United States	46256	25	Male	White	0	11	1
0	6	5	Double_Slit	Results	2020-12-14 21:50:10.360003+00:00	1	0	0.5	3a960g32				0	I like the color green.	1	0.5	1	0		7	1		United States	45440	32	Male	White	0	37	1
0	6	5	Double_Slit	Results	2020-12-14 22:01:34.907195+00:00	1	0	0.5	3a960g32				0	I like the color green.	1	0.5	2	1	8	8	1		United States	17331	28	Female	White	0	14	1
0	6	5	Double_Slit	Results	2020-12-14 22:11:13.468958+00:00	1	0	0.5	3a960g32				0	I like the color green.	1	0.5	2	0		3	1		United States	12801	29	Female	White	0	47	1
0	6	5	Double_Slit	Results	2020-12-14 22:12:49.857213+00:00	1	0	0.5	3a960g32				0	I like the color green.	1	0.5	1	1	10		0		United States	19422	39	Male	White	0	16	1
0	6	5	Double_Slit	Results	2020-12-14 22:19:10.759738+00:00	1	0	0.5	3a960g32				0	I like the color green.	1	0.5	2	0		7	1		United States	35763	43	Female	White	0	2	1
0	6	5	Double_Slit	Results	2020-12-14 22:20:58.861561+00:00	1	0	0.5	3a960g32				0	I like the color green.	1	0.5	1	1	9		0		United States	28753	32	Female	White	0	2	1
0	6	5	Double_Slit	Results	2020-12-15 01:09:33.050562+00:00	1	0	0.5	3a960g32				0	I like the color green.	1	0.5	2	1	8	8	1		United States	75014	36	Male	White	0	36	1
0	6	5	Double_Slit	Results	2020-12-15 01:20:29.353018+00:00	1	0	0.5	3a960g32				0	I like the color green.	1	0.5	2	1	1	2	1		United States	80111	28	Male	White	0	42	1
0	6	5	Double_Slit	Results	2020-12-15 01:28:15.940728+00:00	1	0	0.5	3a960g32				0	I like the color green.	1	0.5	2	1	8	6	1		United States	32259	25	Female	White	0	35	1
0	6	5	Double_Slit	Results	2020-12-15 04:37:54.008088+00:00	1	0	0.5	3a960g32				0	I like the color green.	1	0.5	1	0		2	1		United States	95948	28	Male	White	0	9	1
0	6	5	Double_Slit	Results	2020-12-15 17:05:39.225196+00:00	1	0	0.5	chx0hdyo				0	I like the color green.	1	0.5	2	1	7	8	1		United States	95120	57	Male	White	0	98	1
0	5	5	Double_Slit	Results	2020-12-15 17:05:54.033049+00:00	1	0	0.5	chx0hdyo				0	I like the color green.	1	0.5	1	1	9	8	1		United States	93307	35	Male	White	0	99	1
0	6	5	Double_Slit	Results	2020-12-15 17:05:58.641948+00:00	1	0	0.5	chx0hdyo				0	I like the color green.	1	0.5	2	0		5	1		United States	32003	25	Male	White	0	87	1
0	6	5	Double_Slit	Results	2020-12-15 17:06:14.140745+00:00	1	0	0.5	chx0hdyo				0	I like the color green.	1	0.5	1	1	9	8	1		United States	23324	33	Male	Asian	0	19	1
0	6	5	Double_Slit	Results	2020-12-15 17:06:17.370864+00:00	1	0	0.5	chx0hdyo				0	I like the color green.	1	0.5	1	0		5	1		United States	98122	33	Female	White	0	37	1
0	6	5	Double_Slit	Results	2020-12-15 17:06:18.822481+00:00	1	0	0.5	chx0hdyo				0	I like the color green.	1	0.5	1	1	6	8	1		United States	58554	29	Male	White	0	54	1
0	6	5	Double_Slit	Results	2020-12-15 17:06:32.199064+00:00	1	0	0.5	chx0hdyo				0	I like the color green.	1	0.5	2	0		7	1		United States	32301	37	Female	Asian	0	29	1
0	6	5	Double_Slit	Results	2020-12-15 17:06:38.478975+00:00	1	0	0.5	chx0hdyo				0	I like the color green.	1	0.5	2	1	8	6	1		United States	43085	29	Male	White	0	64	1
0	6	5	Double_Slit	Results	2020-12-15 17:06:44.205806+00:00	1	0	0.5	chx0hdyo				0	I like the color green.	1	0.5	2	0		9	1		United States	40504	35	Male	White	0	77	1
0	1	5	Double_Slit	Choice1	2020-12-15 17:06:46.265634+00:00	1	0	0.5	chx0hdyo				0	I like the color green.	1	0.5	2	0										0	55	1
0	6	5	Double_Slit	Results	2020-12-15 17:06:48.494951+00:00	1	0	0.5	chx0hdyo				0	I like the color green.	1	0.5	1	1	9	9	1		United States	29461	33	Male	White	0	71	1
0	6	5	Double_Slit	Results	2020-12-15 17:06:55.803144+00:00	1	0	0.5	chx0hdyo				0	I like the color green.	1	0.5	1	0		5	1		United States	10001	35	Male	White	0	52	1
0	6	5	Double_Slit	Results	2020-12-15 17:07:02.449172+00:00	1	0	0.5	chx0hdyo				0	I like the color green.	1	0.5	1	1	5	9	1		United States	10001	25	Female	White	0	70	1
0	6	5	Double_Slit	Results	2020-12-15 17:07:45.565882+00:00	1	0	0.5	chx0hdyo				0	I like the color green.	1	0.5	2	1	10	10	1		United States	80015	52	Male	White	0	44	1
0	6	5	Double_Slit	Results	2020-12-15 17:09:21.728227+00:00	1	0	0.5	chx0hdyo				0	I like the color green.	1	0.5	2	0		7	1		United States	48307	36	Female	White	0	88	1
0	6	5	Double_Slit	Results	2020-12-15 17:09:39.870465+00:00	1	0	0.5	chx0hdyo				0	I like the color green.	1	0.5	1	0		4	1		United States	06905	25	Female	White	0	43	1
0	6	5	Double_Slit	Results	2020-12-15 17:10:34.798787+00:00	1	0	0.5	chx0hdyo				0	I like the color green.	1	0.5	1	0		5	1		United States	78669	53	Male	White	0	61	1
0	6	5	Double_Slit	Results	2020-12-15 17:10:52.530061+00:00	1	0	0.5	chx0hdyo				0	I like the color green.	1	0.5	1	0		8	1		United States	73115	37	Male	White	0	66	1
0	6	5	Double_Slit	Results	2020-12-15 17:10:55.961164+00:00	1	0	0.5	chx0hdyo				0	I like the color green.	1	0.5	2	1	10		0		United States	30721	47	Female	White	0	41	1
0	6	5	Double_Slit	Results	2020-12-15 17:12:14.176089+00:00	1	0	0.5	chx0hdyo				0	I like the color green.	1	0.5	2	1	5		0		United States	30165	33	Female	White	0	80	1
0	6	5	Double_Slit	Results	2020-12-15 17:12:23.845015+00:00	1	0	0.5	chx0hdyo				0	I like the color green.	1	0.5	2	1	10	9	1		United States	70503	28	Female	White	0	72	1
0	6	5	Double_Slit	Results	2020-12-15 17:12:24.594853+00:00	1	0	0.5	chx0hdyo				0	I like the color green.	1	0.5	2	1	9	6	1		United States	90011	30	Female	White	0	52	1
0	6	5	Double_Slit	Results	2020-12-15 17:12:41.877795+00:00	1	0	0.5	chx0hdyo				0	I like the color green.	1	0.5	1	1	7	9	1		United States	95148	37	Male	Mixed race	0	63	1
0	6	5	Double_Slit	Results	2020-12-15 17:12:50.477258+00:00	1	0	0.5	chx0hdyo				0	I like the color green.	1	0.5	2	1	7	7	1		United States	13365	28	Female	Hispanic or Latino	0	100	1
0	6	5	Double_Slit	Results	2020-12-15 17:13:22.848670+00:00	1	0	0.5	chx0hdyo				0	I like the color green.	1	0.5	1	0		2	1		United States	23805	40	Male	Asian	0	18	1
0	6	5	Double_Slit	Results	2020-12-15 17:13:24.626724+00:00	1	0	0.5	chx0hdyo				0	I like the color green.	1	0.5	2	1	7	8	1		United States	81501	46	Female	White	0	26	1
0	6	5	Double_Slit	Results	2020-12-15 17:13:28.068956+00:00	1	0	0.5	chx0hdyo				0	I like the color green.	1	0.5	2	1	8	8	1		United States	29556	30	Male	Black or African American	0	59	1
0	6	5	Double_Slit	Results	2020-12-15 17:13:56.109425+00:00	1	0	0.5	chx0hdyo				0	I like the color green.	1	0.5	1	0		10	1		United States	06906	31	Female	Black or African American	0	51	1
0	6	5	Double_Slit	Results	2020-12-15 17:14:13.096791+00:00	1	0	0.5	chx0hdyo				0	I like the color green.	1	0.5	2	0		7	1		United States	35209	35	Male	White	0	90	1
0	6	5	Double_Slit	Results	2020-12-15 17:14:17.416718+00:00	1	0	0.5	chx0hdyo				0	I like the color green.	1	0.5	2	0		1	1		United States	60463	39	Female	White	0	63	1
0	6	5	Double_Slit	Results	2020-12-15 17:14:19.195598+00:00	1	0	0.5	chx0hdyo				0	I like the color green.	1	0.5	1	1	0		0		United States	38619	30	Female	White	0	85	1
0	6	5	Double_Slit	Results	2020-12-15 17:15:19.854853+00:00	1	0	0.5	chx0hdyo				0	I like the color green.	1	0.5	2	0		2	1		United States	92808	28	Male	White	0	32	1
0	6	5	Double_Slit	Results	2020-12-15 17:16:05.964907+00:00	1	0	0.5	chx0hdyo				0	I like the color green.	1	0.5	2	0		8	1		United States	85035	48	Female	White	0	70	1
0	5	5	Double_Slit	Results	2020-12-15 17:17:27.857431+00:00	1	0	0.5	chx0hdyo				0	I like the color green.	1	0.5	2	0		5	1		United States	06902	25	Female	White	0	50	1
0	3	5	Double_Slit	Choice2	2020-12-15 17:17:47.193994+00:00	1	0	0.5	chx0hdyo				0	I like the color green.	1	0.5	2	0			1							0	73	1
0	6	5	Double_Slit	Results	2020-12-15 17:18:05.206441+00:00	1	0	0.5	chx0hdyo				0	I like the color green.	1	0.5	2	1	5	4	1		United States	10001	25	Male	White	0	37	1
0	6	5	Double_Slit	Results	2020-12-15 17:18:32.927998+00:00	1	0	0.5	chx0hdyo				0	I like the color green.	1	0.5	2	0			0		United States	24055	37	Male	White	0	83	1
0	6	5	Double_Slit	Results	2020-12-15 17:18:50.784241+00:00	1	0	0.5	chx0hdyo				0	I like the color green.	1	0.5	1	1	7	7	1		United States	02382	34	Male	White	0	50	1
0	5	5	Double_Slit	Results	2020-12-15 17:21:06.776547+00:00	1	0	0.5	chx0hdyo				0	I like the color green.	1	0.5	1	0			0		United States	23325	30	Female	White	0	72	1
0	6	5	Double_Slit	Results	2020-12-15 17:21:33.602118+00:00	1	0	0.5	chx0hdyo				0	I like the color green.	1	0.5	2	0			0		United States	48858	58	Female	White	0	46	1
0	6	5	Double_Slit	Results	2020-12-15 17:24:38.653469+00:00	1	0	0.5	chx0hdyo				0	I like the color green.	1	0.5	2	1	8	9	1		United States	60007	30	Male	White	0	61	1
0	6	5	Double_Slit	Results	2020-12-15 17:26:39.093090+00:00	1	0	0.5	chx0hdyo				0	I like the color green.	1	0.5	1	0		10	1		United States	77904	27	Female	White	0	45	1
0	6	5	Double_Slit	Results	2020-12-15 17:28:08.174229+00:00	1	0	0.5	chx0hdyo				0	I like the color green.	1	0.5	1	1	5		0		United States	12078	27	Male	White	0	73	1
0	6	5	Double_Slit	Results	2020-12-15 17:28:18.903550+00:00	1	0	0.5	chx0hdyo				0	I like the color green.	1	0.5	1	1	10	10	1		United States	90517	26	Male	White	0	36	1
0	6	5	Double_Slit	Results	2020-12-15 17:30:49.242496+00:00	1	0	0.5	chx0hdyo				0	I like the color green.	1	0.5	1	0		8	1		United States	73651	57	Male	White	0	60	1
0	6	5	Double_Slit	Results	2020-12-15 17:31:00.606469+00:00	1	0	0.5	chx0hdyo				0	I like the color green.	1	0.5	1	1	2	3	1		United States	18951	27	Male	White	0	20	1
0	6	5	Double_Slit	Results	2020-12-15 17:31:28.819776+00:00	1	0	0.5	chx0hdyo				0	I like the color green.	1	0.5	1	1	8	8	1		United States	60173	32	Male	Asian	0	13	1
0	6	5	Double_Slit	Results	2020-12-15 17:34:25.524194+00:00	1	0	0.5	chx0hdyo				0	I like the color green.	1	0.5	1	1	5	8	1		Georgia	38281	27	Female	White	0	97	1
0	5	5	Double_Slit	Results	2020-12-15 17:34:31.251375+00:00	1	0	0.5	chx0hdyo				0	I like the color green.	1	0.5	2	0		8	1		United States	11001	43	Male	White	0	14	1
0	6	5	Double_Slit	Results	2020-12-15 17:34:38.642177+00:00	1	0	0.5	chx0hdyo				0	I like the color green.	1	0.5	2	0		5	1		United States	90231	33	Female	White	0	81	1
0	6	5	Double_Slit	Results	2020-12-15 17:35:09.751368+00:00	1	0	0.5	chx0hdyo				0	I like the color green.	1	0.5	2	0		5	1		United States	90805	33	Male	White	0	85	1
0	6	5	Double_Slit	Results	2020-12-15 17:35:57.304734+00:00	1	0	0.5	chx0hdyo				0	I like the color green.	1	0.5	1	1	2	2	1		United States	32308	43	Female	Mixed race	0	1	1
0	6	5	Double_Slit	Results	2020-12-15 17:36:18.502431+00:00	1	0	0.5	chx0hdyo				0	I like the color green.	1	0.5	1	1	10		0		United States	23323	54	Female	White	0	6	1
0	6	5	Double_Slit	Results	2020-12-15 17:36:53.636955+00:00	1	0	0.5	chx0hdyo				0	I like the color green.	1	0.5	1	1	5	6	1		United States	36732	63	Female	White	0	81	1
0	6	5	Double_Slit	Results	2020-12-15 17:39:02.165285+00:00	1	0	0.5	chx0hdyo				0	I like the color green.	1	0.5	1	0		5	1		United States	14608	35	Female	White	0	26	1
0	6	5	Double_Slit	Results	2020-12-15 17:39:18.008356+00:00	1	0	0.5	chx0hdyo				0	I like the color green.	1	0.5	1	0			0		United States	33406	68	Female	White	0	11	1
0	6	5	Double_Slit	Results	2020-12-15 17:43:50.806911+00:00	1	0	0.5	chx0hdyo				0	I like the color green.	1	0.5	2	0		2	1		United States	980062	29	Female	White	0	36	1
0	6	5	Double_Slit	Results	2020-12-15 17:46:08.134451+00:00	1	0	0.5	chx0hdyo				0	I like the color green.	1	0.5	1	1	10		0		United States	10035	34	Male	Black or African American	0	27	1
0	6	5	Double_Slit	Results	2020-12-15 17:46:33.004207+00:00	1	0	0.5	chx0hdyo				0	I like the color green.	1	0.5	2	1	8	8	1		United States	32216	32	Male	White	0	38	1
0	6	5	Double_Slit	Results	2020-12-15 17:48:31.678763+00:00	1	0	0.5	chx0hdyo				0	I like the color green.	1	0.5	2	0		5	1		United States	10304	34	Male	White	0	1	1
0	6	5	Double_Slit	Results	2020-12-15 17:50:19.497098+00:00	1	0	0.5	chx0hdyo				0	I like the color green.	1	0.5	2	0			0		United States	98058	30	Male	White	0	97	1
0	6	5	Double_Slit	Results	2020-12-15 17:50:26.541553+00:00	1	0	0.5	chx0hdyo				0	I like the color green.	1	0.5	1	0			0		United States	14215	46	Male	Black or African American	0	39	1
0	6	5	Double_Slit	Results	2020-12-15 17:51:39.371895+00:00	1	0	0.5	chx0hdyo				0	I like the color green.	1	0.5	2	1	10		0		United States	10013	28	Male	White	0	24	1
0	6	5	Double_Slit	Results	2020-12-15 17:54:10.487386+00:00	1	0	0.5	chx0hdyo				0	I like the color green.	1	0.5	2	0		7	1		United States	55303	25	Male	White	0	13	1
0	6	5	Double_Slit	Results	2020-12-15 17:57:03.301832+00:00	1	0	0.5	chx0hdyo				0	I like the color green.	1	0.5	1	1	4		0		United States	76116	39	Female	White	0	76	1
0	6	5	Double_Slit	Results	2020-12-15 17:59:05.634320+00:00	1	0	0.5	chx0hdyo				0	I like the color green.	1	0.5	2	0		10	1		United States	60634	41	Male	White	0	22	1
0	6	5	Double_Slit	Results	2020-12-15 18:02:30.680477+00:00	1	0	0.5	chx0hdyo				0	I like the color green.	1	0.5	2	0			0		United States	10025	36	Male	Asian	0	15	1
0	6	5	Double_Slit	Results	2020-12-15 18:02:32.362230+00:00	1	0	0.5	chx0hdyo				0	I like the color green.	1	0.5	2	0		9	1		United States	19312	31	Male	Hispanic or Latino	0	19	1
0	6	5	Double_Slit	Results	2020-12-15 18:04:50.475274+00:00	1	0	0.5	chx0hdyo				0	I like the color green.	1	0.5	2	0		8	1		United States	77060	27	Female	Decline to Answer	0	84	1
0	6	5	Double_Slit	Results	2020-12-15 18:09:54.180355+00:00	1	0	0.5	chx0hdyo				0	I like the color green.	1	0.5	1	0		2	1		United States	11234	58	Female	White	0	24	1
0	6	5	Double_Slit	Results	2020-12-15 18:10:54.490500+00:00	1	0	0.5	chx0hdyo				0	I like the color green.	1	0.5	1	1	4		0		United States	65745	55	Male	White	0	94	1
0	6	5	Double_Slit	Results	2020-12-15 18:11:08.948923+00:00	1	0	0.5	chx0hdyo				0	I like the color green.	1	0.5	2	0		6	1		United States	55111	33	Male	White	0	17	1
0	6	5	Double_Slit	Results	2020-12-15 18:11:26.335884+00:00	1	0	0.5	chx0hdyo				0	I like the color green.	1	0.5	1	1	7	7	1		United States	77459	30	Female	White	0	8	1
0	1	5	Double_Slit	Choice1	2020-12-15 18:12:15.338380+00:00	1	0	0.5	chx0hdyo				0	I like the color green.	1	0.5	1	1										0	74	1
0	1	5	Double_Slit	Choice1	2020-12-15 18:13:01.649802+00:00	1	0	0.5	chx0hdyo				0	I like the color green.	1	0.5	2	1										0	66	1
0	6	5	Double_Slit	Results	2020-12-15 18:13:32.883882+00:00	1	0	0.5	chx0hdyo				0	I like the color green.	1	0.5	2	1	6	7	1		United States	85054	29	Female	White	0	3	1
0	6	5	Double_Slit	Results	2020-12-15 18:14:11.971847+00:00	1	0	0.5	chx0hdyo				0	I like the color green.	1	0.5	2	0			0		United States	03263	43	Male	White	0	16	1
0	6	5	Double_Slit	Results	2020-12-15 18:14:23.380746+00:00	1	0	0.5	chx0hdyo				0	I like the color green.	1	0.5	2	1	8	6	1		United States	90011	30	Male	White	0	49	1
0	6	5	Double_Slit	Results	2020-12-15 18:14:34.546872+00:00	1	0	0.5	chx0hdyo				0	I like the color green.	1	0.5	1	1	6		0		United States	60657	49	Male	White	0	46	1
0	6	5	Double_Slit	Results	2020-12-15 18:18:36.982365+00:00	1	0	0.5	chx0hdyo				0	I like the color green.	1	0.5	1	0		8	1		United States	43213	30	Male	White	0	56	1
0	6	5	Double_Slit	Results	2020-12-15 18:22:37.428068+00:00	1	0	0.5	chx0hdyo				0	I like the color green.	1	0.5	2	0		7	1		United States	94609	36	Female	White	0	58	1
0	6	5	Double_Slit	Results	2020-12-15 18:27:42.254845+00:00	1	0	0.5	chx0hdyo				0	I like the color green.	1	0.5	2	1	7	7	1		United States	47715	29	Female	White	0	39	1
0	6	5	Double_Slit	Results	2020-12-15 18:30:49.072414+00:00	1	0	0.5	chx0hdyo				0	I like the color green.	1	0.5	1	1	9		0		United States	37663	35	Male	White	0	62	1
0	6	5	Double_Slit	Results	2020-12-15 18:58:17.398555+00:00	1	0	0.5	chx0hdyo				0	I like the color green.	1	0.5	1	1	5		0		United States	10012	27	Male	White	0	21	1
0	6	5	Double_Slit	Results	2020-12-15 19:12:34.572448+00:00	1	0	0.5	chx0hdyo				0	I like the color green.	1	0.5	1	0		3	1		United States	33010	29	Male	White	0	59	1
0	3	5	Double_Slit	Choice2	2020-12-15 19:14:35.472619+00:00	1	0	0.5	chx0hdyo				0	I like the color green.	1	0.5	2	1	8		1							0	75	1
0	6	5	Double_Slit	Results	2020-12-15 19:17:20.717753+00:00	1	0	0.5	chx0hdyo				0	I like the color green.	1	0.5	1	0			0		United States	19403	38	Male	White	0	64	1
0	6	5	Double_Slit	Results	2020-12-15 19:20:44.766270+00:00	1	0	0.5	chx0hdyo				0	I like the color green.	1	0.5	2	1	10		0		United States	37010	30	Male	White	0	47	1
0	6	5	Double_Slit	Results	2020-12-15 19:27:56.332596+00:00	1	0	0.5	chx0hdyo				0	I like the color green.	1	0.5	1	0		8	1		United States	74869	27	Male	Native American or American Indian	0	96	1
0	1	5	Double_Slit	Choice1	2020-12-15 19:31:46.563732+00:00	1	0	0.5	chx0hdyo				0	I like the color green.	1	0.5	1	0										0	40	1
0	6	5	Double_Slit	Results	2020-12-15 19:45:00.570143+00:00	1	0	0.5	chx0hdyo				0	I like the color green.	1	0.5	2	1	5		0		United States	15136	34	Male	Black or African American	0	68	1
0	6	5	Double_Slit	Results	2020-12-15 19:47:52.850181+00:00	1	0	0.5	chx0hdyo				0	I like the color green.	1	0.5	2	0			0		United States	77005	32	Male	White	0	27	1
0	6	5	Double_Slit	Results	2020-12-15 19:49:43.362106+00:00	1	0	0.5	chx0hdyo				0	I like the color green.	1	0.5	1	1	7	7	1		United States	44883	22	Male	White	0	14	1
0	6	5	Double_Slit	Results	2020-12-15 19:52:57.099305+00:00	1	0	0.5	chx0hdyo				0	I like the color green.	1	0.5	1	1	5	7	1		United States	20101	28	Male	White	0	29	1
0	6	5	Double_Slit	Results	2020-12-15 20:06:31.655640+00:00	1	0	0.5	chx0hdyo				0	I like the color green.	1	0.5	2	1	8	8	1		United States	19012	30	Male	Asian	0	56	1
0	6	5	Double_Slit	Results	2020-12-15 20:06:44.463595+00:00	1	0	0.5	chx0hdyo				0	I like the color green.	1	0.5	1	1	10		0		United States	72730	45	Male	White	0	22	1
0	6	5	Double_Slit	Results	2020-12-15 20:07:15.014101+00:00	1	0	0.5	chx0hdyo				0	I like the color green.	1	0.5	2	0		7	1		United States	63139	48	Female	White	0	62	1
0	6	5	Double_Slit	Results	2020-12-15 20:08:51.651563+00:00	1	0	0.5	chx0hdyo				0	I like the color green.	1	0.5	1	1	3	2	1		United States	92807	58	Male	White	0	30	1
0	6	5	Double_Slit	Results	2020-12-15 20:09:09.342000+00:00	1	0	0.5	chx0hdyo				0	I like the color green.	1	0.5	2	0		8	1		United States	77055	37	Male	White	0	30	1
0	6	5	Double_Slit	Results	2020-12-15 20:11:13.350381+00:00	1	0	0.5	chx0hdyo				0	I like the color green.	1	0.5	1	0		8	1		United States	70517	42	Male	White	0	49	1
0	6	5	Double_Slit	Results	2020-12-15 20:11:26.593375+00:00	1	0	0.5	chx0hdyo				0	I like the color green.	1	0.5	2	0		7	1		United States	07052	39	Male	White	0	99	1
0	6	5	Double_Slit	Results	2020-12-15 20:55:34.057505+00:00	1	0	0.5	chx0hdyo				0	I like the color green.	1	0.5	2	0		6	1		United States	44411	30	Male	White	0	20	1
0	6	5	Double_Slit	Results	2020-12-15 21:23:51.900417+00:00	1	0	0.5	chx0hdyo				0	I like the color green.	1	0.5	1	0		4	1		United States	10001	30	Male	Native American or American Indian	0	67	1
0	6	5	Double_Slit	Results	2020-12-15 21:36:58.672522+00:00	1	0	0.5	chx0hdyo				0	I like the color green.	1	0.5	1	1	10		0		United States	32608	39	Male	White	0	42	1
0	6	5	Double_Slit	Results	2020-12-15 22:29:24.407297+00:00	1	0	0.5	chx0hdyo				0	I like the color green.	1	0.5	2	0			0		United States	47130	57	Male	White	0	6	1
0	6	5	Double_Slit	Results	2020-12-15 22:47:27.853845+00:00	1	0	0.5	chx0hdyo				0	I like the color green.	1	0.5	1	1	10		0		United States	72113	31	Male	White	0	69	1
0	6	5	Double_Slit	Results	2020-12-15 23:17:07.008361+00:00	1	0	0.5	chx0hdyo				0	I like the color green.	1	0.5	1	0		7	1		United States	60152	33	Male	Asian	0	92	1
0	6	5	Double_Slit	Results	2020-12-15 23:50:33.070018+00:00	1	0	0.5	chx0hdyo				0	I like the color green.	1	0.5	2	0			0		United States	48184	31	Male	White	0	71	1
0	6	5	Double_Slit	Results	2020-12-17 00:58:29.283871+00:00	1	0	0.5	3xxujf2j				0	I like the color green.	1	0.5	1	0		2	1		United States	20910	34	Male	Asian	0	7	1
0	6	5	Double_Slit	Results	2020-12-17 00:58:29.871982+00:00	1	0	0.5	3xxujf2j				0	I like the color green.	1	0.5	2	1	7	7	1		Canada	j1l0a2	28	Male	White	0	191	1
0	6	5	Double_Slit	Results	2020-12-17 00:58:32.189331+00:00	1	0	0.5	3xxujf2j				0	I like the color green.	1	0.5	1	0			0		United States	46237	28	Female	White	0	138	1
0	6	5	Double_Slit	Results	2020-12-17 00:58:32.213600+00:00	1	0	0.5	3xxujf2j				0	I like the color green.	1	0.5	2	0		2	1		United States	60188	26	Male	Asian	0	27	1
0	6	5	Double_Slit	Results	2020-12-17 00:58:35.693777+00:00	1	0	0.5	3xxujf2j				0	I like the color green.	1	0.5	2	0		2	1		United States	32304	26	Female	Black or African American	0	136	1
0	6	5	Double_Slit	Results	2020-12-17 00:58:39.331017+00:00	1	0	0.5	3xxujf2j				0	I like the color green.	1	0.5	2	0		10	1		United States	35217	61	Female	Black or African American	0	68	1
0	5	5	Double_Slit	Results	2020-12-17 00:58:41.605904+00:00	1	0	0.5	3xxujf2j				0	I like the color green.	1	0.5	2	1	10	5	1		United States	61536	29	Male	Hispanic or Latino	0	99	1
0	6	5	Double_Slit	Results	2020-12-17 00:58:42.708533+00:00	1	0	0.5	3xxujf2j				0	I like the color green.	1	0.5	2	1	6	6	1		United States	02190	65	Male	White	0	92	1
0	6	5	Double_Slit	Results	2020-12-17 00:58:44.215670+00:00	1	0	0.5	3xxujf2j				0	I like the color green.	1	0.5	2	0		8	1		United States	79936	24	Female	White	0	69	1
0	6	5	Double_Slit	Results	2020-12-17 00:58:46.058556+00:00	1	0	0.5	3xxujf2j				0	I like the color green.	1	0.5	2	0			0		United States	20009	32	Male	White	0	62	1
0	6	5	Double_Slit	Results	2020-12-17 00:58:46.241581+00:00	1	0	0.5	3xxujf2j				0	I like the color green.	1	0.5	1	0		8	1		United States	63109	25	Female	Asian	0	71	1
0	6	5	Double_Slit	Results	2020-12-17 00:58:46.756282+00:00	1	0	0.5	3xxujf2j				0	I like the color green.	1	0.5	2	0		8	1		United States	28214	29	Male	White	0	170	1
0	6	5	Double_Slit	Results	2020-12-17 00:58:47.777045+00:00	1	0	0.5	3xxujf2j				0	I like the color green.	1	0.5	1	1	6		0		United States	48840	21	Female	White	0	124	1
0	6	5	Double_Slit	Results	2020-12-17 00:58:48.542805+00:00	1	0	0.5	3xxujf2j				0	I like the color green.	1	0.5	1	0		7	1		United States	46064	43	Male	White	0	78	1
0	6	5	Double_Slit	Results	2020-12-17 00:58:48.663250+00:00	1	0	0.5	3xxujf2j				0	I like the color green.	1	0.5	2	0			0		United States	28673	36	Male	White	0	157	1
0	6	5	Double_Slit	Results	2020-12-17 00:58:50.385512+00:00	1	0	0.5	3xxujf2j				0	I like the color green.	1	0.5	2	0		8	1		United States	91016	56	Female	White	0	188	1
0	6	5	Double_Slit	Results	2020-12-17 00:58:50.693229+00:00	1	0	0.5	3xxujf2j				0	I like the color green.	1	0.5	2	1	7	7	1		United States	70508	34	Male	White	0	89	1
0	6	5	Double_Slit	Results	2020-12-17 00:58:52.215641+00:00	1	0	0.5	3xxujf2j				0	I like the color green.	1	0.5	1	1	10		0		United States	91104	35	Female	White	0	177	1
0	6	5	Double_Slit	Results	2020-12-17 00:58:53.007562+00:00	1	0	0.5	3xxujf2j				0	I like the color green.	1	0.5	1	0		3	1		United States	85119	37	Male	White	0	191	1
0	1	5	Double_Slit	Choice1	2020-12-17 00:58:53.277354+00:00	1	0	0.5	3xxujf2j				0	I like the color green.	1	0.5	2	1										0	31	1
0	6	5	Double_Slit	Results	2020-12-17 00:58:54.453121+00:00	1	0	0.5	3xxujf2j				0	I like the color green.	1	0.5	1	0		7	1		United States	33441	35	Female	White	0	200	1
0	6	5	Double_Slit	Results	2020-12-17 00:58:57.327579+00:00	1	0	0.5	3xxujf2j				0	I like the color green.	1	0.5	2	0		8	1		United States	29461	33	Male	Asian	0	9	1
0	6	5	Double_Slit	Results	2020-12-17 00:59:01.264995+00:00	1	0	0.5	3xxujf2j				0	I like the color green.	1	0.5	1	0			0		United States	21230-3615	26	Male	White	0	192	1
0	6	5	Double_Slit	Results	2020-12-17 00:59:01.995618+00:00	1	0	0.5	3xxujf2j				0	I like the color green.	1	0.5	2	0		3	1		Canada	T2P4W3	50	Female	White	0	96	1
0	6	5	Double_Slit	Results	2020-12-17 00:59:02.181991+00:00	1	0	0.5	3xxujf2j				0	I like the color green.	1	0.5	1	1	9		0		United States	32301	36	Male	Asian	0	58	1
0	6	5	Double_Slit	Results	2020-12-17 00:59:06.886547+00:00	1	0	0.5	3xxujf2j				0	I like the color green.	1	0.5	2	1	9		0		United States	77379	31	Male	White	0	146	1
0	6	5	Double_Slit	Results	2020-12-17 00:59:07.869207+00:00	1	0	0.5	3xxujf2j				0	I like the color green.	1	0.5	2	0			0		United States	53029	39	Female	White	0	20	1
0	6	5	Double_Slit	Results	2020-12-17 00:59:08.915479+00:00	1	0	0.5	3xxujf2j				0	I like the color green.	1	0.5	1	0		7	1		United States	90254	39	Male	White	0	63	1
0	6	5	Double_Slit	Results	2020-12-17 00:59:10.752326+00:00	1	0	0.5	3xxujf2j				0	I like the color green.	1	0.5	2	1	6		0		United States	41822	35	Male	White	0	143	1
0	6	5	Double_Slit	Results	2020-12-17 00:59:11.156308+00:00	1	0	0.5	3xxujf2j				0	I like the color green.	1	0.5	1	1	9		0		United States	75040	20	Female	White	0	179	1
0	6	5	Double_Slit	Results	2020-12-17 00:59:11.703131+00:00	1	0	0.5	3xxujf2j				0	I like the color green.	1	0.5	1	1	0		0		United States	28211	39	Female	Black or African American	0	137	1
0	6	5	Double_Slit	Results	2020-12-17 00:59:12.871784+00:00	1	0	0.5	3xxujf2j				0	I like the color green.	1	0.5	1	1	3	3	1		United States	74010	31	Female	Asian	0	158	1
0	6	5	Double_Slit	Results	2020-12-17 00:59:14.413664+00:00	1	0	0.5	3xxujf2j				0	I like the color green.	1	0.5	2	0		8	1		United States	46037	29	Female	White	0	190	1
0	6	5	Double_Slit	Results	2020-12-17 00:59:15.079191+00:00	1	0	0.5	3xxujf2j				0	I like the color green.	1	0.5	2	1	8	8	1		United States	92025	37	Male	White	0	156	1
0	6	5	Double_Slit	Results	2020-12-17 00:59:17.270422+00:00	1	0	0.5	3xxujf2j				0	I like the color green.	1	0.5	2	1	10		0		United States	98001	30	Male	Native American or American Indian	0	84	1
0	5	5	Double_Slit	Results	2020-12-17 00:59:17.586566+00:00	1	0	0.5	3xxujf2j				0	I like the color green.	1	0.5	2	1	8	8	1		Canada	M2N6M5	63	Male	Asian	0	149	1
0	6	5	Double_Slit	Results	2020-12-17 00:59:18.649197+00:00	1	0	0.5	3xxujf2j				0	I like the color green.	1	0.5	1	1	5		0		Canada	G1M 4A4	20	Male	White	0	157	1
0	6	5	Double_Slit	Results	2020-12-17 00:59:18.990856+00:00	1	0	0.5	3xxujf2j				0	I like the color green.	1	0.5	1	1	7	7	1		United States	90710	27	Male	Asian	0	32	1
0	6	5	Double_Slit	Results	2020-12-17 00:59:22.543157+00:00	1	0	0.5	3xxujf2j				0	I like the color green.	1	0.5	1	0		8	1		Canada	V5N 4H8	34	Male	Asian	0	80	1
0	6	5	Double_Slit	Results	2020-12-17 00:59:24.202653+00:00	1	0	0.5	3xxujf2j				0	I like the color green.	1	0.5	2	1	7	7	1		United States	35216	33	Male	White	0	130	1
0	6	5	Double_Slit	Results	2020-12-17 00:59:24.286067+00:00	1	0	0.5	3xxujf2j				0	I like the color green.	1	0.5	1	0			0		United States	45039	34	Male	White	0	99	1
0	6	5	Double_Slit	Results	2020-12-17 00:59:25.023962+00:00	1	0	0.5	3xxujf2j				0	I like the color green.	1	0.5	2	1	10		0		United States	18011	23	Male	White	0	153	1
0	6	5	Double_Slit	Results	2020-12-17 00:59:29.428115+00:00	1	0	0.5	3xxujf2j				0	I like the color green.	1	0.5	2	1	7	7	1		Canada	T6W1N3	34	Male	Asian	0	81	1
0	6	5	Double_Slit	Results	2020-12-17 00:59:29.732105+00:00	1	0	0.5	3xxujf2j				0	I like the color green.	1	0.5	1	0			0		United States	23508	35	Male	Black or African American	0	143	1
0	6	5	Double_Slit	Results	2020-12-17 00:59:32.116711+00:00	1	0	0.5	3xxujf2j				0	I like the color green.	1	0.5	1	0		8	1		United States	20785	55	Female	Black or African American	0	67	1
0	6	5	Double_Slit	Results	2020-12-17 00:59:32.595681+00:00	1	0	0.5	3xxujf2j				0	I like the color green.	1	0.5	1	1	8	8	1		United States	83646	30	Female	White	0	21	1
0	6	5	Double_Slit	Results	2020-12-17 00:59:32.795649+00:00	1	0	0.5	3xxujf2j				0	I like the color green.	1	0.5	1	1	8	6	1		United States	TX 78723	43	Female	White	0	9	1
0	6	5	Double_Slit	Results	2020-12-17 00:59:33.651639+00:00	1	0	0.5	3xxujf2j				0	I like the color green.	1	0.5	1	1	0	10	1		Canada	T3G 4T1	50	Male	Asian	0	14	1
0	6	5	Double_Slit	Results	2020-12-17 00:59:35.084310+00:00	1	0	0.5	3xxujf2j				0	I like the color green.	1	0.5	2	0			0		United States	74012	27	Male	White	0	148	1
0	6	5	Double_Slit	Results	2020-12-17 00:59:35.993732+00:00	1	0	0.5	3xxujf2j				0	I like the color green.	1	0.5	2	1	8	6	1		United States	77545	26	Male	Black or African American	0	72	1
0	6	5	Double_Slit	Results	2020-12-17 00:59:36.366789+00:00	1	0	0.5	3xxujf2j				0	I like the color green.	1	0.5	1	0		10	1		United States	100023	24	Female	White	0	134	1
0	5	5	Double_Slit	Results	2020-12-17 00:59:36.583227+00:00	1	0	0.5	3xxujf2j				0	I like the color green.	1	0.5	1	1	7	7	1		United States	44144	31	Male	White	0	162	1
0	6	5	Double_Slit	Results	2020-12-17 00:59:37.253067+00:00	1	0	0.5	3xxujf2j				0	I like the color green.	1	0.5	2	1	10		0		United States	27855	26	Male	Black or African American	0	90	1
0	6	5	Double_Slit	Results	2020-12-17 00:59:37.289442+00:00	1	0	0.5	3xxujf2j				0	I like the color green.	1	0.5	1	1	8	8	1		United States	98002	30	Male	Native American or American Indian	0	62	1
0	6	5	Double_Slit	Results	2020-12-17 00:59:38.842741+00:00	1	0	0.5	3xxujf2j				0	I like the color green.	1	0.5	1	1	10	8	1		United States	71254	27	Female	White	0	190	1
0	5	5	Double_Slit	Results	2020-12-17 00:59:44.309208+00:00	1	0	0.5	3xxujf2j				0	I like the color green.	1	0.5	2	1	8	7	1		United States	90231	31	Male	Native American or American Indian	0	182	1
0	6	5	Double_Slit	Results	2020-12-17 00:59:45.750190+00:00	1	0	0.5	3xxujf2j				0	I like the color green.	1	0.5	1	1	8	8	1		United States	65810	36	Female	White	0	69	1
0	6	5	Double_Slit	Results	2020-12-17 00:59:52.690856+00:00	1	0	0.5	3xxujf2j				0	I like the color green.	1	0.5	2	1	4		0		Morocco	02151	31	Female	White	0	16	1
0	6	5	Double_Slit	Results	2020-12-17 00:59:57.553667+00:00	1	0	0.5	3xxujf2j				0	I like the color green.	1	0.5	2	1	10	10	1		United States	92376	56	Male	White	0	125	1
0	5	5	Double_Slit	Results	2020-12-17 01:00:02.215818+00:00	1	0	0.5	3xxujf2j				0	I like the color green.	1	0.5	1	1	10	10	1		United States	67212	39	Male	White	0	160	1
0	6	5	Double_Slit	Results	2020-12-17 01:00:02.251576+00:00	1	0	0.5	3xxujf2j				0	I like the color green.	1	0.5	1	1	10		0		United States	60194	41	Female	White	0	147	1
0	6	5	Double_Slit	Results	2020-12-17 01:00:03.661945+00:00	1	0	0.5	3xxujf2j				0	I like the color green.	1	0.5	1	0		7	1		United States	35224	26	Female	White	0	12	1
0	1	5	Double_Slit	Choice1	2020-12-17 01:00:10.312029+00:00	1	0	0.5	3xxujf2j				0	I like the color green.	1	0.5	1	0										0	48	1
0	6	5	Double_Slit	Results	2020-12-17 01:00:19.068670+00:00	1	0	0.5	3xxujf2j				0	I like the color green.	1	0.5	1	0		3	1		United States	20003	33	Male	White	0	87	1
0	6	5	Double_Slit	Results	2020-12-17 01:00:32.291210+00:00	1	0	0.5	3xxujf2j				0	I like the color green.	1	0.5	1	0		9	1		United States	06902	25	Male	White	0	198	1
0	6	5	Double_Slit	Results	2020-12-17 01:00:37.528581+00:00	1	0	0.5	3xxujf2j				0	I like the color green.	1	0.5	1	0		8	1		United States	91352	40	Female	White	0	40	1
0	6	5	Double_Slit	Results	2020-12-17 01:00:49.107575+00:00	1	0	0.5	3xxujf2j				0	I like the color green.	1	0.5	1	1	5		0		United States	49508	52	Female	White	0	166	1
0	6	5	Double_Slit	Results	2020-12-17 01:00:58.505183+00:00	1	0	0.5	3xxujf2j				0	I like the color green.	1	0.5	2	0		6	1		United States	20003	37	Female	White	0	193	1
0	5	5	Double_Slit	Results	2020-12-17 01:01:04.385197+00:00	1	0	0.5	3xxujf2j				0	I like the color green.	1	0.5	1	1	5		0		United States	49265	50	Female	White	0	111	1
0	6	5	Double_Slit	Results	2020-12-17 01:01:22.198585+00:00	1	0	0.5	3xxujf2j				0	I like the color green.	1	0.5	2	1	10		0		United States	77042	67	Female	White	0	36	1
0	6	5	Double_Slit	Results	2020-12-17 01:01:25.953201+00:00	1	0	0.5	3xxujf2j				0	I like the color green.	1	0.5	1	1	9	5	1		United States	80209	45	Male	White	0	121	1
0	6	5	Double_Slit	Results	2020-12-17 01:01:27.257671+00:00	1	0	0.5	3xxujf2j				0	I like the color green.	1	0.5	1	0		8	1		United States	93610	38	Male	White	0	53	1
0	6	5	Double_Slit	Results	2020-12-17 01:01:32.622412+00:00	1	0	0.5	3xxujf2j				0	I like the color green.	1	0.5	2	1	8	5	1		United States	94112	55	Male	White	0	4	1
0	6	5	Double_Slit	Results	2020-12-17 01:01:33.857352+00:00	1	0	0.5	3xxujf2j				0	I like the color green.	1	0.5	2	0		3	1		United States	20003	28	Female	White	0	77	1
0	6	5	Double_Slit	Results	2020-12-17 01:02:28.216582+00:00	1	0	0.5	3xxujf2j				0	I like the color green.	1	0.5	1	0		7	1		United States	57701	31	Male	White	0	18	1
0	6	5	Double_Slit	Results	2020-12-17 01:03:21.027216+00:00	1	0	0.5	3xxujf2j				0	I like the color green.	1	0.5	2	0		10	1		United States	73115	35	Male	White	0	25	1
0	6	5	Double_Slit	Results	2020-12-17 01:03:23.655915+00:00	1	0	0.5	3xxujf2j				0	I like the color green.	1	0.5	2	1	9		0		United States	97420	46	Female	White	0	105	1
0	6	5	Double_Slit	Results	2020-12-17 01:03:38.214489+00:00	1	0	0.5	3xxujf2j				0	I like the color green.	1	0.5	1	1	7	7	1		United States	85051	51	Male	Hispanic or Latino	0	45	1
0	6	5	Double_Slit	Results	2020-12-17 01:03:41.756153+00:00	1	0	0.5	3xxujf2j				0	I like the color green.	1	0.5	1	1	9	10	1		Zimbabwe	93611	30	Male	White	0	73	1
0	6	5	Double_Slit	Results	2020-12-17 01:03:51.718642+00:00	1	0	0.5	3xxujf2j				0	I like the color green.	1	0.5	2	0		8	1		United States	83301	42	Male	White	0	10	1
0	6	5	Double_Slit	Results	2020-12-17 01:03:52.656176+00:00	1	0	0.5	3xxujf2j				0	I like the color green.	1	0.5	2	0			0		United States	21213	26	Male	White	0	5	1
0	6	5	Double_Slit	Results	2020-12-17 01:03:53.797375+00:00	1	0	0.5	3xxujf2j				0	I like the color green.	1	0.5	2	1	8	9	1		United States	94110	55	Male	White	0	24	1
0	6	5	Double_Slit	Results	2020-12-17 01:04:33.635729+00:00	1	0	0.5	3xxujf2j				0	I like the color green.	1	0.5	1	1	10		0		United States	34741	38	Male	White	0	155	1
0	6	5	Double_Slit	Results	2020-12-17 01:04:57.874944+00:00	1	0	0.5	3xxujf2j				0	I like the color green.	1	0.5	1	0		2	1		United States	79912	26	Female	Hispanic or Latino	0	65	1
0	6	5	Double_Slit	Results	2020-12-17 01:05:09.465795+00:00	1	0	0.5	3xxujf2j				0	I like the color green.	1	0.5	1	1	10	10	1		United States	10081	38	Female	Black or African American	0	174	1
0	6	5	Double_Slit	Results	2020-12-17 01:05:48.926836+00:00	1	0	0.5	3xxujf2j				0	I like the color green.	1	0.5	2	0		8	1		United States	91206	47	Male	White	0	184	1
0	3	5	Double_Slit	Choice2	2020-12-17 01:05:51.387723+00:00	1	0	0.5	3xxujf2j				0	I like the color green.	1	0.5	2	1	8		1							0	183	1
0	6	5	Double_Slit	Results	2020-12-17 01:06:07.908560+00:00	1	0	0.5	3xxujf2j				0	I like the color green.	1	0.5	1	1	8	8	1		United States	90020	49	Male	White	0	25	1
0	6	5	Double_Slit	Results	2020-12-17 01:06:15.158733+00:00	1	0	0.5	3xxujf2j				0	I like the color green.	1	0.5	1	0		8	1		United States	90017	65	Male	White	0	24	1
0	6	5	Double_Slit	Results	2020-12-17 01:06:16.375394+00:00	1	0	0.5	3xxujf2j				0	I like the color green.	1	0.5	2	0		10	1		United States	94080	55	Male	White	0	32	1
0	6	5	Double_Slit	Results	2020-12-17 01:06:28.011715+00:00	1	0	0.5	3xxujf2j				0	I like the color green.	1	0.5	2	0		8	1		United States	92802	52	Male	White	0	94	1
0	6	5	Double_Slit	Results	2020-12-17 01:06:30.989966+00:00	1	0	0.5	3xxujf2j				0	I like the color green.	1	0.5	1	0		8	1		United States	94134	64	Male	White	0	92	1
0	6	5	Double_Slit	Results	2020-12-17 01:06:45.389744+00:00	1	0	0.5	3xxujf2j				0	I like the color green.	1	0.5	2	0		3	1		Mongolia	58554	36	Male	Asian	0	86	1
0	6	5	Double_Slit	Results	2020-12-17 01:06:58.794500+00:00	1	0	0.5	3xxujf2j				0	I like the color green.	1	0.5	2	0			0		Honduras	37601	36	Male	White	0	155	1
0	6	5	Double_Slit	Results	2020-12-17 01:07:00.097089+00:00	1	0	0.5	3xxujf2j				0	I like the color green.	1	0.5	1	0			0		United States	33901	58	Female	Hispanic or Latino	0	90	1
0	6	5	Double_Slit	Results	2020-12-17 01:07:19.458672+00:00	1	0	0.5	3xxujf2j				0	I like the color green.	1	0.5	2	0		8	1		United States	92802	52	Female	White	0	169	1
0	6	5	Double_Slit	Results	2020-12-17 01:07:47.484015+00:00	1	0	0.5	3xxujf2j				0	I like the color green.	1	0.5	1	1	8	9	1		United States	93001	45	Male	White	0	169	1
0	6	5	Double_Slit	Results	2020-12-17 01:07:51.897772+00:00	1	0	0.5	3xxujf2j				0	I like the color green.	1	0.5	1	0		2	1		United States	94513	28	Male	White	0	153	1
0	4	5	Double_Slit	Demographics	2020-12-17 01:08:02.989629+00:00	1	0	0.5	3xxujf2j				0	I like the color green.	1	0.5	2	1	5		0							0	180	1
0	6	5	Double_Slit	Results	2020-12-17 01:08:52.666892+00:00	1	0	0.5	3xxujf2j				0	I like the color green.	1	0.5	1	0			0		United States	45429	27	Male	White	0	55	1
0	6	5	Double_Slit	Results	2020-12-17 01:09:00.082717+00:00	1	0	0.5	3xxujf2j				0	I like the color green.	1	0.5	2	1	9	8	1		United States	90802	50	Male	White	0	175	1
0	6	5	Double_Slit	Results	2020-12-17 01:09:17.745134+00:00	1	0	0.5	3xxujf2j				0	I like the color green.	1	0.5	1	0		5	1		United States	91505	45	Male	White	0	49	1
0	5	5	Double_Slit	Results	2020-12-17 01:09:18.981029+00:00	1	0	0.5	3xxujf2j				0	I like the color green.	1	0.5	2	1	9	8	1		United States	94102	54	Female	White	0	82	1
0	6	5	Double_Slit	Results	2020-12-17 01:09:25.576513+00:00	1	0	0.5	3xxujf2j				0	I like the color green.	1	0.5	1	0		7	1		United States	85051	35	Male	Hispanic or Latino	0	103	1
0	6	5	Double_Slit	Results	2020-12-17 01:09:44.736436+00:00	1	0	0.5	3xxujf2j				0	I like the color green.	1	0.5	1	1	10		0		United States	60525	30	Male	White	0	148	1
0	6	5	Double_Slit	Results	2020-12-17 01:09:51.708375+00:00	1	0	0.5	3xxujf2j				0	I like the color green.	1	0.5	2	0		8	1		United States	76006	27	Male	Black or African American	0	51	1
0	6	5	Double_Slit	Results	2020-12-17 01:09:58.851985+00:00	1	0	0.5	3xxujf2j				0	I like the color green.	1	0.5	1	1	8	6	1		United States	94080	64	Female	White	0	47	1
0	6	5	Double_Slit	Results	2020-12-17 01:10:13.554070+00:00	1	0	0.5	3xxujf2j				0	I like the color green.	1	0.5	2	1	9		0		United States	84663	23	Male	White	0	7	1
0	5	5	Double_Slit	Results	2020-12-17 01:10:30.518824+00:00	1	0	0.5	3xxujf2j				0	I like the color green.	1	0.5	1	0		8	1		United States	90231	31	Male	Native American or American Indian	0	115	1
0	6	5	Double_Slit	Results	2020-12-17 01:10:37.850318+00:00	1	0	0.5	3xxujf2j				0	I like the color green.	1	0.5	1	0			0		United States	06514	37	Male	Hispanic or Latino	0	185	1
0	6	5	Double_Slit	Results	2020-12-17 01:11:16.165845+00:00	1	0	0.5	3xxujf2j				0	I like the color green.	1	0.5	1	0		7	1		United States	18104	39	Male	White	0	135	1
0	6	5	Double_Slit	Results	2020-12-17 01:11:45.231498+00:00	1	0	0.5	3xxujf2j				0	I like the color green.	1	0.5	2	1	9	9	1		United States	93307	35	Male	White	0	48	1
0	6	5	Double_Slit	Results	2020-12-17 01:13:17.138128+00:00	1	0	0.5	3xxujf2j				0	I like the color green.	1	0.5	1	1	4		0		United States	02861	23	Male	White	0	41	1
0	6	5	Double_Slit	Results	2020-12-17 01:13:38.040466+00:00	1	0	0.5	3xxujf2j				0	I like the color green.	1	0.5	1	0			0		Nepal	44017	47	Decline to Answer	Asian	0	84	1
0	6	5	Double_Slit	Results	2020-12-17 01:13:48.778249+00:00	1	0	0.5	3xxujf2j				0	I like the color green.	1	0.5	2	1	1		0		United States	14612	24	Male	White	0	135	1
0	6	5	Double_Slit	Results	2020-12-17 01:13:58.009981+00:00	1	0	0.5	3xxujf2j				0	I like the color green.	1	0.5	2	0		8	1		United States	06902	34	Female	White	0	37	1
0	5	5	Double_Slit	Results	2020-12-17 01:14:35.058061+00:00	1	0	0.5	3xxujf2j				0	I like the color green.	1	0.5	2	0		9	1		United States	93710	62	Female	White	0	161	1
0	6	5	Double_Slit	Results	2020-12-17 01:15:07.650015+00:00	1	0	0.5	3xxujf2j				0	I like the color green.	1	0.5	1	0			0		United States	66606	48	Female	Mixed race	0	159	1
0	6	5	Double_Slit	Results	2020-12-17 01:16:09.497528+00:00	1	0	0.5	3xxujf2j				0	I like the color green.	1	0.5	2	1	9		0		United States	43001	45	Male	White	0	60	1
0	6	5	Double_Slit	Results	2020-12-17 01:16:17.335757+00:00	1	0	0.5	3xxujf2j				0	I like the color green.	1	0.5	2	1	5		0		United States	95864	59	Male	White	0	38	1
0	6	5	Double_Slit	Results	2020-12-17 01:16:48.128473+00:00	1	0	0.5	3xxujf2j				0	I like the color green.	1	0.5	2	0		9	1		United States	40504	35	Male	White	0	122	1
0	6	5	Double_Slit	Results	2020-12-17 01:17:17.601770+00:00	1	0	0.5	3xxujf2j				0	I like the color green.	1	0.5	1	1	8	7	1		United States	92114	53	Female	White	0	3	1
0	6	5	Double_Slit	Results	2020-12-17 01:17:19.991098+00:00	1	0	0.5	3xxujf2j				0	I like the color green.	1	0.5	2	1	9	7	1		United States	10607	25	Male	White	0	176	1
0	6	5	Double_Slit	Results	2020-12-17 01:18:14.160613+00:00	1	0	0.5	3xxujf2j				0	I like the color green.	1	0.5	2	0		8	1		United States	26525	45	Female	White	0	129	1
0	6	5	Double_Slit	Results	2020-12-17 01:18:37.090473+00:00	1	0	0.5	3xxujf2j				0	I like the color green.	1	0.5	1	0		9	1		United States	99501	30	Male	Black or African American	0	22	1
0	6	5	Double_Slit	Results	2020-12-17 01:19:30.212135+00:00	1	0	0.5	3xxujf2j				0	I like the color green.	1	0.5	1	0		3	1		United States	18976	36	Male	Black or African American	0	85	1
0	6	5	Double_Slit	Results	2020-12-17 01:19:36.710471+00:00	1	0	0.5	3xxujf2j				0	I like the color green.	1	0.5	1	1	2	2	1		United States	80111	28	Male	White	0	20	1
0	6	5	Double_Slit	Results	2020-12-17 01:22:37.187252+00:00	1	0	0.5	3xxujf2j				0	I like the color green.	1	0.5	1	1	5	5	1		United States	41095	21	Female	White	0	57	1
0	5	5	Double_Slit	Results	2020-12-17 01:25:21.546743+00:00	1	0	0.5	3xxujf2j				0	I like the color green.	1	0.5	2	1	4	8	1		United States	96825	45	Male	White	0	22	1
0	6	5	Double_Slit	Results	2020-12-17 01:26:25.770728+00:00	1	0	0.5	3xxujf2j				0	I like the color green.	1	0.5	2	1	8	7	1		United States	90059	49	Male	White	0	119	1
0	6	5	Double_Slit	Results	2020-12-17 01:26:50.579569+00:00	1	0	0.5	3xxujf2j				0	I like the color green.	1	0.5	1	1	10	10	1		United States	90023	56	Male	White	0	127	1
0	6	5	Double_Slit	Results	2020-12-17 01:28:45.931405+00:00	1	0	0.5	3xxujf2j				0	I like the color green.	1	0.5	2	0		8	1		United States	90023	49	Male	White	0	14	1
0	6	5	Double_Slit	Results	2020-12-17 01:29:33.096302+00:00	1	0	0.5	3xxujf2j				0	I like the color green.	1	0.5	1	0		8	1		United States	53110	24	Male	White	0	132	1
0	6	5	Double_Slit	Results	2020-12-17 01:31:10.631021+00:00	1	0	0.5	3xxujf2j				0	I like the color green.	1	0.5	2	1	7	7	1		United States	97070	27	Male	White	0	197	1
0	6	5	Double_Slit	Results	2020-12-17 01:31:24.088596+00:00	1	0	0.5	3xxujf2j				0	I like the color green.	1	0.5	2	0		5	1		United States	97479	63	Male	White	0	133	1
0	6	5	Double_Slit	Results	2020-12-17 01:32:11.697154+00:00	1	0	0.5	3xxujf2j				0	I like the color green.	1	0.5	1	0		6	1		United States	77070	37	Male	Hispanic or Latino	0	108	1
0	6	5	Double_Slit	Results	2020-12-17 01:33:31.617226+00:00	1	0	0.5	3xxujf2j				0	I like the color green.	1	0.5	1	0		5	1		United States	32763	34	Male	White	0	116	1
0	6	5	Double_Slit	Results	2020-12-17 01:35:17.728363+00:00	1	0	0.5	3xxujf2j				0	I like the color green.	1	0.5	1	1	8	8	1		United States	93003	65	Female	White	0	5	1
0	5	5	Double_Slit	Results	2020-12-17 01:36:47.938309+00:00	1	0	0.5	3xxujf2j				0	I like the color green.	1	0.5	2	0		9	1		United States	90221	56	Male	White	0	21	1
0	6	5	Double_Slit	Results	2020-12-17 01:37:05.182966+00:00	1	0	0.5	3xxujf2j				0	I like the color green.	1	0.5	2	1	9	8	1		United States	98327	45	Male	White	0	113	1
0	6	5	Double_Slit	Results	2020-12-17 01:37:29.023062+00:00	1	0	0.5	3xxujf2j				0	I like the color green.	1	0.5	2	1	8	8	1		United States	94066	64	Female	White	0	53	1
0	6	5	Double_Slit	Results	2020-12-17 01:41:04.505875+00:00	1	0	0.5	3xxujf2j				0	I like the color green.	1	0.5	2	0		5	1		United States	20748	55	Male	White	0	142	1
0	6	5	Double_Slit	Results	2020-12-17 01:42:45.907526+00:00	1	0	0.5	3xxujf2j				0	I like the color green.	1	0.5	1	1	10		0		United States	14120	28	Male	White	0	97	1
0	6	5	Double_Slit	Results	2020-12-17 01:45:32.245358+00:00	1	0	0.5	3xxujf2j				0	I like the color green.	1	0.5	1	1	9	8	1		United States	94025	49	Female	White	0	100	1
0	6	5	Double_Slit	Results	2020-12-17 01:50:01.744247+00:00	1	0	0.5	3xxujf2j				0	I like the color green.	1	0.5	1	0		7	1		United States	43065	36	Male	White	0	44	1
0	6	5	Double_Slit	Results	2020-12-17 01:50:50.028525+00:00	1	0	0.5	3xxujf2j				0	I like the color green.	1	0.5	2	0		7	1		United States	07801	37	Male	White	0	127	1
0	6	5	Double_Slit	Results	2020-12-17 01:54:40.237474+00:00	1	0	0.5	3xxujf2j				0	I like the color green.	1	0.5	1	1	10		0		United States	02892	34	Male	White	0	19	1
0	6	5	Double_Slit	Results	2020-12-17 01:56:40.013702+00:00	1	0	0.5	3xxujf2j				0	I like the color green.	1	0.5	2	0		3	1		United States	10308	67	Male	White	0	45	1
0	6	5	Double_Slit	Results	2020-12-17 01:57:13.680283+00:00	1	0	0.5	3xxujf2j				0	I like the color green.	1	0.5	1	0			0		United States	06101	33	Male	White	0	34	1
0	6	5	Double_Slit	Results	2020-12-17 01:58:00.640248+00:00	1	0	0.5	3xxujf2j				0	I like the color green.	1	0.5	2	1	10	10	1		United States	31021	50	Male	Asian	0	30	1
0	6	5	Double_Slit	Results	2020-12-17 01:58:14.878164+00:00	1	0	0.5	3xxujf2j				0	I like the color green.	1	0.5	2	1	10	9	1		United States	23834	28	Male	White	0	49	1
0	6	5	Double_Slit	Results	2020-12-17 01:58:54.512627+00:00	1	0	0.5	3xxujf2j				0	I like the color green.	1	0.5	1	1	10	10	1		United States	23805	35	Male	Asian	0	118	1
0	6	5	Double_Slit	Results	2020-12-17 02:01:16.122759+00:00	1	0	0.5	3xxujf2j				0	I like the color green.	1	0.5	1	0		7	1		United States	85225	31	Male	Black or African American	0	110	1
0	6	5	Double_Slit	Results	2020-12-17 02:02:02.056588+00:00	1	0	0.5	3xxujf2j				0	I like the color green.	1	0.5	1	0		2	1		United States	92808	28	Male	White	0	39	1
0	6	5	Double_Slit	Results	2020-12-17 02:02:50.503569+00:00	1	0	0.5	3xxujf2j				0	I like the color green.	1	0.5	1	1	8	9	1		United States	18103	29	Male	White	0	59	1
0	6	5	Double_Slit	Results	2020-12-17 02:05:27.017621+00:00	1	0	0.5	3xxujf2j				0	I like the color green.	1	0.5	2	0		2	1		United States	60438	29	Male	White	0	66	1
0	6	5	Double_Slit	Results	2020-12-17 02:05:44.406794+00:00	1	0	0.5	3xxujf2j				0	I like the color green.	1	0.5	1	0		8	1		United States	95123	36	Male	White	0	64	1
0	6	5	Double_Slit	Results	2020-12-17 02:06:20.145584+00:00	1	0	0.5	3xxujf2j				0	I like the color green.	1	0.5	2	0			0		United States	97322	33	Male	White	0	109	1
0	6	5	Double_Slit	Results	2020-12-17 02:06:20.238703+00:00	1	0	0.5	3xxujf2j				0	I like the color green.	1	0.5	1	1	10		0		United States	02048	39	Female	Asian	0	28	1
0	6	5	Double_Slit	Results	2020-12-17 02:09:20.831899+00:00	1	0	0.5	3xxujf2j				0	I like the color green.	1	0.5	1	1	10		0		United States	98107	42	Male	White	0	122	1
0	6	5	Double_Slit	Results	2020-12-17 02:12:55.671609+00:00	1	0	0.5	3xxujf2j				0	I like the color green.	1	0.5	1	0			0		United States	54311	39	Male	White	0	125	1
0	1	5	Double_Slit	Choice1	2020-12-17 02:14:11.301336+00:00	1	0	0.5	3xxujf2j				0	I like the color green.	1	0.5	2	0										0	93	1
0	6	5	Double_Slit	Results	2020-12-17 02:15:04.782771+00:00	1	0	0.5	3xxujf2j				0	I like the color green.	1	0.5	1	1	7	7	1		United States	20603	27	Male	Black or African American	0	96	1
0	6	5	Double_Slit	Results	2020-12-17 02:15:10.298733+00:00	1	0	0.5	3xxujf2j				0	I like the color green.	1	0.5	2	1	10	10	1		United States	92336	49	Male	White	0	103	1
0	6	5	Double_Slit	Results	2020-12-17 02:16:57.076113+00:00	1	0	0.5	3xxujf2j				0	I like the color green.	1	0.5	2	1	3	3	1		United States	84067	21	Male	White	0	65	1
0	6	5	Double_Slit	Results	2020-12-17 02:19:01.628132+00:00	1	0	0.5	3xxujf2j				0	I like the color green.	1	0.5	1	1	9		0		United States	08882	31	Male	White	0	141	1
0	6	5	Double_Slit	Results	2020-12-17 02:19:03.710070+00:00	1	0	0.5	3xxujf2j				0	I like the color green.	1	0.5	1	0			0		United States	90260	42	Male	Hispanic or Latino	0	52	1
0	6	5	Double_Slit	Results	2020-12-17 02:21:48.000425+00:00	1	0	0.5	3xxujf2j				0	I like the color green.	1	0.5	2	0		7	1		United States	46408	30	Male	White	0	28	1
0	6	5	Double_Slit	Results	2020-12-17 02:22:38.190608+00:00	1	0	0.5	3xxujf2j				0	I like the color green.	1	0.5	2	1	10		0		United States	30308	20	Male	White	0	117	1
0	6	5	Double_Slit	Results	2020-12-17 02:27:07.591275+00:00	1	0	0.5	3xxujf2j				0	I like the color green.	1	0.5	2	1	8	8	1		United States	44883	22	Male	White	0	101	1
0	6	5	Double_Slit	Results	2020-12-17 02:27:18.374919+00:00	1	0	0.5	3xxujf2j				0	I like the color green.	1	0.5	1	0			0		United States	30157	50	Female	White	0	149	1
0	6	5	Double_Slit	Results	2020-12-17 02:31:47.839634+00:00	1	0	0.5	3xxujf2j				0	I like the color green.	1	0.5	2	0			0		United States	85381	58	Female	White	0	61	1
0	6	5	Double_Slit	Results	2020-12-17 02:35:13.269885+00:00	1	0	0.5	3xxujf2j				0	I like the color green.	1	0.5	2	0		2	1		United States	92410	30	Female	White	0	144	1
0	5	5	Double_Slit	Results	2020-12-17 02:35:52.434681+00:00	1	0	0.5	3xxujf2j				0	I like the color green.	1	0.5	1	0			0		United States	23324	30	Female	Black or African American	0	1	1
0	6	5	Double_Slit	Results	2020-12-17 02:35:55.432451+00:00	1	0	0.5	3xxujf2j				0	I like the color green.	1	0.5	2	0			0		United States	15469	38	Male	White	0	42	1
0	6	5	Double_Slit	Results	2020-12-17 02:44:19.489808+00:00	1	0	0.5	3xxujf2j				0	I like the color green.	1	0.5	2	0		7	1		United States	94590	46	Male	White	0	178	1
0	6	5	Double_Slit	Results	2020-12-17 02:48:31.205930+00:00	1	0	0.5	3xxujf2j				0	I like the color green.	1	0.5	2	0		6	1		United States	60189	52	Male	White	0	158	1
0	6	5	Double_Slit	Results	2020-12-17 02:49:27.389393+00:00	1	0	0.5	3xxujf2j				0	I like the color green.	1	0.5	2	0		6	1		United States	28080	34	Male	White	0	167	1
0	6	5	Double_Slit	Results	2020-12-17 02:50:01.219233+00:00	1	0	0.5	3xxujf2j				0	I like the color green.	1	0.5	1	1	10		0		United States	65109	30	Male	White	0	46	1
0	6	5	Double_Slit	Results	2020-12-17 02:50:40.381329+00:00	1	0	0.5	3xxujf2j				0	I like the color green.	1	0.5	2	1	5		0		United States	78266	20	Male	Asian	0	171	1
0	6	5	Double_Slit	Results	2020-12-17 02:51:02.282643+00:00	1	0	0.5	3xxujf2j				0	I like the color green.	1	0.5	2	0		8	1		United States	19023	26	Female	Hispanic or Latino	0	3	1
0	1	5	Double_Slit	Choice1	2020-12-17 02:51:07.314582+00:00	1	0	0.5	3xxujf2j				0	I like the color green.	1	0.5	1	1										0	37	1
0	6	5	Double_Slit	Results	2020-12-17 02:51:31.503431+00:00	1	0	0.5	3xxujf2j				0	I like the color green.	1	0.5	2	1	10		0		United States	60543	52	Female	Asian	0	145	1
0	6	5	Double_Slit	Results	2020-12-17 02:55:30.802501+00:00	1	0	0.5	3xxujf2j				0	I like the color green.	1	0.5	2	0			0		United States	35613	25	Female	White	0	43	1
0	6	5	Double_Slit	Results	2020-12-17 02:57:20.399401+00:00	1	0	0.5	3xxujf2j				0	I like the color green.	1	0.5	1	1	5	3	1		United States	94609	36	Female	White	0	2	1
0	6	5	Double_Slit	Results	2020-12-17 03:00:46.847923+00:00	1	0	0.5	3xxujf2j				0	I like the color green.	1	0.5	2	1	10		0		United States	61820	36	Male	White	0	1	1
0	6	5	Double_Slit	Results	2020-12-17 03:16:21.817332+00:00	1	0	0.5	3xxujf2j				0	I like the color green.	1	0.5	1	1	10		0		United States	29731	36	Male	White	0	189	1
0	6	5	Double_Slit	Results	2020-12-17 03:31:59.444541+00:00	1	0	0.5	3xxujf2j				0	I like the color green.	1	0.5	1	0			0		United States	91766	36	Male	Asian	0	31	1
0	6	5	Double_Slit	Results	2020-12-17 03:32:13.090487+00:00	1	0	0.5	3xxujf2j				0	I like the color green.	1	0.5	2	1	6		0		United States	20850	28	Male	Asian	0	85	1
0	6	5	Double_Slit	Results	2020-12-17 03:34:14.640418+00:00	1	0	0.5	3xxujf2j				0	I like the color green.	1	0.5	2	1	10	10	1		United States	93552	36	Male	Hispanic or Latino	0	134	1
0	6	5	Double_Slit	Results	2020-12-17 03:45:53.591333+00:00	1	0	0.5	3xxujf2j				0	I like the color green.	1	0.5	2	0			0		United States	19317	49	Female	White	0	97	1
0	6	5	Double_Slit	Results	2020-12-17 03:50:15.795533+00:00	1	0	0.5	3xxujf2j				0	I like the color green.	1	0.5	2	1	4		0		United States	10025	24	Female	Asian	0	138	1
0	6	5	Double_Slit	Results	2020-12-17 03:55:50.627241+00:00	1	0	0.5	3xxujf2j				0	I like the color green.	1	0.5	1	0		8	1		United States	60439	33	Male	White	0	165	1
0	6	5	Double_Slit	Results	2020-12-17 03:58:56.633090+00:00	1	0	0.5	3xxujf2j				0	I like the color green.	1	0.5	1	1	7	7	1		United States	53090	37	Female	White	0	193	1
0	6	5	Double_Slit	Results	2020-12-17 03:59:31.848224+00:00	1	0	0.5	3xxujf2j				0	I like the color green.	1	0.5	2	1	6		0		United States	76010	20	Male	Hispanic or Latino	0	200	1
0	6	5	Double_Slit	Results	2020-12-17 03:59:34.461339+00:00	1	0	0.5	3xxujf2j				0	I like the color green.	1	0.5	1	0			0		United States	98208	30	Female	Black or African American	0	130	1
0	3	5	Double_Slit	Choice2	2020-12-17 03:59:35.811014+00:00	1	0	0.5	3xxujf2j				0	I like the color green.	1	0.5	2	0			1							0	199	1
0	6	5	Double_Slit	Results	2020-12-17 03:59:52.885631+00:00	1	0	0.5	3xxujf2j				0	I like the color green.	1	0.5	1	0		7	1		United States	91801	32	Male	Asian	0	119	1
0	6	5	Double_Slit	Results	2020-12-17 04:00:06.083798+00:00	1	0	0.5	3xxujf2j				0	I like the color green.	1	0.5	1	0		3	1		United States	73106	47	Male	White	0	81	1
0	6	5	Double_Slit	Results	2020-12-17 04:00:30.513462+00:00	1	0	0.5	3xxujf2j				0	I like the color green.	1	0.5	2	0		9	1		United States	20781	44	Female	White	0	177	1
0	6	5	Double_Slit	Results	2020-12-17 04:01:55.161850+00:00	1	0	0.5	3xxujf2j				0	I like the color green.	1	0.5	2	0		8	1		United States	11234	58	Female	White	0	172	1
0	6	5	Double_Slit	Results	2020-12-17 04:02:36.563370+00:00	1	0	0.5	3xxujf2j				0	I like the color green.	1	0.5	2	0		4	1		United States	10472	55	Female	White	0	150	1
0	6	5	Double_Slit	Results	2020-12-17 04:04:49.718485+00:00	1	0	0.5	3xxujf2j				0	I like the color green.	1	0.5	2	1	7	7	1		United States	85119	28	Male	White	0	116	1
0	6	5	Double_Slit	Results	2020-12-17 04:07:45.742447+00:00	1	0	0.5	3xxujf2j				0	I like the color green.	1	0.5	1	1	8	5	1		United States	20605	33	Female	White	0	131	1
0	6	5	Double_Slit	Results	2020-12-17 04:15:19.069864+00:00	1	0	0.5	3xxujf2j				0	I like the color green.	1	0.5	2	0		8	1		United States	75236	29	Male	Hispanic or Latino	0	46	1
0	6	5	Double_Slit	Results	2020-12-17 04:18:36.428116+00:00	1	0	0.5	3xxujf2j				0	I like the color green.	1	0.5	1	0		8	1		United States	95129	58	Female	Native American or American Indian	0	168	1
0	6	5	Double_Slit	Results	2020-12-17 04:21:53.730235+00:00	1	0	0.5	3xxujf2j				0	I like the color green.	1	0.5	2	0		8	1		United States	19012	30	Male	Asian	0	131	1
0	6	5	Double_Slit	Results	2020-12-17 04:22:26.716551+00:00	1	0	0.5	3xxujf2j				0	I like the color green.	1	0.5	2	1	8	7	1		United States	43160	29	Male	White	0	102	1
0	6	5	Double_Slit	Results	2020-12-17 05:00:31.627633+00:00	1	0	0.5	3xxujf2j				0	I like the color green.	1	0.5	2	1	5	10	1		United States	18974	44	Female	White	0	159	1
0	6	5	Double_Slit	Results	2020-12-17 06:30:45.045773+00:00	1	0	0.5	3xxujf2j				0	I like the color green.	1	0.5	2	0		8	1		United States	39104	30	Male	Black or African American	0	118	1
0	6	5	Double_Slit	Results	2020-12-17 07:01:13.754718+00:00	1	0	0.5	3xxujf2j				0	I like the color green.	1	0.5	1	1	5	4	1		United States	93552	64	Male	White	0	61	1
0	6	5	Double_Slit	Results	2020-12-22 01:22:19.421721+00:00	1	0	0.5	u3b96b60				0	I like the color green.	0.5	1	1	0			0		United States	28390	26	Female	White	0	28	1
0	5	5	Double_Slit	Results	2020-12-22 01:22:31.695317+00:00	1	0	0.5	u3b96b60				0	I like the color green.	0.5	1	1	0		7	1		United States	91016	56	Female	White	0	172	1
0	5	5	Double_Slit	Results	2020-12-22 01:22:31.991719+00:00	1	0	0.5	u3b96b60				0	I like the color green.	0.5	1	1	0			0		United States	76262	23	Female	White	0	77	1
0	6	5	Double_Slit	Results	2020-12-22 01:22:32.636295+00:00	1	0	0.5	u3b96b60				0	I like the color green.	0.5	1	2	1	6	7	1		United States	44116	45	Male	White	0	135	1
0	5	5	Double_Slit	Results	2020-12-22 01:22:35.790929+00:00	1	0	0.5	u3b96b60				0	I like the color green.	0.5	1	2	0		7	1		Canada	T6W1N3	34	Male	Asian	0	127	1
0	6	5	Double_Slit	Results	2020-12-22 01:22:36.750501+00:00	1	0	0.5	u3b96b60				0	I like the color green.	0.5	1	1	1	8	8	1		Canada	M5H 4E9	32	Male	White	0	33	1
0	5	5	Double_Slit	Results	2020-12-22 01:22:41.024379+00:00	1	0	0.5	u3b96b60				0	I like the color green.	0.5	1	2	1	5		0		United States	53089	21	Male	White	0	161	1
0	6	5	Double_Slit	Results	2020-12-22 01:22:41.931724+00:00	1	0	0.5	u3b96b60				0	I like the color green.	0.5	1	1	0		3	1		United States	41042	31	Female	White	0	111	1
0	6	5	Double_Slit	Results	2020-12-22 01:22:43.388842+00:00	1	0	0.5	u3b96b60				0	I like the color green.	0.5	1	1	0			0		United States	20910	34	Male	Asian	0	136	1
0	6	5	Double_Slit	Results	2020-12-22 01:22:44.051370+00:00	1	0	0.5	u3b96b60				0	I like the color green.	0.5	1	1	1	9		0		United States	43001	45	Male	White	0	27	1
0	6	5	Double_Slit	Results	2020-12-22 01:22:44.908658+00:00	1	0	0.5	u3b96b60				0	I like the color green.	0.5	1	1	0			0		Nepal	44017	47	Decline to Answer	Decline to Answer	0	65	1
0	6	5	Double_Slit	Results	2020-12-22 01:22:46.935194+00:00	1	0	0.5	u3b96b60				0	I like the color green.	0.5	1	2	0		8	1		United States	93610	38	Male	White	0	94	1
0	6	5	Double_Slit	Results	2020-12-22 01:22:47.040588+00:00	1	0	0.5	u3b96b60				0	I like the color green.	0.5	1	1	1	10		0		United States	44314	42	Female	White	0	153	1
0	6	5	Double_Slit	Results	2020-12-22 01:22:47.933061+00:00	1	0	0.5	u3b96b60				0	I like the color green.	0.5	1	2	0		3	1		United States	37663	35	Male	White	0	167	1
0	6	5	Double_Slit	Results	2020-12-22 01:22:48.837349+00:00	1	0	0.5	u3b96b60				0	I like the color green.	0.5	1	2	1	8	8	1		United States	90028	35	Male	White	0	40	1
0	6	5	Double_Slit	Results	2020-12-22 01:22:49.632949+00:00	1	0	0.5	u3b96b60				0	I like the color green.	0.5	1	2	0			0		United States	60173	32	Male	Asian	0	145	1
0	6	5	Double_Slit	Results	2020-12-22 01:22:52.679864+00:00	1	0	0.5	u3b96b60				0	I like the color green.	0.5	1	2	0		10	1		United States	91764	62	Male	White	0	150	1
0	6	5	Double_Slit	Results	2020-12-22 01:22:54.333304+00:00	1	0	0.5	u3b96b60				0	I like the color green.	0.5	1	2	1	8	8	1		United States	33101	36	Female	White	0	198	1
0	6	5	Double_Slit	Results	2020-12-22 01:22:54.567957+00:00	1	0	0.5	u3b96b60				0	I like the color green.	0.5	1	2	1	8	7	1		United States	20640	31	Female	White	0	191	1
0	3	5	Double_Slit	Choice2	2020-12-22 01:22:57.295271+00:00	1	0	0.5	u3b96b60				0	I like the color green.	0.5	1	2	0			1							0	180	1
0	5	5	Double_Slit	Results	2020-12-22 01:23:00.000828+00:00	1	0	0.5	u3b96b60				0	I like the color green.	0.5	1	1	1	10		0		United States	27574	23	Female	White	0	101	1
0	6	5	Double_Slit	Results	2020-12-22 01:23:05.711680+00:00	1	0	0.5	u3b96b60				0	I like the color green.	0.5	1	2	1	5		0		United States	22201	45	Male	White	0	69	1
0	6	5	Double_Slit	Results	2020-12-22 01:23:06.744957+00:00	1	0	0.5	u3b96b60				0	I like the color green.	0.5	1	2	0		8	1		United States	38821	62	Male	White	0	139	1
0	6	5	Double_Slit	Results	2020-12-22 01:23:08.136186+00:00	1	0	0.5	u3b96b60				0	I like the color green.	0.5	1	1	0		7	1		United States	80011	22	Male	Black or African American	0	168	1
0	6	5	Double_Slit	Results	2020-12-22 01:23:09.164546+00:00	1	0	0.5	u3b96b60				0	I like the color green.	0.5	1	1	0		5	1		United States	21221	51	Male	Black or African American	0	160	1
0	6	5	Double_Slit	Results	2020-12-22 01:23:10.573081+00:00	1	0	0.5	u3b96b60				0	I like the color green.	0.5	1	1	0		8	1		United States	21212	39	Male	White	0	122	1
0	5	5	Double_Slit	Results	2020-12-22 01:23:12.407247+00:00	1	0	0.5	u3b96b60				0	I like the color green.	0.5	1	2	1	7	7	1		United States	19333	20	Female	White	0	110	1
0	6	5	Double_Slit	Results	2020-12-22 01:23:12.740592+00:00	1	0	0.5	u3b96b60				0	I like the color green.	0.5	1	2	0		7	1		United States	28557	33	Male	White	0	47	1
0	6	5	Double_Slit	Results	2020-12-22 01:23:14.726871+00:00	1	0	0.5	u3b96b60				0	I like the color green.	0.5	1	2	0		5	1		United States	55116	50	Female	White	0	102	1
0	1	5	Double_Slit	Choice1	2020-12-22 01:23:16.055222+00:00	1	0	0.5	u3b96b60				0	I like the color green.	0.5	1	1	0										0	176	1
0	6	5	Double_Slit	Results	2020-12-22 01:23:18.168503+00:00	1	0	0.5	u3b96b60				0	I like the color green.	0.5	1	2	1	8	4	1		United States	23831	63	Male	White	0	195	1
0	6	5	Double_Slit	Results	2020-12-22 01:23:19.188839+00:00	1	0	0.5	u3b96b60				0	I like the color green.	0.5	1	2	1	8	8	1		United States	90805	33	Male	Hispanic or Latino	0	93	1
0	6	5	Double_Slit	Results	2020-12-22 01:23:19.804578+00:00	1	0	0.5	u3b96b60				0	I like the color green.	0.5	1	1	1	6		0		United States	11215	36	Male	White	0	94	1
0	6	5	Double_Slit	Results	2020-12-22 01:23:19.872171+00:00	1	0	0.5	u3b96b60				0	I like the color green.	0.5	1	2	0		8	1		United States	07724	29	Male	White	0	17	1
0	6	5	Double_Slit	Results	2020-12-22 01:23:19.901660+00:00	1	0	0.5	u3b96b60				0	I like the color green.	0.5	1	1	0			0		United States	77357	53	Female	White	0	151	1
0	6	5	Double_Slit	Results	2020-12-22 01:23:25.708981+00:00	1	0	0.5	u3b96b60				0	I like the color green.	0.5	1	1	1	9		0		United States	92649	25	Male	Asian	0	78	1
0	5	5	Double_Slit	Results	2020-12-22 01:23:26.070248+00:00	1	0	0.5	u3b96b60				0	I like the color green.	0.5	1	1	1	10		0		United States	50325	20	Male	Asian	0	173	1
0	4	5	Double_Slit	Demographics	2020-12-22 01:23:26.076273+00:00	1	0	0.5	u3b96b60				0	I like the color green.	0.5	1	1	1	0		0							0	52	1
0	6	5	Double_Slit	Results	2020-12-22 01:23:26.312319+00:00	1	0	0.5	u3b96b60				0	I like the color green.	0.5	1	2	1	10		0		United States	32759	64	Female	White	0	82	1
0	6	5	Double_Slit	Results	2020-12-22 01:23:26.628696+00:00	1	0	0.5	u3b96b60				0	I like the color green.	0.5	1	2	0			0		United States	59801	45	Female	White	0	97	1
0	6	5	Double_Slit	Results	2020-12-22 01:23:29.426592+00:00	1	0	0.5	u3b96b60				0	I like the color green.	0.5	1	1	1	8	8	1		United States	23523	36	Female	Black or African American	0	84	1
0	6	5	Double_Slit	Results	2020-12-22 01:23:31.672576+00:00	1	0	0.5	u3b96b60				0	I like the color green.	0.5	1	1	0			0		United States	02148	42	Male	Asian	0	191	1
0	6	5	Double_Slit	Results	2020-12-22 01:23:32.461172+00:00	1	0	0.5	u3b96b60				0	I like the color green.	0.5	1	1	1	7	7	1		United States	98072	36	Male	White	0	102	1
0	5	5	Double_Slit	Results	2020-12-22 01:23:32.673015+00:00	1	0	0.5	u3b96b60				0	I like the color green.	0.5	1	1	0		5	1		United States	10456	37	Male	White	0	161	1
0	6	5	Double_Slit	Results	2020-12-22 01:23:33.455467+00:00	1	0	0.5	u3b96b60				0	I like the color green.	0.5	1	1	0		2	1		United States	94513	28	Male	White	0	2	1
0	6	5	Double_Slit	Results	2020-12-22 01:23:33.484758+00:00	1	0	0.5	u3b96b60				0	I like the color green.	0.5	1	2	1	10		0		United States	60645	38	Male	White	0	149	1
0	6	5	Double_Slit	Results	2020-12-22 01:23:38.020425+00:00	1	0	0.5	u3b96b60				0	I like the color green.	0.5	1	1	1	10		0		United States	20003	33	Male	White	0	105	1
0	6	5	Double_Slit	Results	2020-12-22 01:23:41.173329+00:00	1	0	0.5	u3b96b60				0	I like the color green.	0.5	1	2	0		5	1		United States	94564	30	Male	White	0	115	1
0	6	5	Double_Slit	Results	2020-12-22 01:23:42.754102+00:00	1	0	0.5	u3b96b60				0	I like the color green.	0.5	1	1	1	7	7	1		United States	98116	39	Male	White	0	177	1
0	6	5	Double_Slit	Results	2020-12-22 01:23:43.080542+00:00	1	0	0.5	u3b96b60				0	I like the color green.	0.5	1	1	1	8	8	1		United States	10030	35	Male	Asian	0	189	1
0	6	5	Double_Slit	Results	2020-12-22 01:23:47.645797+00:00	1	0	0.5	u3b96b60				0	I like the color green.	0.5	1	1	0		9	1		United States	92114	64	Female	White	0	196	1
0	6	5	Double_Slit	Results	2020-12-22 01:23:48.851572+00:00	1	0	0.5	u3b96b60				0	I like the color green.	0.5	1	2	1	9	9	1		United States	20886	21	Male	Black or African American	0	158	1
0	6	5	Double_Slit	Results	2020-12-22 01:23:52.920745+00:00	1	0	0.5	u3b96b60				0	I like the color green.	0.5	1	2	1	9		0		United States	33125	30	Male	White	0	132	1
0	6	5	Double_Slit	Results	2020-12-22 01:23:53.148088+00:00	1	0	0.5	u3b96b60				0	I like the color green.	0.5	1	2	1	9	8	1		United States	90017	65	Male	White	0	184	1
0	6	5	Double_Slit	Results	2020-12-22 01:23:55.789849+00:00	1	0	0.5	u3b96b60				0	I like the color green.	0.5	1	1	0		7	1		United States	28214	29	Male	White	0	98	1
0	6	5	Double_Slit	Results	2020-12-22 01:23:56.400895+00:00	1	0	0.5	u3b96b60				0	I like the color green.	0.5	1	2	1	8	8	1		United States	79407	24	Female	Hispanic or Latino	0	73	1
0	6	5	Double_Slit	Results	2020-12-22 01:23:58.245386+00:00	1	0	0.5	u3b96b60				0	I like the color green.	0.5	1	2	1	7	7	1		Canada	R3K 0R9	29	Female	White	0	164	1
0	4	5	Double_Slit	Demographics	2020-12-22 01:23:58.689650+00:00	1	0	0.5	u3b96b60				0	I like the color green.	0.5	1	1	1	10		0							0	130	1
0	6	5	Double_Slit	Results	2020-12-22 01:24:03.753716+00:00	1	0	0.5	u3b96b60				0	I like the color green.	0.5	1	1	1	6		0		United States	32024	48	Male	White	0	174	1
0	6	5	Double_Slit	Results	2020-12-22 01:24:04.194007+00:00	1	0	0.5	u3b96b60				0	I like the color green.	0.5	1	2	1	10	10	1		United States	13501	36	Male	White	0	160	1
0	6	5	Double_Slit	Results	2020-12-22 01:24:06.550753+00:00	1	0	0.5	u3b96b60				0	I like the color green.	0.5	1	1	0			0		United States	60601	36	Male	White	0	12	1
0	6	5	Double_Slit	Results	2020-12-22 01:24:14.211227+00:00	1	0	0.5	u3b96b60				0	I like the color green.	0.5	1	2	1	3	3	1		United States	94080	26	Male	Asian	0	67	1
0	6	5	Double_Slit	Results	2020-12-22 01:24:19.054099+00:00	1	0	0.5	u3b96b60				0	I like the color green.	0.5	1	1	0		8	1		United States	39466	33	Male	White	0	116	1
0	6	5	Double_Slit	Results	2020-12-22 01:24:20.193804+00:00	1	0	0.5	u3b96b60				0	I like the color green.	0.5	1	2	0		8	1		United States	92802	52	Male	White	0	152	1
0	6	5	Double_Slit	Results	2020-12-22 01:24:26.056009+00:00	1	0	0.5	u3b96b60				0	I like the color green.	0.5	1	2	0		7	1		United States	90201	29	Male	White	0	148	1
0	6	5	Double_Slit	Results	2020-12-22 01:24:51.015673+00:00	1	0	0.5	u3b96b60				0	I like the color green.	0.5	1	2	1	5		0		United States	92021	34	Female	White	0	57	1
0	6	5	Double_Slit	Results	2020-12-22 01:25:09.446367+00:00	1	0	0.5	u3b96b60				0	I like the color green.	0.5	1	2	1	8	9	1		United States	92802	52	Female	White	0	157	1
0	6	5	Double_Slit	Results	2020-12-22 01:25:10.138505+00:00	1	0	0.5	u3b96b60				0	I like the color green.	0.5	1	2	1	10		0		United States	19702	40	Female	White	0	2	1
0	6	5	Double_Slit	Results	2020-12-22 01:25:35.596055+00:00	1	0	0.5	u3b96b60				0	I like the color green.	0.5	1	1	1	7	7	1		United States	32806	33	Male	White	0	155	1
0	6	5	Double_Slit	Results	2020-12-22 01:25:49.332768+00:00	1	0	0.5	u3b96b60				0	I like the color green.	0.5	1	2	0		8	1		United States	26525	45	Female	White	0	8	1
0	6	5	Double_Slit	Results	2020-12-22 01:25:51.754813+00:00	1	0	0.5	u3b96b60				0	I like the color green.	0.5	1	1	0		8	1		United States	94066	64	Female	White	0	165	1
0	6	5	Double_Slit	Results	2020-12-22 01:25:53.932629+00:00	1	0	0.5	u3b96b60				0	I like the color green.	0.5	1	1	1	8	7	1		United States	94134	64	Male	White	0	26	1
0	5	5	Double_Slit	Results	2020-12-22 01:26:01.397262+00:00	1	0	0.5	u3b96b60				0	I like the color green.	0.5	1	2	0		8	1		United States	45805	39	Male	White	0	51	1
0	6	5	Double_Slit	Results	2020-12-22 01:26:22.627253+00:00	1	0	0.5	u3b96b60				0	I like the color green.	0.5	1	1	1	8	4	1		United States	80026	35	Female	White	0	113	1
0	6	5	Double_Slit	Results	2020-12-22 01:26:22.987530+00:00	1	0	0.5	u3b96b60				0	I like the color green.	0.5	1	2	0		5	1		United States	74066	40	Male	Black or African American	0	78	1
0	6	5	Double_Slit	Results	2020-12-22 01:26:26.966939+00:00	1	0	0.5	u3b96b60				0	I like the color green.	0.5	1	2	0		5	1		United States	29625	40	Male	Black or African American	0	71	1
0	6	5	Double_Slit	Results	2020-12-22 01:26:36.410486+00:00	1	0	0.5	u3b96b60				0	I like the color green.	0.5	1	1	0		9	1		United States	32763	34	Male	White	0	184	1
0	6	5	Double_Slit	Results	2020-12-22 01:26:41.619461+00:00	1	0	0.5	u3b96b60				0	I like the color green.	0.5	1	2	1	8	8	1		United States	34472	34	Male	White	0	170	1
0	6	5	Double_Slit	Results	2020-12-22 01:26:44.183001+00:00	1	0	0.5	u3b96b60				0	I like the color green.	0.5	1	2	1	7	7	1		United States	33901	58	Female	Hispanic or Latino	0	122	1
0	6	5	Double_Slit	Results	2020-12-22 01:26:47.795981+00:00	1	0	0.5	u3b96b60				0	I like the color green.	0.5	1	2	0		7	1		United States	93003	65	Female	White	0	64	1
0	6	5	Double_Slit	Results	2020-12-22 01:26:57.048807+00:00	1	0	0.5	u3b96b60				0	I like the color green.	0.5	1	1	1	8	7	1		United States	91352	40	Female	White	0	86	1
0	2	5	Double_Slit	Choice1Result	2020-12-22 01:27:04.237952+00:00	1	0	0.5	u3b96b60				0	I like the color green.	0.5	1	2	1	10									0	19	1
0	6	5	Double_Slit	Results	2020-12-22 01:27:19.806626+00:00	1	0	0.5	u3b96b60				0	I like the color green.	0.5	1	1	1	7	7	1		United States	93308	35	Male	White	0	50	1
0	6	5	Double_Slit	Results	2020-12-22 01:27:37.013678+00:00	1	0	0.5	u3b96b60				0	I like the color green.	0.5	1	2	1	7	7	1		United States	18103	29	Male	White	0	30	1
0	6	5	Double_Slit	Results	2020-12-22 01:27:38.477075+00:00	1	0	0.5	u3b96b60				0	I like the color green.	0.5	1	2	1	10		0		United States	37919	62	Male	White	0	6	1
0	6	5	Double_Slit	Results	2020-12-22 01:27:44.674385+00:00	1	0	0.5	u3b96b60				0	I like the color green.	0.5	1	1	1	5	8	1		United States	10460	54	Male	White	0	8	1
0	6	5	Double_Slit	Results	2020-12-22 01:27:55.365575+00:00	1	0	0.5	u3b96b60				0	I like the color green.	0.5	1	2	1	7	7	1		United States	89132	27	Male	Native American or American Indian	0	104	1
0	6	5	Double_Slit	Results	2020-12-22 01:27:59.679408+00:00	1	0	0.5	u3b96b60				0	I like the color green.	0.5	1	1	0		8	1		United States	80401	59	Female	White	0	9	1
0	6	5	Double_Slit	Results	2020-12-22 01:27:59.752107+00:00	1	0	0.5	u3b96b60				0	I like the color green.	0.5	1	1	0		8	1		United States	90231	31	Male	Native American or American Indian	0	56	1
0	2	5	Double_Slit	Choice1Result	2020-12-22 01:28:00.362554+00:00	1	0	0.5	u3b96b60				0	I like the color green.	0.5	1	2	0										0	43	1
0	6	5	Double_Slit	Results	2020-12-22 01:28:09.273454+00:00	1	0	0.5	u3b96b60				0	I like the color green.	0.5	1	2	1	7	8	1		United States	11219	28	Male	Asian	0	99	1
0	6	5	Double_Slit	Results	2020-12-22 01:28:19.344155+00:00	1	0	0.5	u3b96b60				0	I like the color green.	0.5	1	1	1	5		0		United States	12078	27	Male	White	0	183	1
0	6	5	Double_Slit	Results	2020-12-22 01:28:21.837063+00:00	1	0	0.5	u3b96b60				0	I like the color green.	0.5	1	1	1	9		0		United States	38651	29	Male	White	0	139	1
0	5	5	Double_Slit	Results	2020-12-22 01:28:40.565542+00:00	1	0	0.5	u3b96b60				0	I like the color green.	0.5	1	1	0		8	1		United States	76131	46	Female	White	0	117	1
0	6	5	Double_Slit	Results	2020-12-22 01:29:30.233237+00:00	1	0	0.5	u3b96b60				0	I like the color green.	0.5	1	1	0		7	1		United States	80510	30	Male	White	0	29	1
0	6	5	Double_Slit	Results	2020-12-22 01:29:31.490282+00:00	1	0	0.5	u3b96b60				0	I like the color green.	0.5	1	2	0			0		United States	79924	25	Male	Asian	0	174	1
0	6	5	Double_Slit	Results	2020-12-22 01:29:48.022988+00:00	1	0	0.5	u3b96b60				0	I like the color green.	0.5	1	1	1	2	2	1		United States	95054	31	Female	White	0	152	1
0	6	5	Double_Slit	Results	2020-12-22 01:29:52.416026+00:00	1	0	0.5	u3b96b60				0	I like the color green.	0.5	1	2	1	5		0		United States	23237	33	Female	White	0	142	1
0	6	5	Double_Slit	Results	2020-12-22 01:30:51.390103+00:00	1	0	0.5	u3b96b60				0	I like the color green.	0.5	1	2	0		7	1		United States	90023	49	Male	White	0	27	1
0	5	5	Double_Slit	Results	2020-12-22 01:30:56.692542+00:00	1	0	0.5	u3b96b60				0	I like the color green.	0.5	1	2	1	9		0		United States	21836	50	Male	White	0	199	1
0	6	5	Double_Slit	Results	2020-12-22 01:32:16.890728+00:00	1	0	0.5	u3b96b60				0	I like the color green.	0.5	1	1	0		8	1		United States	02021	35	Male	White	0	149	1
0	1	5	Double_Slit	Choice1	2020-12-22 01:32:34.566641+00:00	1	0	0.5	u3b96b60				0	I like the color green.	0.5	1	1	0										0	142	1
0	6	5	Double_Slit	Results	2020-12-22 01:32:39.702867+00:00	1	0	0.5	u3b96b60				0	I like the color green.	0.5	1	2	1	5		0		United States	72758	39	Male	Black or African American	0	18	1
0	3	5	Double_Slit	Choice2	2020-12-22 01:33:46.941885+00:00	1	0	0.5	u3b96b60				0	I like the color green.	0.5	1	1	0			1							0	13	1
0	6	5	Double_Slit	Results	2020-12-22 01:34:18.948190+00:00	1	0	0.5	u3b96b60				0	I like the color green.	0.5	1	1	0			0		United States	02892	34	Male	White	0	6	1
0	6	5	Double_Slit	Results	2020-12-22 01:34:22.181043+00:00	1	0	0.5	u3b96b60				0	I like the color green.	0.5	1	2	1	8	8	1		United States	32907	60	Female	White	0	194	1
0	6	5	Double_Slit	Results	2020-12-22 01:34:27.579325+00:00	1	0	0.5	u3b96b60				0	I like the color green.	0.5	1	1	1	7	7	1		United States	66503	31	Female	White	0	61	1
0	6	5	Double_Slit	Results	2020-12-22 01:34:33.661932+00:00	1	0	0.5	u3b96b60				0	I like the color green.	0.5	1	2	0		7	1		United States	72088	53	Male	White	0	37	1
0	6	5	Double_Slit	Results	2020-12-22 01:34:37.048780+00:00	1	0	0.5	u3b96b60				0	I like the color green.	0.5	1	2	0		7	1		United States	90221	50	Male	White	0	88	1
0	6	5	Double_Slit	Results	2020-12-22 01:35:16.069712+00:00	1	0	0.5	u3b96b60				0	I like the color green.	0.5	1	2	1	6		0		United States	80241	59	Male	White	0	108	1
0	4	5	Double_Slit	Demographics	2020-12-22 01:35:45.596179+00:00	1	0	0.5	u3b96b60				0	I like the color green.	0.5	1	1	0		5	1							0	96	1
0	5	5	Double_Slit	Results	2020-12-22 01:35:47.383009+00:00	1	0	0.5	u3b96b60				0	I like the color green.	0.5	1	1	0		10	1		United States	14209	35	Female	White	0	126	1
0	6	5	Double_Slit	Results	2020-12-22 01:36:05.304476+00:00	1	0	0.5	u3b96b60				0	I like the color green.	0.5	1	1	0		10	1		United States	70072	33	Male	White	0	110	1
0	6	5	Double_Slit	Results	2020-12-22 01:36:44.365066+00:00	1	0	0.5	u3b96b60				0	I like the color green.	0.5	1	1	1	10		0		United States	22312	27	Male	White	0	75	1
0	6	5	Double_Slit	Results	2020-12-22 01:36:55.358462+00:00	1	0	0.5	u3b96b60				0	I like the color green.	0.5	1	1	0		10	1		United States	46805	26	Male	White	0	120	1
0	4	5	Double_Slit	Demographics	2020-12-22 01:37:30.118585+00:00	1	0	0.5	u3b96b60				0	I like the color green.	0.5	1	1	0		4	1							0	166	1
0	6	5	Double_Slit	Results	2020-12-22 01:37:30.245954+00:00	1	0	0.5	u3b96b60				0	I like the color green.	0.5	1	2	0		2	1		United States	33144	32	Male	Native American or American Indian	0	125	1
0	6	5	Double_Slit	Results	2020-12-22 01:38:27.726962+00:00	1	0	0.5	u3b96b60				0	I like the color green.	0.5	1	1	0		2	1		United States	95948	28	Male	White	0	79	1
0	6	5	Double_Slit	Results	2020-12-22 01:39:44.353833+00:00	1	0	0.5	u3b96b60				0	I like the color green.	0.5	1	1	0		10	1		United States	76543	45	Male	White	0	124	1
0	6	5	Double_Slit	Results	2020-12-22 01:39:55.252932+00:00	1	0	0.5	u3b96b60				0	I like the color green.	0.5	1	2	0		8	1		United States	90231	31	Male	Native American or American Indian	0	129	1
0	6	5	Double_Slit	Results	2020-12-22 01:40:36.842244+00:00	1	0	0.5	u3b96b60				0	I like the color green.	0.5	1	1	0			0		United States	74135	30	Female	White	0	20	1
0	6	5	Double_Slit	Results	2020-12-22 01:42:39.609485+00:00	1	0	0.5	u3b96b60				0	I like the color green.	0.5	1	2	0		7	1		United States	55109	40	Male	Black or African American	0	200	1
0	6	5	Double_Slit	Results	2020-12-22 01:46:37.651435+00:00	1	0	0.5	u3b96b60				0	I like the color green.	0.5	1	2	1	9		0		United States	34741	38	Male	White	0	192	1
0	1	5	Double_Slit	Choice1	2020-12-22 01:46:37.708750+00:00	1	0	0.5	u3b96b60				0	I like the color green.	0.5	1	2	1										0	141	1
0	6	5	Double_Slit	Results	2020-12-22 01:46:56.271719+00:00	1	0	0.5	u3b96b60				0	I like the color green.	0.5	1	2	0		8	1		United States	10459	34	Male	Hispanic or Latino	0	144	1
0	2	5	Double_Slit	Choice1Result	2020-12-22 01:47:26.888992+00:00	1	0	0.5	u3b96b60				0	I like the color green.	0.5	1	1	0										0	135	1
0	6	5	Double_Slit	Results	2020-12-22 01:48:20.838039+00:00	1	0	0.5	u3b96b60				0	I like the color green.	0.5	1	2	1	3	0	1		United States	30188	32	Female	Black or African American	0	107	1
0	6	5	Double_Slit	Results	2020-12-22 01:49:04.777809+00:00	1	0	0.5	u3b96b60				0	I like the color green.	0.5	1	1	1	7	7	1		United States	21213	26	Male	White	0	5	1
0	6	5	Double_Slit	Results	2020-12-22 01:49:12.609765+00:00	1	0	0.5	u3b96b60				0	I like the color green.	0.5	1	2	0		7	1		Zimbabwe	94609	36	Female	White	0	14	1
0	6	5	Double_Slit	Results	2020-12-22 01:49:25.962669+00:00	1	0	0.5	u3b96b60				0	I like the color green.	0.5	1	1	0		7	1		United States	33024	28	Male	White	0	23	1
0	6	5	Double_Slit	Results	2020-12-22 01:49:45.776918+00:00	1	0	0.5	u3b96b60				0	I like the color green.	0.5	1	2	1	2	2	1		United States	92808	28	Male	White	0	74	1
0	6	5	Double_Slit	Results	2020-12-22 01:50:10.406376+00:00	1	0	0.5	u3b96b60				0	I like the color green.	0.5	1	2	0		8	1		United States	22150	24	Male	White	0	193	1
0	6	5	Double_Slit	Results	2020-12-22 01:50:28.699744+00:00	1	0	0.5	u3b96b60				0	I like the color green.	0.5	1	2	1	7	6	1		United States	91202	45	Male	White	0	9	1
0	6	5	Double_Slit	Results	2020-12-22 01:51:58.258553+00:00	1	0	0.5	u3b96b60				0	I like the color green.	0.5	1	1	0		7	1		United States	85353	38	Male	White	0	35	1
0	6	5	Double_Slit	Results	2020-12-22 01:52:21.724989+00:00	1	0	0.5	u3b96b60				0	I like the color green.	0.5	1	1	0		8	1		United States	01886	24	Female	White	0	106	1
0	6	5	Double_Slit	Results	2020-12-22 01:52:55.722951+00:00	1	0	0.5	u3b96b60				0	I like the color green.	0.5	1	2	0		3	1		United States	19946	46	Female	White	0	46	1
0	6	5	Double_Slit	Results	2020-12-22 01:53:05.892133+00:00	1	0	0.5	u3b96b60				0	I like the color green.	0.5	1	1	0		10	1		United States	17057	28	Male	White	0	133	1
0	6	5	Double_Slit	Results	2020-12-22 01:53:12.829230+00:00	1	0	0.5	u3b96b60				0	I like the color green.	0.5	1	1	0		2	1		United States	20165	26	Male	Asian	0	55	1
0	6	5	Double_Slit	Results	2020-12-22 01:55:37.601908+00:00	1	0	0.5	u3b96b60				0	I like the color green.	0.5	1	1	0			0		United States	47905	23	Male	Mixed race	0	3	1
0	6	5	Double_Slit	Results	2020-12-22 01:55:49.146836+00:00	1	0	0.5	u3b96b60				0	I like the color green.	0.5	1	1	1	8	8	1		United States	90231	28	Male	White	0	68	1
0	5	5	Double_Slit	Results	2020-12-22 01:56:20.997771+00:00	1	0	0.5	u3b96b60				0	I like the color green.	0.5	1	2	1	8	9	1		United States	36535	40	Male	Asian	0	168	1
0	6	5	Double_Slit	Results	2020-12-22 02:00:09.428838+00:00	1	0	0.5	u3b96b60				0	I like the color green.	0.5	1	1	0			0		United States	47130	34	Male	White	0	74	1
0	6	5	Double_Slit	Results	2020-12-22 02:01:24.912393+00:00	1	0	0.5	u3b96b60				0	I like the color green.	0.5	1	1	0		7	1		United States	20149	30	Male	White	0	112	1
0	6	5	Double_Slit	Results	2020-12-22 02:01:34.495066+00:00	1	0	0.5	u3b96b60				0	I like the color green.	0.5	1	1	0		8	1		United States	30315	29	Male	Hispanic or Latino	0	42	1
0	6	5	Double_Slit	Results	2020-12-22 02:01:35.257017+00:00	1	0	0.5	u3b96b60				0	I like the color green.	0.5	1	1	0		7	1		United States	50058	39	Female	White	0	104	1
0	6	5	Double_Slit	Results	2020-12-22 02:02:55.282510+00:00	1	0	0.5	u3b96b60				0	I like the color green.	0.5	1	2	1	10		0		United States	27587	43	Female	White	0	163	1
0	5	5	Double_Slit	Results	2020-12-22 02:04:22.175822+00:00	1	0	0.5	u3b96b60				0	I like the color green.	0.5	1	2	0		10	1		United States	76904	29	Male	Hispanic or Latino	0	31	1
0	6	5	Double_Slit	Results	2020-12-22 02:05:04.519646+00:00	1	0	0.5	u3b96b60				0	I like the color green.	0.5	1	2	0		2	1		United States	37620	42	Female	White	0	75	1
0	6	5	Double_Slit	Results	2020-12-22 02:05:45.220544+00:00	1	0	0.5	u3b96b60				0	I like the color green.	0.5	1	2	0			0		United States	37128	36	Female	Hispanic or Latino	0	72	1
0	6	5	Double_Slit	Results	2020-12-22 02:08:02.307316+00:00	1	0	0.5	u3b96b60				0	I like the color green.	0.5	1	2	1	8	8	1		United States	38118	32	Male	White	0	186	1
0	6	5	Double_Slit	Results	2020-12-22 02:08:57.393617+00:00	1	0	0.5	u3b96b60				0	I like the color green.	0.5	1	2	1	7	8	1		United States	90813	62	Female	White	0	175	1
0	6	5	Double_Slit	Results	2020-12-22 02:10:17.193550+00:00	1	0	0.5	u3b96b60				0	I like the color green.	0.5	1	1	0			0		United States	16823	61	Male	White	0	162	1
0	4	5	Double_Slit	Demographics	2020-12-22 02:10:22.937806+00:00	1	0	0.5	u3b96b60				0	I like the color green.	0.5	1	2	1	6		0							0	12	1
0	6	5	Double_Slit	Results	2020-12-22 02:11:33.398872+00:00	1	0	0.5	u3b96b60				0	I like the color green.	0.5	1	2	1	8	9	1		United States	33032	43	Female	White	0	128	1
0	6	5	Double_Slit	Results	2020-12-22 02:14:15.448435+00:00	1	0	0.5	u3b96b60				0	I like the color green.	0.5	1	1	0		8	1		United States	94025	49	Female	White	0	178	1
0	6	5	Double_Slit	Results	2020-12-22 02:19:47.022540+00:00	1	0	0.5	u3b96b60				0	I like the color green.	0.5	1	2	1	5		0		United States	23234	36	Female	Black or African American	0	188	1
0	6	5	Double_Slit	Results	2020-12-22 02:21:21.168649+00:00	1	0	0.5	u3b96b60				0	I like the color green.	0.5	1	2	1	9		0		United States	93313	30	Male	White	0	59	1
0	6	5	Double_Slit	Results	2020-12-22 02:21:30.790691+00:00	1	0	0.5	u3b96b60				0	I like the color green.	0.5	1	1	1	5	5	1		United States	97479	63	Male	White	0	100	1
0	6	5	Double_Slit	Results	2020-12-22 02:27:34.038908+00:00	1	0	0.5	u3b96b60				0	I like the color green.	0.5	1	1	0			0		United States	95608	53	Female	Mixed race	0	63	1
0	6	5	Double_Slit	Results	2020-12-22 02:28:07.542515+00:00	1	0	0.5	u3b96b60				0	I like the color green.	0.5	1	2	1	8	5	1		United States	23226	45	Female	White	0	140	1
0	6	5	Double_Slit	Results	2020-12-22 02:30:13.342574+00:00	1	0	0.5	u3b96b60				0	I like the color green.	0.5	1	1	1	3	3	1		United States	79416	21	Female	White	0	10	1
0	6	5	Double_Slit	Results	2020-12-22 02:31:41.506004+00:00	1	0	0.5	u3b96b60				0	I like the color green.	0.5	1	1	0		8	1		United States	70065	51	Female	Hispanic or Latino	0	109	1
0	6	5	Double_Slit	Results	2020-12-22 02:32:44.144905+00:00	1	0	0.5	u3b96b60				0	I like the color green.	0.5	1	2	1	5	8	1		United States	38127	30	Male	Black or African American	0	7	1
0	6	5	Double_Slit	Results	2020-12-22 02:37:45.405517+00:00	1	0	0.5	u3b96b60				0	I like the color green.	0.5	1	2	1	8	5	1		United States	38127	30	Female	Black or African American	0	96	1
0	3	5	Double_Slit	Choice2	2020-12-22 02:38:12.161176+00:00	1	0	0.5	u3b96b60				0	I like the color green.	0.5	1	2	0			1							0	33	1
0	6	5	Double_Slit	Results	2020-12-22 02:44:51.561546+00:00	1	0	0.5	u3b96b60				0	I like the color green.	0.5	1	1	1	9	8	1		United States	14608	35	Female	White	0	125	1
0	6	5	Double_Slit	Results	2020-12-22 02:47:24.246554+00:00	1	0	0.5	u3b96b60				0	I like the color green.	0.5	1	2	0		3	1		United States	99207	31	Male	White	0	114	1
0	6	5	Double_Slit	Results	2020-12-22 02:49:54.516747+00:00	1	0	0.5	u3b96b60				0	I like the color green.	0.5	1	2	0			0		United States	10801	34	Male	White	0	58	1
0	6	5	Double_Slit	Results	2020-12-22 02:51:35.807722+00:00	1	0	0.5	u3b96b60				0	I like the color green.	0.5	1	2	0		10	1		United States	53209	46	Female	White	0	177	1
0	6	5	Double_Slit	Results	2020-12-22 02:58:09.970580+00:00	1	0	0.5	u3b96b60				0	I like the color green.	0.5	1	2	0		8	1		United States	28470	29	Male	White	0	54	1
0	6	5	Double_Slit	Results	2020-12-22 02:58:12.673424+00:00	1	0	0.5	u3b96b60				0	I like the color green.	0.5	1	1	1	5	5	1		United States	91505	45	Male	White	0	85	1
0	5	5	Double_Slit	Results	2020-12-22 02:59:21.097671+00:00	1	0	0.5	u3b96b60				0	I like the color green.	0.5	1	2	1	8		0		United States	11205	24	Male	Black or African American	0	32	1
0	6	5	Double_Slit	Results	2020-12-22 03:06:36.357177+00:00	1	0	0.5	u3b96b60				0	I like the color green.	0.5	1	2	1	10	9	1		United States	92377	47	Female	Asian	0	165	1
0	6	5	Double_Slit	Results	2020-12-22 03:22:09.025257+00:00	1	0	0.5	u3b96b60				0	I like the color green.	0.5	1	2	1	6	5	1		United States	10472	55	Female	White	0	119	1
0	6	5	Double_Slit	Results	2020-12-22 03:37:03.928469+00:00	1	0	0.5	u3b96b60				0	I like the color green.	0.5	1	2	1	9		0		United States	39206	53	Female	Mixed race	0	134	1
0	6	5	Double_Slit	Results	2020-12-22 03:42:09.983487+00:00	1	0	0.5	u3b96b60				0	I like the color green.	0.5	1	1	0		2	1		United States	92064	58	Female	White	0	128	1
0	6	5	Double_Slit	Results	2020-12-22 03:44:20.692031+00:00	1	0	0.5	u3b96b60				0	I like the color green.	0.5	1	2	1	6		0		United States	63017	33	Male	White	0	22	1
0	6	5	Double_Slit	Results	2020-12-22 03:47:03.722391+00:00	1	0	0.5	u3b96b60				0	I like the color green.	0.5	1	2	0		8	1		United States	93036	29	Male	White	0	87	1
0	6	5	Double_Slit	Results	2020-12-22 03:47:26.175448+00:00	1	0	0.5	u3b96b60				0	I like the color green.	0.5	1	2	0			0		United States	17022	48	Male	White	0	5	1
0	6	5	Double_Slit	Results	2020-12-22 03:47:51.301918+00:00	1	0	0.5	u3b96b60				0	I like the color green.	0.5	1	2	1	5	2	1		United States	90221	42	Female	White	0	76	1
0	6	5	Double_Slit	Results	2020-12-22 03:51:23.753756+00:00	1	0	0.5	u3b96b60				0	I like the color green.	0.5	1	1	0			0		United States	15324	55	Male	White	0	48	1
0	6	5	Double_Slit	Results	2020-12-22 03:52:48.514463+00:00	1	0	0.5	u3b96b60				0	I like the color green.	0.5	1	2	0		9	1		United States	77510	27	Male	White	0	101	1
0	6	5	Double_Slit	Results	2020-12-22 04:01:51.264380+00:00	1	0	0.5	u3b96b60				0	I like the color green.	0.5	1	2	0		7	1		United States	40513	32	Male	White	0	189	1
0	6	5	Double_Slit	Results	2020-12-22 04:02:28.754711+00:00	1	0	0.5	u3b96b60				0	I like the color green.	0.5	1	2	0		8	1		United States	02908	45	Male	White	0	44	1
0	6	5	Double_Slit	Results	2020-12-22 04:06:13.981585+00:00	1	0	0.5	u3b96b60				0	I like the color green.	0.5	1	1	0		2	1		United States	32148	34	Male	White	0	25	1
0	6	5	Double_Slit	Results	2020-12-22 04:19:18.046282+00:00	1	0	0.5	u3b96b60				0	I like the color green.	0.5	1	1	0			0		United States	10025	24	Female	Asian	0	194	1
0	6	5	Double_Slit	Results	2020-12-22 04:24:11.885502+00:00	1	0	0.5	u3b96b60				0	I like the color green.	0.5	1	2	0		10	1		United States	46142	37	Male	White	0	38	1
0	6	5	Double_Slit	Results	2020-12-22 04:24:12.341484+00:00	1	0	0.5	u3b96b60				0	I like the color green.	0.5	1	1	0		8	1		United States	10001	29	Male	White	0	158	1
0	6	5	Double_Slit	Results	2020-12-22 04:24:23.334981+00:00	1	0	0.5	u3b96b60				0	I like the color green.	0.5	1	1	0			0		United States	97402	32	Female	White	0	197	1
0	6	5	Double_Slit	Results	2020-12-22 04:24:29.137849+00:00	1	0	0.5	u3b96b60				0	I like the color green.	0.5	1	2	1	9	8	1		United States	90029	26	Female	White	0	187	1
0	6	5	Double_Slit	Results	2020-12-22 04:24:52.849944+00:00	1	0	0.5	u3b96b60				0	I like the color green.	0.5	1	2	0		8	1		United States	98208	29	Female	Black or African American	0	41	1
0	6	5	Double_Slit	Results	2020-12-22 04:25:33.208373+00:00	1	0	0.5	u3b96b60				0	I like the color green.	0.5	1	1	1	8	8	1		United States	65749	35	Female	White	0	47	1
0	5	5	Double_Slit	Results	2020-12-22 04:25:55.540998+00:00	1	0	0.5	u3b96b60				0	I like the color green.	0.5	1	1	1	10	10	1		United States	9131	35	Female	White	0	121	1
0	5	5	Double_Slit	Results	2020-12-22 04:26:31.494789+00:00	1	0	0.5	u3b96b60				0	I like the color green.	0.5	1	1	0		8	1		United States	35223	24	Female	White	0	82	1
0	6	5	Double_Slit	Results	2020-12-22 04:28:00.772535+00:00	1	0	0.5	u3b96b60				0	I like the color green.	0.5	1	1	1	8	9	1		United States	77590	58	Male	White	0	182	1
0	6	5	Double_Slit	Results	2020-12-22 04:28:57.030163+00:00	1	0	0.5	u3b96b60				0	I like the color green.	0.5	1	1	1	8	8	1		United States	12303	23	Female	White	0	83	1
0	6	5	Double_Slit	Results	2020-12-22 04:29:41.169906+00:00	1	0	0.5	u3b96b60				0	I like the color green.	0.5	1	2	1	10		0		United States	94598	54	Male	White	0	172	1
0	6	5	Double_Slit	Results	2020-12-22 04:30:42.768572+00:00	1	0	0.5	u3b96b60				0	I like the color green.	0.5	1	2	1	8	7	1		United States	99501	28	Male	White	0	124	1
0	6	5	Double_Slit	Results	2020-12-22 04:32:15.128019+00:00	1	0	0.5	u3b96b60				0	I like the color green.	0.5	1	2	1	5		0		United States	42262	39	Female	Black or African American	0	138	1
0	6	5	Double_Slit	Results	2020-12-22 04:32:21.302322+00:00	1	0	0.5	u3b96b60				0	I like the color green.	0.5	1	1	0		10	1		United States	11220	48	Female	White	0	62	1
0	6	5	Double_Slit	Results	2020-12-22 04:34:42.988276+00:00	1	0	0.5	u3b96b60				0	I like the color green.	0.5	1	2	0		5	1		United States	93705	58	Female	Native American or American Indian	0	24	1
0	6	5	Double_Slit	Results	2020-12-22 04:39:37.608824+00:00	1	0	0.5	u3b96b60				0	I like the color green.	0.5	1	2	1	7	7	1		United States	80112	20	Male	White	0	56	1
0	6	5	Double_Slit	Results	2020-12-22 04:40:35.157606+00:00	1	0	0.5	u3b96b60				0	I like the color green.	0.5	1	1	0		8	1		United States	92376	56	Male	White	0	198	1
0	6	5	Double_Slit	Results	2020-12-22 04:40:49.585305+00:00	1	0	0.5	u3b96b60				0	I like the color green.	0.5	1	2	1	10	10	1		United States	95688	62	Male	White	0	3	1
0	6	5	Double_Slit	Results	2020-12-22 04:43:07.479584+00:00	1	0	0.5	u3b96b60				0	I like the color green.	0.5	1	1	0		6	1		United States	75214	30	Male	White	0	138	1
0	6	5	Double_Slit	Results	2020-12-22 04:50:23.395796+00:00	1	0	0.5	u3b96b60				0	I like the color green.	0.5	1	1	1	10		0		United States	75014	36	Male	White	0	95	1
0	6	5	Double_Slit	Results	2020-12-22 04:51:26.408150+00:00	1	0	0.5	u3b96b60				0	I like the color green.	0.5	1	2	0		10	1		United States	93307	62	Male	White	0	52	1
0	6	5	Double_Slit	Results	2020-12-22 05:02:35.644270+00:00	1	0	0.5	u3b96b60				0	I like the color green.	0.5	1	2	0			0		United States	82072	38	Male	White	0	153	1
0	6	5	Double_Slit	Results	2020-12-22 05:04:01.418189+00:00	1	0	0.5	u3b96b60				0	I like the color green.	0.5	1	1	1	10	8	1		United States	93401	59	Male	White	0	44	1
0	6	5	Double_Slit	Results	2020-12-22 05:12:13.981663+00:00	1	0	0.5	u3b96b60				0	I like the color green.	0.5	1	1	1	10	8	1		United States	92602	51	Female	White	0	37	1
0	6	5	Double_Slit	Results	2020-12-22 05:21:29.569301+00:00	1	0	0.5	u3b96b60				0	I like the color green.	0.5	1	2	0		2	1		United States	45331	50	Male	White	0	95	1
0	4	5	Double_Slit	Demographics	2020-12-22 05:31:46.796717+00:00	1	0	0.5	u3b96b60				0	I like the color green.	0.5	1	1	0			0							0	175	1
0	6	5	Double_Slit	Results	2020-12-22 05:52:48.376324+00:00	1	0	0.5	u3b96b60				0	I like the color green.	0.5	1	2	1	7	7	1		United States	06820	25	Female	White	0	13	1
0	6	5	Double_Slit	Results	2020-12-22 07:25:03.857515+00:00	1	0	0.5	u3b96b60				0	I like the color green.	0.5	1	2	1	8	8	1		United States	94541	58	Female	White	0	48	1
0	6	5	Double_Slit	Results	2020-12-22 07:45:16.305210+00:00	1	0	0.5	u3b96b60				0	I like the color green.	0.5	1	1	0		10	1		United States	10004	28	Male	White	0	76	1
0	6	5	Double_Slit	Results	2020-12-22 08:26:31.024775+00:00	1	0	0.5	u3b96b60				0	I like the color green.	0.5	1	2	0		8	1		United States	93720	58	Male	White	0	190	1
0	6	5	Double_Slit	Results	2020-12-22 11:44:06.386930+00:00	1	0	0.5	u3b96b60				0	I like the color green.	0.5	1	1	0		9	1		United States	01085	34	Female	Black or African American	0	90	1

## Sheet: Unmonitored
participant._is_bot	participant._index_in_pages	participant._max_page_index	participant._current_app_name	participant._current_page_name	participant.time_started	participant.visited	participant.payoff	participant.payoff_plus_participation_fee	session.code	session.label	session.experimenter_name	session.comment	session.is_demo	session.config.question	session.config.participation_fee	session.config.real_world_currency_per_point	Double_Slit.1.player.id_in_group	Double_Slit.1.player.monitoring_treatment	Double_Slit.1.player.choice1	Double_Slit.1.player.choice2	Double_Slit.1.player.in_slit	Double_Slit.1.player.in_slit_again	Double_Slit.1.player.country	Double_Slit.1.player.ZIP_code	Double_Slit.1.player.age	Double_Slit.1.player.gender	Double_Slit.1.player.race	Double_Slit.1.player.payoff	Double_Slit.1.group.id_in_subsession	Double_Slit.1.subsession.round_number
0	6	5	Double_Slit	Results	2020-12-10 22:49:15.804731+00:00	1	0	0.5	jsag5vm4				0	I like the color green.	1	0.5	1	0		8	1		United States	37087	24	Male	White	0	1	1
0	6	5	Double_Slit	Results	2020-12-10 23:48:09.164766+00:00	1	0	0.5	hirp696d				0	I like the color green.	1	0.5	2	0		8	1		United States	02861	23	Male	White	0	3	1
0	6	5	Double_Slit	Results	2020-12-11 00:12:53.086563+00:00	1	0	0.5	hirp696d				0	I like the color green.	1	0.5	1	0			0		United States	32303	38	Male	White	0	5	1
0	6	5	Double_Slit	Results	2020-12-11 02:46:35.384737+00:00	1	0	0.5	hirp696d				0	I like the color green.	1	0.5	1	0		10	1		Armenia	72201	35	Female	White	0	6	1
0	6	5	Double_Slit	Results	2020-12-12 00:05:59.307439+00:00	1	0	0.5	wmoycs48				0	I like the color green.	1	0.5	1	0		7	1		United States	02143	27	Male	White	0	5	1
0	6	5	Double_Slit	Results	2020-12-12 00:09:33.657036+00:00	1	0	0.5	wmoycs48				0	I like the color green.	1	0.5	1	0			0		United States	27012	32	Male	White	0	3	1
0	6	5	Double_Slit	Results	2020-12-12 02:50:00.828773+00:00	1	0	0.5	wmoycs48				0	I like the color green.	1	0.5	2	0			0		United States	35613	25	Female	White	0	1	1
0	6	5	Double_Slit	Results	2020-12-12 07:43:00.446503+00:00	1	0	0.5	wmoycs48				0	I like the color green.	1	0.5	1	0			0		United States	93012	55	Female	White	0	4	1
0	6	5	Double_Slit	Results	2020-12-13 21:53:53.740730+00:00	1	0	0.5	rsrfsmhx				0	I like the color green.	1	0.5	2	0			0		United States	94608	32	Male	White	0	15	1
0	6	5	Double_Slit	Results	2020-12-13 22:05:32.524837+00:00	1	0	0.5	rsrfsmhx				0	I like the color green.	1	0.5	1	0		5	1		United States	23805	40	Male	Asian	0	14	1
0	6	5	Double_Slit	Results	2020-12-13 22:22:27.860791+00:00	1	0	0.5	rsrfsmhx				0	I like the color green.	1	0.5	2	0			0		United States	43220	36	Male	White	0	9	1
0	6	5	Double_Slit	Results	2020-12-13 22:41:01.557174+00:00	1	0	0.5	rsrfsmhx				0	I like the color green.	1	0.5	1	0		8	1		United States	29461	35	Male	White	0	24	1
0	6	5	Double_Slit	Results	2020-12-13 22:43:14.257671+00:00	1	0	0.5	rsrfsmhx				0	I like the color green.	1	0.5	2	0		5	1		United States	23334	48	Male	Asian	0	23	1
0	6	5	Double_Slit	Results	2020-12-13 22:47:34.998708+00:00	1	0	0.5	rsrfsmhx				0	I like the color green.	1	0.5	1	0			0		United States	70115	70	Male	White	0	18	1
0	6	5	Double_Slit	Results	2020-12-13 22:52:26.406960+00:00	1	0	0.5	rsrfsmhx				0	I like the color green.	1	0.5	2	0			0		United States	80212	36	Male	White	0	4	1
0	6	5	Double_Slit	Results	2020-12-13 22:55:34.974424+00:00	1	0	0.5	rsrfsmhx				0	I like the color green.	1	0.5	2	0		6	1		United States	10472	55	Female	White	0	17	1
0	6	5	Double_Slit	Results	2020-12-14 00:50:31.751668+00:00	1	0	0.5	rsrfsmhx				0	I like the color green.	1	0.5	1	0			0		United States	30346	30	Male	White	0	13	1
0	6	5	Double_Slit	Results	2020-12-14 01:32:44.835873+00:00	1	0	0.5	rsrfsmhx				0	I like the color green.	1	0.5	2	0			0		United States	77872	41	Female	Hispanic or Latino	0	27	1
0	6	5	Double_Slit	Results	2020-12-14 03:17:44.168247+00:00	1	0	0.5	rsrfsmhx				0	I like the color green.	1	0.5	1	0			0		United States	80249	36	Male	Hispanic or Latino	0	19	1
0	6	5	Double_Slit	Results	2020-12-14 04:06:30.726270+00:00	1	0	0.5	rsrfsmhx				0	I like the color green.	1	0.5	1	0		2	1		United States	23324	32	Male	Asian	0	16	1
0	6	5	Double_Slit	Results	2020-12-14 18:56:23.315480+00:00	1	0	0.5	3a960g32				0	I like the color green.	1	0.5	1	0		5	1		United States	02861	23	Male	White	0	17	1
0	6	5	Double_Slit	Results	2020-12-14 18:56:23.513066+00:00	1	0	0.5	3a960g32				0	I like the color green.	1	0.5	1	0			0		United States	11374	38	Male	Asian	0	50	1
0	6	5	Double_Slit	Results	2020-12-14 18:56:58.746404+00:00	1	0	0.5	3a960g32				0	I like the color green.	1	0.5	2	0			0		United States	38401	51	Female	White	0	45	1
0	6	5	Double_Slit	Results	2020-12-14 18:56:59.953729+00:00	1	0	0.5	3a960g32				0	I like the color green.	1	0.5	2	0		7	1		United States	631001	35	Male	White	0	13	1
0	6	5	Double_Slit	Results	2020-12-14 18:57:47.431867+00:00	1	0	0.5	3a960g32				0	I like the color green.	1	0.5	1	0		7	1		United States	50000	40	Male	Asian	0	20	1
0	6	5	Double_Slit	Results	2020-12-14 18:58:55.129382+00:00	1	0	0.5	3a960g32				0	I like the color green.	1	0.5	2	0		7	1		United States	10018	35	Male	Native American or American Indian	0	16	1
0	6	5	Double_Slit	Results	2020-12-14 18:59:11.653759+00:00	1	0	0.5	3a960g32				0	I like the color green.	1	0.5	1	0			0		United States	75043	30	Female	White	0	41	1
0	6	5	Double_Slit	Results	2020-12-14 19:03:08.915713+00:00	1	0	0.5	3a960g32				0	I like the color green.	1	0.5	1	0		8	1		United States	90201	35	Male	White	0	46	1
0	6	5	Double_Slit	Results	2020-12-14 19:04:10.097134+00:00	1	0	0.5	3a960g32				0	I like the color green.	1	0.5	2	0		4	1		United States	10001	25	Male	White	0	12	1
0	6	5	Double_Slit	Results	2020-12-14 19:23:30.887293+00:00	1	0	0.5	3a960g32				0	I like the color green.	1	0.5	2	0		7	1		United States	23320	44	Female	White	0	34	1
0	6	5	Double_Slit	Results	2020-12-14 19:33:07.158094+00:00	1	0	0.5	3a960g32				0	I like the color green.	1	0.5	1	0		5	1		United States	91505	45	Male	White	0	35	1
0	6	5	Double_Slit	Results	2020-12-14 20:12:20.609848+00:00	1	0	0.5	3a960g32				0	I like the color green.	1	0.5	1	0		8	1		United States	34436	54	Male	White	0	33	1
0	6	5	Double_Slit	Results	2020-12-14 20:18:03.922829+00:00	1	0	0.5	3a960g32				0	I like the color green.	1	0.5	1	0		8	1		United States	14225	32	Male	White	0	36	1
0	6	5	Double_Slit	Results	2020-12-14 20:25:32.681844+00:00	1	0	0.5	3a960g32				0	I like the color green.	1	0.5	1	0		7	1		United States	27043	40	Female	White	0	1	1
0	6	5	Double_Slit	Results	2020-12-14 21:28:24.562122+00:00	1	0	0.5	3a960g32				0	I like the color green.	1	0.5	2	0		3	1		United States	79416	21	Female	White	0	26	1
0	6	5	Double_Slit	Results	2020-12-14 21:28:35.165159+00:00	1	0	0.5	3a960g32				0	I like the color green.	1	0.5	1	0		8	1		United States	95621	30	Female	White	0	5	1
0	5	5	Double_Slit	Results	2020-12-14 21:29:43.098963+00:00	1	0	0.5	3a960g32				0	I like the color green.	1	0.5	1	0		10	1		United States	90201	25	Male	White	0	7	1
0	6	5	Double_Slit	Results	2020-12-14 21:33:12.307481+00:00	1	0	0.5	3a960g32				0	I like the color green.	1	0.5	1	0		4	1		United States	38127	30	Male	Black or African American	0	14	1
0	6	5	Double_Slit	Results	2020-12-14 21:35:53.577982+00:00	1	0	0.5	3a960g32				0	I like the color green.	1	0.5	1	0		10	1		United States	63102	32	Female	Black or African American	0	28	1
0	6	5	Double_Slit	Results	2020-12-14 21:41:30.636902+00:00	1	0	0.5	3a960g32				0	I like the color green.	1	0.5	2	0			0		United States	85746	40	Female	White	0	39	1
0	6	5	Double_Slit	Results	2020-12-14 21:48:01.525415+00:00	1	0	0.5	3a960g32				0	I like the color green.	1	0.5	1	0		10	1		United States	46256	25	Male	White	0	11	1
0	6	5	Double_Slit	Results	2020-12-14 21:50:10.360003+00:00	1	0	0.5	3a960g32				0	I like the color green.	1	0.5	1	0		7	1		United States	45440	32	Male	White	0	37	1
0	6	5	Double_Slit	Results	2020-12-14 22:11:13.468958+00:00	1	0	0.5	3a960g32				0	I like the color green.	1	0.5	2	0		3	1		United States	12801	29	Female	White	0	47	1
0	6	5	Double_Slit	Results	2020-12-14 22:19:10.759738+00:00	1	0	0.5	3a960g32				0	I like the color green.	1	0.5	2	0		7	1		United States	35763	43	Female	White	0	2	1
0	6	5	Double_Slit	Results	2020-12-15 04:37:54.008088+00:00	1	0	0.5	3a960g32				0	I like the color green.	1	0.5	1	0		2	1		United States	95948	28	Male	White	0	9	1
0	6	5	Double_Slit	Results	2020-12-15 17:05:58.641948+00:00	1	0	0.5	chx0hdyo				0	I like the color green.	1	0.5	2	0		5	1		United States	32003	25	Male	White	0	87	1
0	6	5	Double_Slit	Results	2020-12-15 17:06:17.370864+00:00	1	0	0.5	chx0hdyo				0	I like the color green.	1	0.5	1	0		5	1		United States	98122	33	Female	White	0	37	1
0	6	5	Double_Slit	Results	2020-12-15 17:06:32.199064+00:00	1	0	0.5	chx0hdyo				0	I like the color green.	1	0.5	2	0		7	1		United States	32301	37	Female	Asian	0	29	1
0	6	5	Double_Slit	Results	2020-12-15 17:06:44.205806+00:00	1	0	0.5	chx0hdyo				0	I like the color green.	1	0.5	2	0		9	1		United States	40504	35	Male	White	0	77	1
0	6	5	Double_Slit	Results	2020-12-15 17:06:55.803144+00:00	1	0	0.5	chx0hdyo				0	I like the color green.	1	0.5	1	0		5	1		United States	10001	35	Male	White	0	52	1
0	6	5	Double_Slit	Results	2020-12-15 17:09:21.728227+00:00	1	0	0.5	chx0hdyo				0	I like the color green.	1	0.5	2	0		7	1		United States	48307	36	Female	White	0	88	1
0	6	5	Double_Slit	Results	2020-12-15 17:09:39.870465+00:00	1	0	0.5	chx0hdyo				0	I like the color green.	1	0.5	1	0		4	1		United States	06905	25	Female	White	0	43	1
0	6	5	Double_Slit	Results	2020-12-15 17:10:34.798787+00:00	1	0	0.5	chx0hdyo				0	I like the color green.	1	0.5	1	0		5	1		United States	78669	53	Male	White	0	61	1
0	6	5	Double_Slit	Results	2020-12-15 17:10:52.530061+00:00	1	0	0.5	chx0hdyo				0	I like the color green.	1	0.5	1	0		8	1		United States	73115	37	Male	White	0	66	1
0	6	5	Double_Slit	Results	2020-12-15 17:13:22.848670+00:00	1	0	0.5	chx0hdyo				0	I like the color green.	1	0.5	1	0		2	1		United States	23805	40	Male	Asian	0	18	1
0	6	5	Double_Slit	Results	2020-12-15 17:13:56.109425+00:00	1	0	0.5	chx0hdyo				0	I like the color green.	1	0.5	1	0		10	1		United States	06906	31	Female	Black or African American	0	51	1
0	6	5	Double_Slit	Results	2020-12-15 17:14:13.096791+00:00	1	0	0.5	chx0hdyo				0	I like the color green.	1	0.5	2	0		7	1		United States	35209	35	Male	White	0	90	1
0	6	5	Double_Slit	Results	2020-12-15 17:14:17.416718+00:00	1	0	0.5	chx0hdyo				0	I like the color green.	1	0.5	2	0		1	1		United States	60463	39	Female	White	0	63	1
0	6	5	Double_Slit	Results	2020-12-15 17:15:19.854853+00:00	1	0	0.5	chx0hdyo				0	I like the color green.	1	0.5	2	0		2	1		United States	92808	28	Male	White	0	32	1
0	6	5	Double_Slit	Results	2020-12-15 17:16:05.964907+00:00	1	0	0.5	chx0hdyo				0	I like the color green.	1	0.5	2	0		8	1		United States	85035	48	Female	White	0	70	1
0	5	5	Double_Slit	Results	2020-12-15 17:17:27.857431+00:00	1	0	0.5	chx0hdyo				0	I like the color green.	1	0.5	2	0		5	1		United States	06902	25	Female	White	0	50	1
0	6	5	Double_Slit	Results	2020-12-15 17:18:32.927998+00:00	1	0	0.5	chx0hdyo				0	I like the color green.	1	0.5	2	0			0		United States	24055	37	Male	White	0	83	1
0	5	5	Double_Slit	Results	2020-12-15 17:21:06.776547+00:00	1	0	0.5	chx0hdyo				0	I like the color green.	1	0.5	1	0			0		United States	23325	30	Female	White	0	72	1
0	6	5	Double_Slit	Results	2020-12-15 17:21:33.602118+00:00	1	0	0.5	chx0hdyo				0	I like the color green.	1	0.5	2	0			0		United States	48858	58	Female	White	0	46	1
0	6	5	Double_Slit	Results	2020-12-15 17:26:39.093090+00:00	1	0	0.5	chx0hdyo				0	I like the color green.	1	0.5	1	0		10	1		United States	77904	27	Female	White	0	45	1
0	6	5	Double_Slit	Results	2020-12-15 17:30:49.242496+00:00	1	0	0.5	chx0hdyo				0	I like the color green.	1	0.5	1	0		8	1		United States	73651	57	Male	White	0	60	1
0	5	5	Double_Slit	Results	2020-12-15 17:34:31.251375+00:00	1	0	0.5	chx0hdyo				0	I like the color green.	1	0.5	2	0		8	1		United States	11001	43	Male	White	0	14	1
0	6	5	Double_Slit	Results	2020-12-15 17:34:38.642177+00:00	1	0	0.5	chx0hdyo				0	I like the color green.	1	0.5	2	0		5	1		United States	90231	33	Female	White	0	81	1
0	6	5	Double_Slit	Results	2020-12-15 17:35:09.751368+00:00	1	0	0.5	chx0hdyo				0	I like the color green.	1	0.5	2	0		5	1		United States	90805	33	Male	White	0	85	1
0	6	5	Double_Slit	Results	2020-12-15 17:39:02.165285+00:00	1	0	0.5	chx0hdyo				0	I like the color green.	1	0.5	1	0		5	1		United States	14608	35	Female	White	0	26	1
0	6	5	Double_Slit	Results	2020-12-15 17:39:18.008356+00:00	1	0	0.5	chx0hdyo				0	I like the color green.	1	0.5	1	0			0		United States	33406	68	Female	White	0	11	1
0	6	5	Double_Slit	Results	2020-12-15 17:43:50.806911+00:00	1	0	0.5	chx0hdyo				0	I like the color green.	1	0.5	2	0		2	1		United States	980062	29	Female	White	0	36	1
0	6	5	Double_Slit	Results	2020-12-15 17:48:31.678763+00:00	1	0	0.5	chx0hdyo				0	I like the color green.	1	0.5	2	0		5	1		United States	10304	34	Male	White	0	1	1
0	6	5	Double_Slit	Results	2020-12-15 17:50:19.497098+00:00	1	0	0.5	chx0hdyo				0	I like the color green.	1	0.5	2	0			0		United States	98058	30	Male	White	0	97	1
0	6	5	Double_Slit	Results	2020-12-15 17:50:26.541553+00:00	1	0	0.5	chx0hdyo				0	I like the color green.	1	0.5	1	0			0		United States	14215	46	Male	Black or African American	0	39	1
0	6	5	Double_Slit	Results	2020-12-15 17:54:10.487386+00:00	1	0	0.5	chx0hdyo				0	I like the color green.	1	0.5	2	0		7	1		United States	55303	25	Male	White	0	13	1
0	6	5	Double_Slit	Results	2020-12-15 17:59:05.634320+00:00	1	0	0.5	chx0hdyo				0	I like the color green.	1	0.5	2	0		10	1		United States	60634	41	Male	White	0	22	1
0	6	5	Double_Slit	Results	2020-12-15 18:02:30.680477+00:00	1	0	0.5	chx0hdyo				0	I like the color green.	1	0.5	2	0			0		United States	10025	36	Male	Asian	0	15	1
0	6	5	Double_Slit	Results	2020-12-15 18:02:32.362230+00:00	1	0	0.5	chx0hdyo				0	I like the color green.	1	0.5	2	0		9	1		United States	19312	31	Male	Hispanic or Latino	0	19	1
0	6	5	Double_Slit	Results	2020-12-15 18:04:50.475274+00:00	1	0	0.5	chx0hdyo				0	I like the color green.	1	0.5	2	0		8	1		United States	77060	27	Female	Decline to Answer	0	84	1
0	6	5	Double_Slit	Results	2020-12-15 18:09:54.180355+00:00	1	0	0.5	chx0hdyo				0	I like the color green.	1	0.5	1	0		2	1		United States	11234	58	Female	White	0	24	1
0	6	5	Double_Slit	Results	2020-12-15 18:11:08.948923+00:00	1	0	0.5	chx0hdyo				0	I like the color green.	1	0.5	2	0		6	1		United States	55111	33	Male	White	0	17	1
0	6	5	Double_Slit	Results	2020-12-15 18:14:11.971847+00:00	1	0	0.5	chx0hdyo				0	I like the color green.	1	0.5	2	0			0		United States	03263	43	Male	White	0	16	1
0	6	5	Double_Slit	Results	2020-12-15 18:18:36.982365+00:00	1	0	0.5	chx0hdyo				0	I like the color green.	1	0.5	1	0		8	1		United States	43213	30	Male	White	0	56	1
0	6	5	Double_Slit	Results	2020-12-15 18:22:37.428068+00:00	1	0	0.5	chx0hdyo				0	I like the color green.	1	0.5	2	0		7	1		United States	94609	36	Female	White	0	58	1
0	6	5	Double_Slit	Results	2020-12-15 19:12:34.572448+00:00	1	0	0.5	chx0hdyo				0	I like the color green.	1	0.5	1	0		3	1		United States	33010	29	Male	White	0	59	1
0	6	5	Double_Slit	Results	2020-12-15 19:17:20.717753+00:00	1	0	0.5	chx0hdyo				0	I like the color green.	1	0.5	1	0			0		United States	19403	38	Male	White	0	64	1
0	6	5	Double_Slit	Results	2020-12-15 19:27:56.332596+00:00	1	0	0.5	chx0hdyo				0	I like the color green.	1	0.5	1	0		8	1		United States	74869	27	Male	Native American or American Indian	0	96	1
0	6	5	Double_Slit	Results	2020-12-15 19:47:52.850181+00:00	1	0	0.5	chx0hdyo				0	I like the color green.	1	0.5	2	0			0		United States	77005	32	Male	White	0	27	1
0	6	5	Double_Slit	Results	2020-12-15 20:07:15.014101+00:00	1	0	0.5	chx0hdyo				0	I like the color green.	1	0.5	2	0		7	1		United States	63139	48	Female	White	0	62	1
0	6	5	Double_Slit	Results	2020-12-15 20:09:09.342000+00:00	1	0	0.5	chx0hdyo				0	I like the color green.	1	0.5	2	0		8	1		United States	77055	37	Male	White	0	30	1
0	6	5	Double_Slit	Results	2020-12-15 20:11:13.350381+00:00	1	0	0.5	chx0hdyo				0	I like the color green.	1	0.5	1	0		8	1		United States	70517	42	Male	White	0	49	1
0	6	5	Double_Slit	Results	2020-12-15 20:11:26.593375+00:00	1	0	0.5	chx0hdyo				0	I like the color green.	1	0.5	2	0		7	1		United States	07052	39	Male	White	0	99	1
0	6	5	Double_Slit	Results	2020-12-15 20:55:34.057505+00:00	1	0	0.5	chx0hdyo				0	I like the color green.	1	0.5	2	0		6	1		United States	44411	30	Male	White	0	20	1
0	6	5	Double_Slit	Results	2020-12-15 21:23:51.900417+00:00	1	0	0.5	chx0hdyo				0	I like the color green.	1	0.5	1	0		4	1		United States	10001	30	Male	Native American or American Indian	0	67	1
0	6	5	Double_Slit	Results	2020-12-15 22:29:24.407297+00:00	1	0	0.5	chx0hdyo				0	I like the color green.	1	0.5	2	0			0		United States	47130	57	Male	White	0	6	1
0	6	5	Double_Slit	Results	2020-12-15 23:17:07.008361+00:00	1	0	0.5	chx0hdyo				0	I like the color green.	1	0.5	1	0		7	1		United States	60152	33	Male	Asian	0	92	1
0	6	5	Double_Slit	Results	2020-12-15 23:50:33.070018+00:00	1	0	0.5	chx0hdyo				0	I like the color green.	1	0.5	2	0			0		United States	48184	31	Male	White	0	71	1
0	6	5	Double_Slit	Results	2020-12-17 00:58:29.283871+00:00	1	0	0.5	3xxujf2j				0	I like the color green.	1	0.5	1	0		2	1		United States	20910	34	Male	Asian	0	7	1
0	6	5	Double_Slit	Results	2020-12-17 00:58:32.189331+00:00	1	0	0.5	3xxujf2j				0	I like the color green.	1	0.5	1	0			0		United States	46237	28	Female	White	0	138	1
0	6	5	Double_Slit	Results	2020-12-17 00:58:32.213600+00:00	1	0	0.5	3xxujf2j				0	I like the color green.	1	0.5	2	0		2	1		United States	60188	26	Male	Asian	0	27	1
0	6	5	Double_Slit	Results	2020-12-17 00:58:35.693777+00:00	1	0	0.5	3xxujf2j				0	I like the color green.	1	0.5	2	0		2	1		United States	32304	26	Female	Black or African American	0	136	1
0	6	5	Double_Slit	Results	2020-12-17 00:58:39.331017+00:00	1	0	0.5	3xxujf2j				0	I like the color green.	1	0.5	2	0		10	1		United States	35217	61	Female	Black or African American	0	68	1
0	6	5	Double_Slit	Results	2020-12-17 00:58:44.215670+00:00	1	0	0.5	3xxujf2j				0	I like the color green.	1	0.5	2	0		8	1		United States	79936	24	Female	White	0	69	1
0	6	5	Double_Slit	Results	2020-12-17 00:58:46.058556+00:00	1	0	0.5	3xxujf2j				0	I like the color green.	1	0.5	2	0			0		United States	20009	32	Male	White	0	62	1
0	6	5	Double_Slit	Results	2020-12-17 00:58:46.241581+00:00	1	0	0.5	3xxujf2j				0	I like the color green.	1	0.5	1	0		8	1		United States	63109	25	Female	Asian	0	71	1
0	6	5	Double_Slit	Results	2020-12-17 00:58:46.756282+00:00	1	0	0.5	3xxujf2j				0	I like the color green.	1	0.5	2	0		8	1		United States	28214	29	Male	White	0	170	1
0	6	5	Double_Slit	Results	2020-12-17 00:58:48.542805+00:00	1	0	0.5	3xxujf2j				0	I like the color green.	1	0.5	1	0		7	1		United States	46064	43	Male	White	0	78	1
0	6	5	Double_Slit	Results	2020-12-17 00:58:48.663250+00:00	1	0	0.5	3xxujf2j				0	I like the color green.	1	0.5	2	0			0		United States	28673	36	Male	White	0	157	1
0	6	5	Double_Slit	Results	2020-12-17 00:58:50.385512+00:00	1	0	0.5	3xxujf2j				0	I like the color green.	1	0.5	2	0		8	1		United States	91016	56	Female	White	0	188	1
0	6	5	Double_Slit	Results	2020-12-17 00:58:53.007562+00:00	1	0	0.5	3xxujf2j				0	I like the color green.	1	0.5	1	0		3	1		United States	85119	37	Male	White	0	191	1
0	6	5	Double_Slit	Results	2020-12-17 00:58:54.453121+00:00	1	0	0.5	3xxujf2j				0	I like the color green.	1	0.5	1	0		7	1		United States	33441	35	Female	White	0	200	1
0	6	5	Double_Slit	Results	2020-12-17 00:58:57.327579+00:00	1	0	0.5	3xxujf2j				0	I like the color green.	1	0.5	2	0		8	1		United States	29461	33	Male	Asian	0	9	1
0	6	5	Double_Slit	Results	2020-12-17 00:59:01.264995+00:00	1	0	0.5	3xxujf2j				0	I like the color green.	1	0.5	1	0			0		United States	21230-3615	26	Male	White	0	192	1
0	6	5	Double_Slit	Results	2020-12-17 00:59:01.995618+00:00	1	0	0.5	3xxujf2j				0	I like the color green.	1	0.5	2	0		3	1		Canada	T2P4W3	50	Female	White	0	96	1
0	6	5	Double_Slit	Results	2020-12-17 00:59:07.869207+00:00	1	0	0.5	3xxujf2j				0	I like the color green.	1	0.5	2	0			0		United States	53029	39	Female	White	0	20	1
0	6	5	Double_Slit	Results	2020-12-17 00:59:08.915479+00:00	1	0	0.5	3xxujf2j				0	I like the color green.	1	0.5	1	0		7	1		United States	90254	39	Male	White	0	63	1
0	6	5	Double_Slit	Results	2020-12-17 00:59:14.413664+00:00	1	0	0.5	3xxujf2j				0	I like the color green.	1	0.5	2	0		8	1		United States	46037	29	Female	White	0	190	1
0	6	5	Double_Slit	Results	2020-12-17 00:59:22.543157+00:00	1	0	0.5	3xxujf2j				0	I like the color green.	1	0.5	1	0		8	1		Canada	V5N 4H8	34	Male	Asian	0	80	1
0	6	5	Double_Slit	Results	2020-12-17 00:59:24.286067+00:00	1	0	0.5	3xxujf2j				0	I like the color green.	1	0.5	1	0			0		United States	45039	34	Male	White	0	99	1
0	6	5	Double_Slit	Results	2020-12-17 00:59:29.732105+00:00	1	0	0.5	3xxujf2j				0	I like the color green.	1	0.5	1	0			0		United States	23508	35	Male	Black or African American	0	143	1
0	6	5	Double_Slit	Results	2020-12-17 00:59:32.116711+00:00	1	0	0.5	3xxujf2j				0	I like the color green.	1	0.5	1	0		8	1		United States	20785	55	Female	Black or African American	0	67	1
0	6	5	Double_Slit	Results	2020-12-17 00:59:35.084310+00:00	1	0	0.5	3xxujf2j				0	I like the color green.	1	0.5	2	0			0		United States	74012	27	Male	White	0	148	1
0	6	5	Double_Slit	Results	2020-12-17 00:59:36.366789+00:00	1	0	0.5	3xxujf2j				0	I like the color green.	1	0.5	1	0		10	1		United States	100023	24	Female	White	0	134	1
0	6	5	Double_Slit	Results	2020-12-17 01:00:03.661945+00:00	1	0	0.5	3xxujf2j				0	I like the color green.	1	0.5	1	0		7	1		United States	35224	26	Female	White	0	12	1
0	6	5	Double_Slit	Results	2020-12-17 01:00:19.068670+00:00	1	0	0.5	3xxujf2j				0	I like the color green.	1	0.5	1	0		3	1		United States	20003	33	Male	White	0	87	1
0	6	5	Double_Slit	Results	2020-12-17 01:00:32.291210+00:00	1	0	0.5	3xxujf2j				0	I like the color green.	1	0.5	1	0		9	1		United States	06902	25	Male	White	0	198	1
0	6	5	Double_Slit	Results	2020-12-17 01:00:37.528581+00:00	1	0	0.5	3xxujf2j				0	I like the color green.	1	0.5	1	0		8	1		United States	91352	40	Female	White	0	40	1
0	6	5	Double_Slit	Results	2020-12-17 01:00:58.505183+00:00	1	0	0.5	3xxujf2j				0	I like the color green.	1	0.5	2	0		6	1		United States	20003	37	Female	White	0	193	1
0	6	5	Double_Slit	Results	2020-12-17 01:01:27.257671+00:00	1	0	0.5	3xxujf2j				0	I like the color green.	1	0.5	1	0		8	1		United States	93610	38	Male	White	0	53	1
0	6	5	Double_Slit	Results	2020-12-17 01:01:33.857352+00:00	1	0	0.5	3xxujf2j				0	I like the color green.	1	0.5	2	0		3	1		United States	20003	28	Female	White	0	77	1
0	6	5	Double_Slit	Results	2020-12-17 01:02:28.216582+00:00	1	0	0.5	3xxujf2j				0	I like the color green.	1	0.5	1	0		7	1		United States	57701	31	Male	White	0	18	1
0	6	5	Double_Slit	Results	2020-12-17 01:03:21.027216+00:00	1	0	0.5	3xxujf2j				0	I like the color green.	1	0.5	2	0		10	1		United States	73115	35	Male	White	0	25	1
0	6	5	Double_Slit	Results	2020-12-17 01:03:51.718642+00:00	1	0	0.5	3xxujf2j				0	I like the color green.	1	0.5	2	0		8	1		United States	83301	42	Male	White	0	10	1
0	6	5	Double_Slit	Results	2020-12-17 01:03:52.656176+00:00	1	0	0.5	3xxujf2j				0	I like the color green.	1	0.5	2	0			0		United States	21213	26	Male	White	0	5	1
0	6	5	Double_Slit	Results	2020-12-17 01:04:57.874944+00:00	1	0	0.5	3xxujf2j				0	I like the color green.	1	0.5	1	0		2	1		United States	79912	26	Female	Hispanic or Latino	0	65	1
0	6	5	Double_Slit	Results	2020-12-17 01:05:48.926836+00:00	1	0	0.5	3xxujf2j				0	I like the color green.	1	0.5	2	0		8	1		United States	91206	47	Male	White	0	184	1
0	6	5	Double_Slit	Results	2020-12-17 01:06:15.158733+00:00	1	0	0.5	3xxujf2j				0	I like the color green.	1	0.5	1	0		8	1		United States	90017	65	Male	White	0	24	1
0	6	5	Double_Slit	Results	2020-12-17 01:06:16.375394+00:00	1	0	0.5	3xxujf2j				0	I like the color green.	1	0.5	2	0		10	1		United States	94080	55	Male	White	0	32	1
0	6	5	Double_Slit	Results	2020-12-17 01:06:28.011715+00:00	1	0	0.5	3xxujf2j				0	I like the color green.	1	0.5	2	0		8	1		United States	92802	52	Male	White	0	94	1
0	6	5	Double_Slit	Results	2020-12-17 01:06:30.989966+00:00	1	0	0.5	3xxujf2j				0	I like the color green.	1	0.5	1	0		8	1		United States	94134	64	Male	White	0	92	1
0	6	5	Double_Slit	Results	2020-12-17 01:06:45.389744+00:00	1	0	0.5	3xxujf2j				0	I like the color green.	1	0.5	2	0		3	1		Mongolia	58554	36	Male	Asian	0	86	1
0	6	5	Double_Slit	Results	2020-12-17 01:06:58.794500+00:00	1	0	0.5	3xxujf2j				0	I like the color green.	1	0.5	2	0			0		Honduras	37601	36	Male	White	0	155	1
0	6	5	Double_Slit	Results	2020-12-17 01:07:00.097089+00:00	1	0	0.5	3xxujf2j				0	I like the color green.	1	0.5	1	0			0		United States	33901	58	Female	Hispanic or Latino	0	90	1
0	6	5	Double_Slit	Results	2020-12-17 01:07:19.458672+00:00	1	0	0.5	3xxujf2j				0	I like the color green.	1	0.5	2	0		8	1		United States	92802	52	Female	White	0	169	1
0	6	5	Double_Slit	Results	2020-12-17 01:07:51.897772+00:00	1	0	0.5	3xxujf2j				0	I like the color green.	1	0.5	1	0		2	1		United States	94513	28	Male	White	0	153	1
0	6	5	Double_Slit	Results	2020-12-17 01:08:52.666892+00:00	1	0	0.5	3xxujf2j				0	I like the color green.	1	0.5	1	0			0		United States	45429	27	Male	White	0	55	1
0	6	5	Double_Slit	Results	2020-12-17 01:09:17.745134+00:00	1	0	0.5	3xxujf2j				0	I like the color green.	1	0.5	1	0		5	1		United States	91505	45	Male	White	0	49	1
0	6	5	Double_Slit	Results	2020-12-17 01:09:25.576513+00:00	1	0	0.5	3xxujf2j				0	I like the color green.	1	0.5	1	0		7	1		United States	85051	35	Male	Hispanic or Latino	0	103	1
0	6	5	Double_Slit	Results	2020-12-17 01:09:51.708375+00:00	1	0	0.5	3xxujf2j				0	I like the color green.	1	0.5	2	0		8	1		United States	76006	27	Male	Black or African American	0	51	1
0	5	5	Double_Slit	Results	2020-12-17 01:10:30.518824+00:00	1	0	0.5	3xxujf2j				0	I like the color green.	1	0.5	1	0		8	1		United States	90231	31	Male	Native American or American Indian	0	115	1
0	6	5	Double_Slit	Results	2020-12-17 01:10:37.850318+00:00	1	0	0.5	3xxujf2j				0	I like the color green.	1	0.5	1	0			0		United States	06514	37	Male	Hispanic or Latino	0	185	1
0	6	5	Double_Slit	Results	2020-12-17 01:11:16.165845+00:00	1	0	0.5	3xxujf2j				0	I like the color green.	1	0.5	1	0		7	1		United States	18104	39	Male	White	0	135	1
0	6	5	Double_Slit	Results	2020-12-17 01:13:38.040466+00:00	1	0	0.5	3xxujf2j				0	I like the color green.	1	0.5	1	0			0		Nepal	44017	47	Decline to Answer	Asian	0	84	1
0	6	5	Double_Slit	Results	2020-12-17 01:13:58.009981+00:00	1	0	0.5	3xxujf2j				0	I like the color green.	1	0.5	2	0		8	1		United States	06902	34	Female	White	0	37	1
0	5	5	Double_Slit	Results	2020-12-17 01:14:35.058061+00:00	1	0	0.5	3xxujf2j				0	I like the color green.	1	0.5	2	0		9	1		United States	93710	62	Female	White	0	161	1
0	6	5	Double_Slit	Results	2020-12-17 01:15:07.650015+00:00	1	0	0.5	3xxujf2j				0	I like the color green.	1	0.5	1	0			0		United States	66606	48	Female	Mixed race	0	159	1
0	6	5	Double_Slit	Results	2020-12-17 01:16:48.128473+00:00	1	0	0.5	3xxujf2j				0	I like the color green.	1	0.5	2	0		9	1		United States	40504	35	Male	White	0	122	1
0	6	5	Double_Slit	Results	2020-12-17 01:18:14.160613+00:00	1	0	0.5	3xxujf2j				0	I like the color green.	1	0.5	2	0		8	1		United States	26525	45	Female	White	0	129	1
0	6	5	Double_Slit	Results	2020-12-17 01:18:37.090473+00:00	1	0	0.5	3xxujf2j				0	I like the color green.	1	0.5	1	0		9	1		United States	99501	30	Male	Black or African American	0	22	1
0	6	5	Double_Slit	Results	2020-12-17 01:19:30.212135+00:00	1	0	0.5	3xxujf2j				0	I like the color green.	1	0.5	1	0		3	1		United States	18976	36	Male	Black or African American	0	85	1
0	6	5	Double_Slit	Results	2020-12-17 01:28:45.931405+00:00	1	0	0.5	3xxujf2j				0	I like the color green.	1	0.5	2	0		8	1		United States	90023	49	Male	White	0	14	1
0	6	5	Double_Slit	Results	2020-12-17 01:29:33.096302+00:00	1	0	0.5	3xxujf2j				0	I like the color green.	1	0.5	1	0		8	1		United States	53110	24	Male	White	0	132	1
0	6	5	Double_Slit	Results	2020-12-17 01:31:24.088596+00:00	1	0	0.5	3xxujf2j				0	I like the color green.	1	0.5	2	0		5	1		United States	97479	63	Male	White	0	133	1
0	6	5	Double_Slit	Results	2020-12-17 01:32:11.697154+00:00	1	0	0.5	3xxujf2j				0	I like the color green.	1	0.5	1	0		6	1		United States	77070	37	Male	Hispanic or Latino	0	108	1
0	6	5	Double_Slit	Results	2020-12-17 01:33:31.617226+00:00	1	0	0.5	3xxujf2j				0	I like the color green.	1	0.5	1	0		5	1		United States	32763	34	Male	White	0	116	1
0	5	5	Double_Slit	Results	2020-12-17 01:36:47.938309+00:00	1	0	0.5	3xxujf2j				0	I like the color green.	1	0.5	2	0		9	1		United States	90221	56	Male	White	0	21	1
0	6	5	Double_Slit	Results	2020-12-17 01:41:04.505875+00:00	1	0	0.5	3xxujf2j				0	I like the color green.	1	0.5	2	0		5	1		United States	20748	55	Male	White	0	142	1
0	6	5	Double_Slit	Results	2020-12-17 01:50:01.744247+00:00	1	0	0.5	3xxujf2j				0	I like the color green.	1	0.5	1	0		7	1		United States	43065	36	Male	White	0	44	1
0	6	5	Double_Slit	Results	2020-12-17 01:50:50.028525+00:00	1	0	0.5	3xxujf2j				0	I like the color green.	1	0.5	2	0		7	1		United States	07801	37	Male	White	0	127	1
0	6	5	Double_Slit	Results	2020-12-17 01:56:40.013702+00:00	1	0	0.5	3xxujf2j				0	I like the color green.	1	0.5	2	0		3	1		United States	10308	67	Male	White	0	45	1
0	6	5	Double_Slit	Results	2020-12-17 01:57:13.680283+00:00	1	0	0.5	3xxujf2j				0	I like the color green.	1	0.5	1	0			0		United States	06101	33	Male	White	0	34	1
0	6	5	Double_Slit	Results	2020-12-17 02:01:16.122759+00:00	1	0	0.5	3xxujf2j				0	I like the color green.	1	0.5	1	0		7	1		United States	85225	31	Male	Black or African American	0	110	1
0	6	5	Double_Slit	Results	2020-12-17 02:02:02.056588+00:00	1	0	0.5	3xxujf2j				0	I like the color green.	1	0.5	1	0		2	1		United States	92808	28	Male	White	0	39	1
0	6	5	Double_Slit	Results	2020-12-17 02:05:27.017621+00:00	1	0	0.5	3xxujf2j				0	I like the color green.	1	0.5	2	0		2	1		United States	60438	29	Male	White	0	66	1
0	6	5	Double_Slit	Results	2020-12-17 02:05:44.406794+00:00	1	0	0.5	3xxujf2j				0	I like the color green.	1	0.5	1	0		8	1		United States	95123	36	Male	White	0	64	1
0	6	5	Double_Slit	Results	2020-12-17 02:06:20.145584+00:00	1	0	0.5	3xxujf2j				0	I like the color green.	1	0.5	2	0			0		United States	97322	33	Male	White	0	109	1
0	6	5	Double_Slit	Results	2020-12-17 02:12:55.671609+00:00	1	0	0.5	3xxujf2j				0	I like the color green.	1	0.5	1	0			0		United States	54311	39	Male	White	0	125	1
0	6	5	Double_Slit	Results	2020-12-17 02:19:03.710070+00:00	1	0	0.5	3xxujf2j				0	I like the color green.	1	0.5	1	0			0		United States	90260	42	Male	Hispanic or Latino	0	52	1
0	6	5	Double_Slit	Results	2020-12-17 02:21:48.000425+00:00	1	0	0.5	3xxujf2j				0	I like the color green.	1	0.5	2	0		7	1		United States	46408	30	Male	White	0	28	1
0	6	5	Double_Slit	Results	2020-12-17 02:27:18.374919+00:00	1	0	0.5	3xxujf2j				0	I like the color green.	1	0.5	1	0			0		United States	30157	50	Female	White	0	149	1
0	6	5	Double_Slit	Results	2020-12-17 02:31:47.839634+00:00	1	0	0.5	3xxujf2j				0	I like the color green.	1	0.5	2	0			0		United States	85381	58	Female	White	0	61	1
0	6	5	Double_Slit	Results	2020-12-17 02:35:13.269885+00:00	1	0	0.5	3xxujf2j				0	I like the color green.	1	0.5	2	0		2	1		United States	92410	30	Female	White	0	144	1
0	5	5	Double_Slit	Results	2020-12-17 02:35:52.434681+00:00	1	0	0.5	3xxujf2j				0	I like the color green.	1	0.5	1	0			0		United States	23324	30	Female	Black or African American	0	1	1
0	6	5	Double_Slit	Results	2020-12-17 02:35:55.432451+00:00	1	0	0.5	3xxujf2j				0	I like the color green.	1	0.5	2	0			0		United States	15469	38	Male	White	0	42	1
0	6	5	Double_Slit	Results	2020-12-17 02:44:19.489808+00:00	1	0	0.5	3xxujf2j				0	I like the color green.	1	0.5	2	0		7	1		United States	94590	46	Male	White	0	178	1
0	6	5	Double_Slit	Results	2020-12-17 02:48:31.205930+00:00	1	0	0.5	3xxujf2j				0	I like the color green.	1	0.5	2	0		6	1		United States	60189	52	Male	White	0	158	1
0	6	5	Double_Slit	Results	2020-12-17 02:49:27.389393+00:00	1	0	0.5	3xxujf2j				0	I like the color green.	1	0.5	2	0		6	1		United States	28080	34	Male	White	0	167	1
0	6	5	Double_Slit	Results	2020-12-17 02:51:02.282643+00:00	1	0	0.5	3xxujf2j				0	I like the color green.	1	0.5	2	0		8	1		United States	19023	26	Female	Hispanic or Latino	0	3	1
0	6	5	Double_Slit	Results	2020-12-17 02:55:30.802501+00:00	1	0	0.5	3xxujf2j				0	I like the color green.	1	0.5	2	0			0		United States	35613	25	Female	White	0	43	1
0	6	5	Double_Slit	Results	2020-12-17 03:31:59.444541+00:00	1	0	0.5	3xxujf2j				0	I like the color green.	1	0.5	1	0			0		United States	91766	36	Male	Asian	0	31	1
0	6	5	Double_Slit	Results	2020-12-17 03:45:53.591333+00:00	1	0	0.5	3xxujf2j				0	I like the color green.	1	0.5	2	0			0		United States	19317	49	Female	White	0	97	1
0	6	5	Double_Slit	Results	2020-12-17 03:55:50.627241+00:00	1	0	0.5	3xxujf2j				0	I like the color green.	1	0.5	1	0		8	1		United States	60439	33	Male	White	0	165	1
0	6	5	Double_Slit	Results	2020-12-17 03:59:34.461339+00:00	1	0	0.5	3xxujf2j				0	I like the color green.	1	0.5	1	0			0		United States	98208	30	Female	Black or African American	0	130	1
0	6	5	Double_Slit	Results	2020-12-17 03:59:52.885631+00:00	1	0	0.5	3xxujf2j				0	I like the color green.	1	0.5	1	0		7	1		United States	91801	32	Male	Asian	0	119	1
0	6	5	Double_Slit	Results	2020-12-17 04:00:06.083798+00:00	1	0	0.5	3xxujf2j				0	I like the color green.	1	0.5	1	0		3	1		United States	73106	47	Male	White	0	81	1
0	6	5	Double_Slit	Results	2020-12-17 04:00:30.513462+00:00	1	0	0.5	3xxujf2j				0	I like the color green.	1	0.5	2	0		9	1		United States	20781	44	Female	White	0	177	1
0	6	5	Double_Slit	Results	2020-12-17 04:01:55.161850+00:00	1	0	0.5	3xxujf2j				0	I like the color green.	1	0.5	2	0		8	1		United States	11234	58	Female	White	0	172	1
0	6	5	Double_Slit	Results	2020-12-17 04:02:36.563370+00:00	1	0	0.5	3xxujf2j				0	I like the color green.	1	0.5	2	0		4	1		United States	10472	55	Female	White	0	150	1
0	6	5	Double_Slit	Results	2020-12-17 04:15:19.069864+00:00	1	0	0.5	3xxujf2j				0	I like the color green.	1	0.5	2	0		8	1		United States	75236	29	Male	Hispanic or Latino	0	46	1
0	6	5	Double_Slit	Results	2020-12-17 04:18:36.428116+00:00	1	0	0.5	3xxujf2j				0	I like the color green.	1	0.5	1	0		8	1		United States	95129	58	Female	Native American or American Indian	0	168	1
0	6	5	Double_Slit	Results	2020-12-17 04:21:53.730235+00:00	1	0	0.5	3xxujf2j				0	I like the color green.	1	0.5	2	0		8	1		United States	19012	30	Male	Asian	0	131	1
0	6	5	Double_Slit	Results	2020-12-17 06:30:45.045773+00:00	1	0	0.5	3xxujf2j				0	I like the color green.	1	0.5	2	0		8	1		United States	39104	30	Male	Black or African American	0	118	1
0	6	5	Double_Slit	Results	2020-12-22 01:22:19.421721+00:00	1	0	0.5	u3b96b60				0	I like the color green.	1	0.5	1	0			0		United States	28390	26	Female	White	0	28	1
0	5	5	Double_Slit	Results	2020-12-22 01:22:31.695317+00:00	1	0	0.5	u3b96b60				0	I like the color green.	1	0.5	1	0		7	1		United States	91016	56	Female	White	0	172	1
0	5	5	Double_Slit	Results	2020-12-22 01:22:31.991719+00:00	1	0	0.5	u3b96b60				0	I like the color green.	1	0.5	1	0			0		United States	76262	23	Female	White	0	77	1
0	5	5	Double_Slit	Results	2020-12-22 01:22:35.790929+00:00	1	0	0.5	u3b96b60				0	I like the color green.	1	0.5	2	0		7	1		Canada	T6W1N3	34	Male	Asian	0	127	1
0	6	5	Double_Slit	Results	2020-12-22 01:22:41.931724+00:00	1	0	0.5	u3b96b60				0	I like the color green.	1	0.5	1	0		3	1		United States	41042	31	Female	White	0	111	1
0	6	5	Double_Slit	Results	2020-12-22 01:22:43.388842+00:00	1	0	0.5	u3b96b60				0	I like the color green.	1	0.5	1	0			0		United States	20910	34	Male	Asian	0	136	1
0	6	5	Double_Slit	Results	2020-12-22 01:22:44.908658+00:00	1	0	0.5	u3b96b60				0	I like the color green.	1	0.5	1	0			0		Nepal	44017	47	Decline to Answer	Decline to Answer	0	65	1
0	6	5	Double_Slit	Results	2020-12-22 01:22:46.935194+00:00	1	0	0.5	u3b96b60				0	I like the color green.	1	0.5	2	0		8	1		United States	93610	38	Male	White	0	94	1
0	6	5	Double_Slit	Results	2020-12-22 01:22:47.933061+00:00	1	0	0.5	u3b96b60				0	I like the color green.	1	0.5	2	0		3	1		United States	37663	35	Male	White	0	167	1
0	6	5	Double_Slit	Results	2020-12-22 01:22:49.632949+00:00	1	0	0.5	u3b96b60				0	I like the color green.	1	0.5	2	0			0		United States	60173	32	Male	Asian	0	145	1
0	6	5	Double_Slit	Results	2020-12-22 01:22:52.679864+00:00	1	0	0.5	u3b96b60				0	I like the color green.	1	0.5	2	0		10	1		United States	91764	62	Male	White	0	150	1
0	6	5	Double_Slit	Results	2020-12-22 01:23:06.744957+00:00	1	0	0.5	u3b96b60				0	I like the color green.	1	0.5	2	0		8	1		United States	38821	62	Male	White	0	139	1
0	6	5	Double_Slit	Results	2020-12-22 01:23:08.136186+00:00	1	0	0.5	u3b96b60				0	I like the color green.	1	0.5	1	0		7	1		United States	80011	22	Male	Black or African American	0	168	1
0	6	5	Double_Slit	Results	2020-12-22 01:23:09.164546+00:00	1	0	0.5	u3b96b60				0	I like the color green.	1	0.5	1	0		5	1		United States	21221	51	Male	Black or African American	0	160	1
0	6	5	Double_Slit	Results	2020-12-22 01:23:10.573081+00:00	1	0	0.5	u3b96b60				0	I like the color green.	1	0.5	1	0		8	1		United States	21212	39	Male	White	0	122	1
0	6	5	Double_Slit	Results	2020-12-22 01:23:12.740592+00:00	1	0	0.5	u3b96b60				0	I like the color green.	1	0.5	2	0		7	1		United States	28557	33	Male	White	0	47	1
0	6	5	Double_Slit	Results	2020-12-22 01:23:14.726871+00:00	1	0	0.5	u3b96b60				0	I like the color green.	1	0.5	2	0		5	1		United States	55116	50	Female	White	0	102	1
0	6	5	Double_Slit	Results	2020-12-22 01:23:19.872171+00:00	1	0	0.5	u3b96b60				0	I like the color green.	1	0.5	2	0		8	1		United States	07724	29	Male	White	0	17	1
0	6	5	Double_Slit	Results	2020-12-22 01:23:19.901660+00:00	1	0	0.5	u3b96b60				0	I like the color green.	1	0.5	1	0			0		United States	77357	53	Female	White	0	151	1
0	6	5	Double_Slit	Results	2020-12-22 01:23:26.628696+00:00	1	0	0.5	u3b96b60				0	I like the color green.	1	0.5	2	0			0		United States	59801	45	Female	White	0	97	1
0	6	5	Double_Slit	Results	2020-12-22 01:23:31.672576+00:00	1	0	0.5	u3b96b60				0	I like the color green.	1	0.5	1	0			0		United States	02148	42	Male	Asian	0	191	1
0	5	5	Double_Slit	Results	2020-12-22 01:23:32.673015+00:00	1	0	0.5	u3b96b60				0	I like the color green.	1	0.5	1	0		5	1		United States	10456	37	Male	White	0	161	1
0	6	5	Double_Slit	Results	2020-12-22 01:23:33.455467+00:00	1	0	0.5	u3b96b60				0	I like the color green.	1	0.5	1	0		2	1		United States	94513	28	Male	White	0	2	1
0	6	5	Double_Slit	Results	2020-12-22 01:23:41.173329+00:00	1	0	0.5	u3b96b60				0	I like the color green.	1	0.5	2	0		5	1		United States	94564	30	Male	White	0	115	1
0	6	5	Double_Slit	Results	2020-12-22 01:23:47.645797+00:00	1	0	0.5	u3b96b60				0	I like the color green.	1	0.5	1	0		9	1		United States	92114	64	Female	White	0	196	1
0	6	5	Double_Slit	Results	2020-12-22 01:23:55.789849+00:00	1	0	0.5	u3b96b60				0	I like the color green.	1	0.5	1	0		7	1		United States	28214	29	Male	White	0	98	1
0	6	5	Double_Slit	Results	2020-12-22 01:24:06.550753+00:00	1	0	0.5	u3b96b60				0	I like the color green.	1	0.5	1	0			0		United States	60601	36	Male	White	0	12	1
0	6	5	Double_Slit	Results	2020-12-22 01:24:19.054099+00:00	1	0	0.5	u3b96b60				0	I like the color green.	1	0.5	1	0		8	1		United States	39466	33	Male	White	0	116	1
0	6	5	Double_Slit	Results	2020-12-22 01:24:20.193804+00:00	1	0	0.5	u3b96b60				0	I like the color green.	1	0.5	2	0		8	1		United States	92802	52	Male	White	0	152	1
0	6	5	Double_Slit	Results	2020-12-22 01:24:26.056009+00:00	1	0	0.5	u3b96b60				0	I like the color green.	1	0.5	2	0		7	1		United States	90201	29	Male	White	0	148	1
0	6	5	Double_Slit	Results	2020-12-22 01:25:49.332768+00:00	1	0	0.5	u3b96b60				0	I like the color green.	1	0.5	2	0		8	1		United States	26525	45	Female	White	0	8	1
0	6	5	Double_Slit	Results	2020-12-22 01:25:51.754813+00:00	1	0	0.5	u3b96b60				0	I like the color green.	1	0.5	1	0		8	1		United States	94066	64	Female	White	0	165	1
0	5	5	Double_Slit	Results	2020-12-22 01:26:01.397262+00:00	1	0	0.5	u3b96b60				0	I like the color green.	1	0.5	2	0		8	1		United States	45805	39	Male	White	0	51	1
0	6	5	Double_Slit	Results	2020-12-22 01:26:22.987530+00:00	1	0	0.5	u3b96b60				0	I like the color green.	1	0.5	2	0		5	1		United States	74066	40	Male	Black or African American	0	78	1
0	6	5	Double_Slit	Results	2020-12-22 01:26:26.966939+00:00	1	0	0.5	u3b96b60				0	I like the color green.	1	0.5	2	0		5	1		United States	29625	40	Male	Black or African American	0	71	1
0	6	5	Double_Slit	Results	2020-12-22 01:26:36.410486+00:00	1	0	0.5	u3b96b60				0	I like the color green.	1	0.5	1	0		9	1		United States	32763	34	Male	White	0	184	1
0	6	5	Double_Slit	Results	2020-12-22 01:26:47.795981+00:00	1	0	0.5	u3b96b60				0	I like the color green.	1	0.5	2	0		7	1		United States	93003	65	Female	White	0	64	1
0	6	5	Double_Slit	Results	2020-12-22 01:27:59.679408+00:00	1	0	0.5	u3b96b60				0	I like the color green.	1	0.5	1	0		8	1		United States	80401	59	Female	White	0	9	1
0	6	5	Double_Slit	Results	2020-12-22 01:27:59.752107+00:00	1	0	0.5	u3b96b60				0	I like the color green.	1	0.5	1	0		8	1		United States	90231	31	Male	Native American or American Indian	0	56	1
0	5	5	Double_Slit	Results	2020-12-22 01:28:40.565542+00:00	1	0	0.5	u3b96b60				0	I like the color green.	1	0.5	1	0		8	1		United States	76131	46	Female	White	0	117	1
0	6	5	Double_Slit	Results	2020-12-22 01:29:30.233237+00:00	1	0	0.5	u3b96b60				0	I like the color green.	1	0.5	1	0		7	1		United States	80510	30	Male	White	0	29	1
0	6	5	Double_Slit	Results	2020-12-22 01:29:31.490282+00:00	1	0	0.5	u3b96b60				0	I like the color green.	1	0.5	2	0			0		United States	79924	25	Male	Asian	0	174	1
0	6	5	Double_Slit	Results	2020-12-22 01:30:51.390103+00:00	1	0	0.5	u3b96b60				0	I like the color green.	1	0.5	2	0		7	1		United States	90023	49	Male	White	0	27	1
0	6	5	Double_Slit	Results	2020-12-22 01:32:16.890728+00:00	1	0	0.5	u3b96b60				0	I like the color green.	1	0.5	1	0		8	1		United States	02021	35	Male	White	0	149	1
0	6	5	Double_Slit	Results	2020-12-22 01:34:18.948190+00:00	1	0	0.5	u3b96b60				0	I like the color green.	1	0.5	1	0			0		United States	02892	34	Male	White	0	6	1
0	6	5	Double_Slit	Results	2020-12-22 01:34:33.661932+00:00	1	0	0.5	u3b96b60				0	I like the color green.	1	0.5	2	0		7	1		United States	72088	53	Male	White	0	37	1
0	6	5	Double_Slit	Results	2020-12-22 01:34:37.048780+00:00	1	0	0.5	u3b96b60				0	I like the color green.	1	0.5	2	0		7	1		United States	90221	50	Male	White	0	88	1
0	5	5	Double_Slit	Results	2020-12-22 01:35:47.383009+00:00	1	0	0.5	u3b96b60				0	I like the color green.	1	0.5	1	0		10	1		United States	14209	35	Female	White	0	126	1
0	6	5	Double_Slit	Results	2020-12-22 01:36:05.304476+00:00	1	0	0.5	u3b96b60				0	I like the color green.	1	0.5	1	0		10	1		United States	70072	33	Male	White	0	110	1
0	6	5	Double_Slit	Results	2020-12-22 01:36:55.358462+00:00	1	0	0.5	u3b96b60				0	I like the color green.	1	0.5	1	0		10	1		United States	46805	26	Male	White	0	120	1
0	6	5	Double_Slit	Results	2020-12-22 01:37:30.245954+00:00	1	0	0.5	u3b96b60				0	I like the color green.	1	0.5	2	0		2	1		United States	33144	32	Male	Native American or American Indian	0	125	1
0	6	5	Double_Slit	Results	2020-12-22 01:38:27.726962+00:00	1	0	0.5	u3b96b60				0	I like the color green.	1	0.5	1	0		2	1		United States	95948	28	Male	White	0	79	1
0	6	5	Double_Slit	Results	2020-12-22 01:39:44.353833+00:00	1	0	0.5	u3b96b60				0	I like the color green.	1	0.5	1	0		10	1		United States	76543	45	Male	White	0	124	1
0	6	5	Double_Slit	Results	2020-12-22 01:39:55.252932+00:00	1	0	0.5	u3b96b60				0	I like the color green.	1	0.5	2	0		8	1		United States	90231	31	Male	Native American or American Indian	0	129	1
0	6	5	Double_Slit	Results	2020-12-22 01:40:36.842244+00:00	1	0	0.5	u3b96b60				0	I like the color green.	1	0.5	1	0			0		United States	74135	30	Female	White	0	20	1
0	6	5	Double_Slit	Results	2020-12-22 01:42:39.609485+00:00	1	0	0.5	u3b96b60				0	I like the color green.	1	0.5	2	0		7	1		United States	55109	40	Male	Black or African American	0	200	1
0	6	5	Double_Slit	Results	2020-12-22 01:46:56.271719+00:00	1	0	0.5	u3b96b60				0	I like the color green.	1	0.5	2	0		8	1		United States	10459	34	Male	Hispanic or Latino	0	144	1
0	6	5	Double_Slit	Results	2020-12-22 01:49:12.609765+00:00	1	0	0.5	u3b96b60				0	I like the color green.	1	0.5	2	0		7	1		Zimbabwe	94609	36	Female	White	0	14	1
0	6	5	Double_Slit	Results	2020-12-22 01:49:25.962669+00:00	1	0	0.5	u3b96b60				0	I like the color green.	1	0.5	1	0		7	1		United States	33024	28	Male	White	0	23	1
0	6	5	Double_Slit	Results	2020-12-22 01:50:10.406376+00:00	1	0	0.5	u3b96b60				0	I like the color green.	1	0.5	2	0		8	1		United States	22150	24	Male	White	0	193	1
0	6	5	Double_Slit	Results	2020-12-22 01:51:58.258553+00:00	1	0	0.5	u3b96b60				0	I like the color green.	1	0.5	1	0		7	1		United States	85353	38	Male	White	0	35	1
0	6	5	Double_Slit	Results	2020-12-22 01:52:21.724989+00:00	1	0	0.5	u3b96b60				0	I like the color green.	1	0.5	1	0		8	1		United States	01886	24	Female	White	0	106	1
0	6	5	Double_Slit	Results	2020-12-22 01:52:55.722951+00:00	1	0	0.5	u3b96b60				0	I like the color green.	1	0.5	2	0		3	1		United States	19946	46	Female	White	0	46	1
0	6	5	Double_Slit	Results	2020-12-22 01:53:05.892133+00:00	1	0	0.5	u3b96b60				0	I like the color green.	1	0.5	1	0		10	1		United States	17057	28	Male	White	0	133	1
0	6	5	Double_Slit	Results	2020-12-22 01:53:12.829230+00:00	1	0	0.5	u3b96b60				0	I like the color green.	1	0.5	1	0		2	1		United States	20165	26	Male	Asian	0	55	1
0	6	5	Double_Slit	Results	2020-12-22 01:55:37.601908+00:00	1	0	0.5	u3b96b60				0	I like the color green.	1	0.5	1	0			0		United States	47905	23	Male	Mixed race	0	3	1
0	6	5	Double_Slit	Results	2020-12-22 02:00:09.428838+00:00	1	0	0.5	u3b96b60				0	I like the color green.	1	0.5	1	0			0		United States	47130	34	Male	White	0	74	1
0	6	5	Double_Slit	Results	2020-12-22 02:01:24.912393+00:00	1	0	0.5	u3b96b60				0	I like the color green.	1	0.5	1	0		7	1		United States	20149	30	Male	White	0	112	1
0	6	5	Double_Slit	Results	2020-12-22 02:01:34.495066+00:00	1	0	0.5	u3b96b60				0	I like the color green.	1	0.5	1	0		8	1		United States	30315	29	Male	Hispanic or Latino	0	42	1
0	6	5	Double_Slit	Results	2020-12-22 02:01:35.257017+00:00	1	0	0.5	u3b96b60				0	I like the color green.	1	0.5	1	0		7	1		United States	50058	39	Female	White	0	104	1
0	5	5	Double_Slit	Results	2020-12-22 02:04:22.175822+00:00	1	0	0.5	u3b96b60				0	I like the color green.	1	0.5	2	0		10	1		United States	76904	29	Male	Hispanic or Latino	0	31	1
0	6	5	Double_Slit	Results	2020-12-22 02:05:04.519646+00:00	1	0	0.5	u3b96b60				0	I like the color green.	1	0.5	2	0		2	1		United States	37620	42	Female	White	0	75	1
0	6	5	Double_Slit	Results	2020-12-22 02:05:45.220544+00:00	1	0	0.5	u3b96b60				0	I like the color green.	1	0.5	2	0			0		United States	37128	36	Female	Hispanic or Latino	0	72	1
0	6	5	Double_Slit	Results	2020-12-22 02:10:17.193550+00:00	1	0	0.5	u3b96b60				0	I like the color green.	1	0.5	1	0			0		United States	16823	61	Male	White	0	162	1
0	6	5	Double_Slit	Results	2020-12-22 02:14:15.448435+00:00	1	0	0.5	u3b96b60				0	I like the color green.	1	0.5	1	0		8	1		United States	94025	49	Female	White	0	178	1
0	6	5	Double_Slit	Results	2020-12-22 02:27:34.038908+00:00	1	0	0.5	u3b96b60				0	I like the color green.	1	0.5	1	0			0		United States	95608	53	Female	Mixed race	0	63	1
0	6	5	Double_Slit	Results	2020-12-22 02:31:41.506004+00:00	1	0	0.5	u3b96b60				0	I like the color green.	1	0.5	1	0		8	1		United States	70065	51	Female	Hispanic or Latino	0	109	1
0	6	5	Double_Slit	Results	2020-12-22 02:47:24.246554+00:00	1	0	0.5	u3b96b60				0	I like the color green.	1	0.5	2	0		3	1		United States	99207	31	Male	White	0	114	1
0	6	5	Double_Slit	Results	2020-12-22 02:49:54.516747+00:00	1	0	0.5	u3b96b60				0	I like the color green.	1	0.5	2	0			0		United States	10801	34	Male	White	0	58	1
0	6	5	Double_Slit	Results	2020-12-22 02:51:35.807722+00:00	1	0	0.5	u3b96b60				0	I like the color green.	1	0.5	2	0		10	1		United States	53209	46	Female	White	0	177	1
0	6	5	Double_Slit	Results	2020-12-22 02:58:09.970580+00:00	1	0	0.5	u3b96b60				0	I like the color green.	1	0.5	2	0		8	1		United States	28470	29	Male	White	0	54	1
0	6	5	Double_Slit	Results	2020-12-22 03:42:09.983487+00:00	1	0	0.5	u3b96b60				0	I like the color green.	1	0.5	1	0		2	1		United States	92064	58	Female	White	0	128	1
0	6	5	Double_Slit	Results	2020-12-22 03:47:03.722391+00:00	1	0	0.5	u3b96b60				0	I like the color green.	1	0.5	2	0		8	1		United States	93036	29	Male	White	0	87	1
0	6	5	Double_Slit	Results	2020-12-22 03:47:26.175448+00:00	1	0	0.5	u3b96b60				0	I like the color green.	1	0.5	2	0			0		United States	17022	48	Male	White	0	5	1
0	6	5	Double_Slit	Results	2020-12-22 03:51:23.753756+00:00	1	0	0.5	u3b96b60				0	I like the color green.	1	0.5	1	0			0		United States	15324	55	Male	White	0	48	1
0	6	5	Double_Slit	Results	2020-12-22 03:52:48.514463+00:00	1	0	0.5	u3b96b60				0	I like the color green.	1	0.5	2	0		9	1		United States	77510	27	Male	White	0	101	1
0	6	5	Double_Slit	Results	2020-12-22 04:01:51.264380+00:00	1	0	0.5	u3b96b60				0	I like the color green.	1	0.5	2	0		7	1		United States	40513	32	Male	White	0	189	1
0	6	5	Double_Slit	Results	2020-12-22 04:02:28.754711+00:00	1	0	0.5	u3b96b60				0	I like the color green.	1	0.5	2	0		8	1		United States	02908	45	Male	White	0	44	1
0	6	5	Double_Slit	Results	2020-12-22 04:06:13.981585+00:00	1	0	0.5	u3b96b60				0	I like the color green.	1	0.5	1	0		2	1		United States	32148	34	Male	White	0	25	1
0	6	5	Double_Slit	Results	2020-12-22 04:19:18.046282+00:00	1	0	0.5	u3b96b60				0	I like the color green.	1	0.5	1	0			0		United States	10025	24	Female	Asian	0	194	1
0	6	5	Double_Slit	Results	2020-12-22 04:24:11.885502+00:00	1	0	0.5	u3b96b60				0	I like the color green.	1	0.5	2	0		10	1		United States	46142	37	Male	White	0	38	1
0	6	5	Double_Slit	Results	2020-12-22 04:24:12.341484+00:00	1	0	0.5	u3b96b60				0	I like the color green.	1	0.5	1	0		8	1		United States	10001	29	Male	White	0	158	1
0	6	5	Double_Slit	Results	2020-12-22 04:24:23.334981+00:00	1	0	0.5	u3b96b60				0	I like the color green.	1	0.5	1	0			0		United States	97402	32	Female	White	0	197	1
0	6	5	Double_Slit	Results	2020-12-22 04:24:52.849944+00:00	1	0	0.5	u3b96b60				0	I like the color green.	1	0.5	2	0		8	1		United States	98208	29	Female	Black or African American	0	41	1
0	5	5	Double_Slit	Results	2020-12-22 04:26:31.494789+00:00	1	0	0.5	u3b96b60				0	I like the color green.	1	0.5	1	0		8	1		United States	35223	24	Female	White	0	82	1
0	6	5	Double_Slit	Results	2020-12-22 04:32:21.302322+00:00	1	0	0.5	u3b96b60				0	I like the color green.	1	0.5	1	0		10	1		United States	11220	48	Female	White	0	62	1
0	6	5	Double_Slit	Results	2020-12-22 04:34:42.988276+00:00	1	0	0.5	u3b96b60				0	I like the color green.	1	0.5	2	0		5	1		United States	93705	58	Female	Native American or American Indian	0	24	1
0	6	5	Double_Slit	Results	2020-12-22 04:40:35.157606+00:00	1	0	0.5	u3b96b60				0	I like the color green.	1	0.5	1	0		8	1		United States	92376	56	Male	White	0	198	1
0	6	5	Double_Slit	Results	2020-12-22 04:43:07.479584+00:00	1	0	0.5	u3b96b60				0	I like the color green.	1	0.5	1	0		6	1		United States	75214	30	Male	White	0	138	1
0	6	5	Double_Slit	Results	2020-12-22 04:51:26.408150+00:00	1	0	0.5	u3b96b60				0	I like the color green.	1	0.5	2	0		10	1		United States	93307	62	Male	White	0	52	1
0	6	5	Double_Slit	Results	2020-12-22 05:02:35.644270+00:00	1	0	0.5	u3b96b60				0	I like the color green.	1	0.5	2	0			0		United States	82072	38	Male	White	0	153	1
0	6	5	Double_Slit	Results	2020-12-22 05:21:29.569301+00:00	1	0	0.5	u3b96b60				0	I like the color green.	1	0.5	2	0		2	1		United States	45331	50	Male	White	0	95	1
0	6	5	Double_Slit	Results	2020-12-22 07:45:16.305210+00:00	1	0	0.5	u3b96b60				0	I like the color green.	1	0.5	1	0		10	1		United States	10004	28	Male	White	0	76	1
0	6	5	Double_Slit	Results	2020-12-22 08:26:31.024775+00:00	1	0	0.5	u3b96b60				0	I like the color green.	1	0.5	2	0		8	1		United States	93720	58	Male	White	0	190	1
0	6	5	Double_Slit	Results	2020-12-22 11:44:06.386930+00:00	1	0	0.5	u3b96b60				0	I like the color green.	1	0.5	1	0		9	1		United States	01085	34	Female	Black or African American	0	90	1

## Sheet: Monitored
participant._is_bot	participant._index_in_pages	participant._max_page_index	participant._current_app_name	participant._current_page_name	participant.time_started	participant.visited	participant.payoff	participant.payoff_plus_participation_fee	session.code	session.label	session.experimenter_name	session.comment	session.is_demo	session.config.question	session.config.participation_fee	session.config.real_world_currency_per_point	Double_Slit.1.player.id_in_group	Double_Slit.1.player.monitoring_treatment	Double_Slit.1.player.choice1	Double_Slit.1.player.choice2	Double_Slit.1.player.in_slit	Double_Slit.1.player.in_slit_again	Double_Slit.1.player.country	Double_Slit.1.player.ZIP_code	Double_Slit.1.player.age	Double_Slit.1.player.gender	Double_Slit.1.player.race	Double_Slit.1.player.payoff	Double_Slit.1.group.id_in_subsession	Double_Slit.1.subsession.round_number
0	6	5	Double_Slit	Results	2020-12-10 22:50:21.595268+00:00	1	0	0.5	jsag5vm4				0	I like the color green.	1	0.5	1	1	8	8	1		United States	10001	25	Female	White	0	4	1
0	5	5	Double_Slit	Results	2020-12-11 00:15:26.627042+00:00	1	0	0.5	hirp696d				0	I like the color green.	1	0.5	1	1	9	8	1		United States	29461	35	Male	White	0	3	1
0	6	5	Double_Slit	Results	2020-12-11 01:34:33.260030+00:00	1	0	0.5	jsag5vm4				0	I like the color green.	1	0.5	2	1	8	7	1		United States	11234	58	Female	White	0	6	1
0	6	5	Double_Slit	Results	2020-12-11 03:08:10.015985+00:00	1	0	0.5	hirp696d				0	I like the color green.	1	0.5	2	1	10		0		United States	78758	39	Female	Black or African American	0	4	1
0	6	5	Double_Slit	Results	2020-12-11 06:35:00.159974+00:00	1	0	0.5	hirp696d				0	I like the color green.	1	0.5	2	1	10		0		United States	98208	26	Female	Black or African American	0	6	1
0	6	5	Double_Slit	Results	2020-12-12 02:58:43.967691+00:00	1	0	0.5	wmoycs48				0	I like the color green.	1	0.5	2	1	10	9	1		United States	02301	36	Male	Asian	0	5	1
0	6	5	Double_Slit	Results	2020-12-12 05:43:53.073516+00:00	1	0	0.5	wmoycs48				0	I like the color green.	1	0.5	1	1	10		0		United States	99205	29	Male	Native American or American Indian	0	1	1
0	6	5	Double_Slit	Results	2020-12-13 21:50:18.070089+00:00	1	0	0.5	rsrfsmhx				0	I like the color green.	1	0.5	1	1	8	8	1		United States	93610	38	Male	White	0	17	1
0	6	5	Double_Slit	Results	2020-12-13 21:52:32.602461+00:00	1	0	0.5	rsrfsmhx				0	I like the color green.	1	0.5	1	1	10		0		United States	81101	35	Female	White	0	15	1
0	6	5	Double_Slit	Results	2020-12-13 21:53:06.401906+00:00	1	0	0.5	rsrfsmhx				0	I like the color green.	1	0.5	2	1	8	8	1		United States	94510	37	Female	White	0	18	1
0	6	5	Double_Slit	Results	2020-12-13 21:55:18.596813+00:00	1	0	0.5	rsrfsmhx				0	I like the color green.	1	0.5	2	1	7	8	1		United States	77385	50	Male	White	0	6	1
0	6	5	Double_Slit	Results	2020-12-13 22:00:22.791793+00:00	1	0	0.5	rsrfsmhx				0	I like the color green.	1	0.5	1	1	6		0		United States	34232	59	Female	White	0	21	1
0	6	5	Double_Slit	Results	2020-12-13 22:11:47.099465+00:00	1	0	0.5	rsrfsmhx				0	I like the color green.	1	0.5	2	1	7	7	1		United States	38732	35	Female	Black or African American	0	28	1
0	6	5	Double_Slit	Results	2020-12-13 22:15:28.641423+00:00	1	0	0.5	rsrfsmhx				0	I like the color green.	1	0.5	2	1	9	7	1		United States	17350	27	Female	White	0	26	1
0	6	5	Double_Slit	Results	2020-12-13 22:18:44.543458+00:00	1	0	0.5	rsrfsmhx				0	I like the color green.	1	0.5	2	1	10		0		United States	39466	33	Male	White	0	16	1
0	6	5	Double_Slit	Results	2020-12-13 22:34:47.398918+00:00	1	0	0.5	rsrfsmhx				0	I like the color green.	1	0.5	1	1	8	9	1		Zimbabwe	60512	40	Female	Asian	0	1	1
0	6	5	Double_Slit	Results	2020-12-13 22:35:10.669734+00:00	1	0	0.5	rsrfsmhx				0	I like the color green.	1	0.5	1	1	2	8	1		United States	60512	43	Male	Asian	0	3	1
0	6	5	Double_Slit	Results	2020-12-13 22:37:27.157637+00:00	1	0	0.5	rsrfsmhx				0	I like the color green.	1	0.5	1	1	4		0		United States	02861	23	Male	White	0	2	1
0	6	5	Double_Slit	Results	2020-12-13 22:42:52.387805+00:00	1	0	0.5	rsrfsmhx				0	I like the color green.	1	0.5	2	1	9		0		United States	21220	41	Male	White	0	24	1
0	6	5	Double_Slit	Results	2020-12-14 00:50:39.977930+00:00	1	0	0.5	rsrfsmhx				0	I like the color green.	1	0.5	1	1	5		0		United States	87111	36	Male	Hispanic or Latino	0	20	1
0	6	5	Double_Slit	Results	2020-12-14 00:50:48.359030+00:00	1	0	0.5	rsrfsmhx				0	I like the color green.	1	0.5	1	1	10	10	1		United States	94533	50	Male	White	0	7	1
0	6	5	Double_Slit	Results	2020-12-14 03:07:33.364614+00:00	1	0	0.5	rsrfsmhx				0	I like the color green.	1	0.5	2	1	10	10	1		United States	31021	50	Male	Asian	0	25	1
0	6	5	Double_Slit	Results	2020-12-14 03:50:17.597341+00:00	1	0	0.5	rsrfsmhx				0	I like the color green.	1	0.5	1	1	9		0		United States	60636	35	Male	Black or African American	0	23	1
0	6	5	Double_Slit	Results	2020-12-14 04:29:42.194948+00:00	1	0	0.5	rsrfsmhx				0	I like the color green.	1	0.5	2	1	8	9	1		United States	06820	25	Male	White	0	11	1
0	6	5	Double_Slit	Results	2020-12-14 08:16:06.440301+00:00	1	0	0.5	rsrfsmhx				0	I like the color green.	1	0.5	1	1	6		0		United States	33132	27	Male	White	0	22	1
0	6	5	Double_Slit	Results	2020-12-14 18:56:40.638378+00:00	1	0	0.5	3a960g32				0	I like the color green.	1	0.5	1	1	10		0		United States	33896	42	Male	Black or African American	0	29	1
0	6	5	Double_Slit	Results	2020-12-14 19:00:51.817569+00:00	1	0	0.5	3a960g32				0	I like the color green.	1	0.5	2	1	5		0		United States	43812	45	Female	White	0	23	1
0	6	5	Double_Slit	Results	2020-12-14 19:01:22.432385+00:00	1	0	0.5	3a960g32				0	I like the color green.	1	0.5	1	1	6		0		United States	90057	36	Male	Hispanic or Latino	0	30	1
0	6	5	Double_Slit	Results	2020-12-14 19:02:25.021562+00:00	1	0	0.5	3a960g32				0	I like the color green.	1	0.5	1	1	2	3	1		United States	90201	28	Male	White	0	4	1
0	6	5	Double_Slit	Results	2020-12-14 19:08:31.244713+00:00	1	0	0.5	3a960g32				0	I like the color green.	1	0.5	1	1	7	7	1		United States	29349	29	Male	White	0	45	1
0	6	5	Double_Slit	Results	2020-12-14 19:12:03.986301+00:00	1	0	0.5	3a960g32				0	I like the color green.	1	0.5	1	1	4	4	1		United States	604152	35	Male	Asian	0	31	1
0	6	5	Double_Slit	Results	2020-12-14 19:13:09.905739+00:00	1	0	0.5	3a960g32				0	I like the color green.	1	0.5	2	1	9		0		United States	94591	30	Female	White	0	20	1
0	6	5	Double_Slit	Results	2020-12-14 19:14:38.606307+00:00	1	0	0.5	3a960g32				0	I like the color green.	1	0.5	2	1	5	5	1		United States	44052	26	Male	White	0	7	1
0	6	5	Double_Slit	Results	2020-12-14 19:15:09.277722+00:00	1	0	0.5	3a960g32				0	I like the color green.	1	0.5	1	1	10	8	1		United States	37185	67	Female	White	0	19	1
0	6	5	Double_Slit	Results	2020-12-14 19:24:24.220045+00:00	1	0	0.5	3a960g32				0	I like the color green.	1	0.5	2	1	5		0		United States	27288	33	Female	White	0	1	1
0	6	5	Double_Slit	Results	2020-12-14 19:24:31.349786+00:00	1	0	0.5	3a960g32				0	I like the color green.	1	0.5	2	1	10		0		United States	95628	35	Male	White	0	5	1
0	6	5	Double_Slit	Results	2020-12-14 19:34:46.957755+00:00	1	0	0.5	3a960g32				0	I like the color green.	1	0.5	1	1	8	8	1		India	30324	30	Male	Asian	0	25	1
0	6	5	Double_Slit	Results	2020-12-14 19:35:43.761572+00:00	1	0	0.5	3a960g32				0	I like the color green.	1	0.5	1	1	10		0		United States	27106	43	Male	White	0	34	1
0	6	5	Double_Slit	Results	2020-12-14 19:36:30.374783+00:00	1	0	0.5	3a960g32				0	I like the color green.	1	0.5	1	1	10		0		United States	98208	26	Female	Black or African American	0	12	1
0	6	5	Double_Slit	Results	2020-12-14 19:40:07.133879+00:00	1	0	0.5	3a960g32				0	I like the color green.	1	0.5	2	1	10		0		United States	29307	33	Female	White	0	8	1
0	6	5	Double_Slit	Results	2020-12-14 19:42:16.844054+00:00	1	0	0.5	3a960g32				0	I like the color green.	1	0.5	2	1	6		0		United States	60610	26	Female	White	0	37	1
0	6	5	Double_Slit	Results	2020-12-14 20:06:29.084241+00:00	1	0	0.5	3a960g32				0	I like the color green.	1	0.5	2	1	9	5	1		United States	90231	30	Female	White	0	3	1
0	6	5	Double_Slit	Results	2020-12-14 20:13:38.979848+00:00	1	0	0.5	3a960g32				0	I like the color green.	1	0.5	2	1	9		0		United States	97420	41	Male	White	0	43	1
0	6	5	Double_Slit	Results	2020-12-14 21:11:52.075202+00:00	1	0	0.5	3a960g32				0	I like the color green.	1	0.5	2	1	5		0		United States	33180	32	Male	White	0	41	1
0	6	5	Double_Slit	Results	2020-12-14 22:01:34.907195+00:00	1	0	0.5	3a960g32				0	I like the color green.	1	0.5	2	1	8	8	1		United States	17331	28	Female	White	0	14	1
0	6	5	Double_Slit	Results	2020-12-14 22:12:49.857213+00:00	1	0	0.5	3a960g32				0	I like the color green.	1	0.5	1	1	10		0		United States	19422	39	Male	White	0	16	1
0	6	5	Double_Slit	Results	2020-12-14 22:20:58.861561+00:00	1	0	0.5	3a960g32				0	I like the color green.	1	0.5	1	1	9		0		United States	28753	32	Female	White	0	2	1
0	6	5	Double_Slit	Results	2020-12-15 01:09:33.050562+00:00	1	0	0.5	3a960g32				0	I like the color green.	1	0.5	2	1	8	8	1		United States	75014	36	Male	White	0	36	1
0	6	5	Double_Slit	Results	2020-12-15 01:20:29.353018+00:00	1	0	0.5	3a960g32				0	I like the color green.	1	0.5	2	1	1	2	1		United States	80111	28	Male	White	0	42	1
0	6	5	Double_Slit	Results	2020-12-15 01:28:15.940728+00:00	1	0	0.5	3a960g32				0	I like the color green.	1	0.5	2	1	8	6	1		United States	32259	25	Female	White	0	35	1
0	6	5	Double_Slit	Results	2020-12-15 17:05:39.225196+00:00	1	0	0.5	chx0hdyo				0	I like the color green.	1	0.5	2	1	7	8	1		United States	95120	57	Male	White	0	98	1
0	5	5	Double_Slit	Results	2020-12-15 17:05:54.033049+00:00	1	0	0.5	chx0hdyo				0	I like the color green.	1	0.5	1	1	9	8	1		United States	93307	35	Male	White	0	99	1
0	6	5	Double_Slit	Results	2020-12-15 17:06:14.140745+00:00	1	0	0.5	chx0hdyo				0	I like the color green.	1	0.5	1	1	9	8	1		United States	23324	33	Male	Asian	0	19	1
0	6	5	Double_Slit	Results	2020-12-15 17:06:18.822481+00:00	1	0	0.5	chx0hdyo				0	I like the color green.	1	0.5	1	1	6	8	1		United States	58554	29	Male	White	0	54	1
0	6	5	Double_Slit	Results	2020-12-15 17:06:38.478975+00:00	1	0	0.5	chx0hdyo				0	I like the color green.	1	0.5	2	1	8	6	1		United States	43085	29	Male	White	0	64	1
0	6	5	Double_Slit	Results	2020-12-15 17:06:48.494951+00:00	1	0	0.5	chx0hdyo				0	I like the color green.	1	0.5	1	1	9	9	1		United States	29461	33	Male	White	0	71	1
0	6	5	Double_Slit	Results	2020-12-15 17:07:02.449172+00:00	1	0	0.5	chx0hdyo				0	I like the color green.	1	0.5	1	1	5	9	1		United States	10001	25	Female	White	0	70	1
0	6	5	Double_Slit	Results	2020-12-15 17:07:45.565882+00:00	1	0	0.5	chx0hdyo				0	I like the color green.	1	0.5	2	1	10	10	1		United States	80015	52	Male	White	0	44	1
0	6	5	Double_Slit	Results	2020-12-15 17:10:55.961164+00:00	1	0	0.5	chx0hdyo				0	I like the color green.	1	0.5	2	1	10		0		United States	30721	47	Female	White	0	41	1
0	6	5	Double_Slit	Results	2020-12-15 17:12:14.176089+00:00	1	0	0.5	chx0hdyo				0	I like the color green.	1	0.5	2	1	5		0		United States	30165	33	Female	White	0	80	1
0	6	5	Double_Slit	Results	2020-12-15 17:12:23.845015+00:00	1	0	0.5	chx0hdyo				0	I like the color green.	1	0.5	2	1	10	9	1		United States	70503	28	Female	White	0	72	1
0	6	5	Double_Slit	Results	2020-12-15 17:12:24.594853+00:00	1	0	0.5	chx0hdyo				0	I like the color green.	1	0.5	2	1	9	6	1		United States	90011	30	Female	White	0	52	1
0	6	5	Double_Slit	Results	2020-12-15 17:12:41.877795+00:00	1	0	0.5	chx0hdyo				0	I like the color green.	1	0.5	1	1	7	9	1		United States	95148	37	Male	Mixed race	0	63	1
0	6	5	Double_Slit	Results	2020-12-15 17:12:50.477258+00:00	1	0	0.5	chx0hdyo				0	I like the color green.	1	0.5	2	1	7	7	1		United States	13365	28	Female	Hispanic or Latino	0	100	1
0	6	5	Double_Slit	Results	2020-12-15 17:13:24.626724+00:00	1	0	0.5	chx0hdyo				0	I like the color green.	1	0.5	2	1	7	8	1		United States	81501	46	Female	White	0	26	1
0	6	5	Double_Slit	Results	2020-12-15 17:13:28.068956+00:00	1	0	0.5	chx0hdyo				0	I like the color green.	1	0.5	2	1	8	8	1		United States	29556	30	Male	Black or African American	0	59	1
0	6	5	Double_Slit	Results	2020-12-15 17:14:19.195598+00:00	1	0	0.5	chx0hdyo				0	I like the color green.	1	0.5	1	1	0		0		United States	38619	30	Female	White	0	85	1
0	6	5	Double_Slit	Results	2020-12-15 17:18:05.206441+00:00	1	0	0.5	chx0hdyo				0	I like the color green.	1	0.5	2	1	5	4	1		United States	10001	25	Male	White	0	37	1
0	6	5	Double_Slit	Results	2020-12-15 17:18:50.784241+00:00	1	0	0.5	chx0hdyo				0	I like the color green.	1	0.5	1	1	7	7	1		United States	02382	34	Male	White	0	50	1
0	6	5	Double_Slit	Results	2020-12-15 17:24:38.653469+00:00	1	0	0.5	chx0hdyo				0	I like the color green.	1	0.5	2	1	8	9	1		United States	60007	30	Male	White	0	61	1
0	6	5	Double_Slit	Results	2020-12-15 17:28:08.174229+00:00	1	0	0.5	chx0hdyo				0	I like the color green.	1	0.5	1	1	5		0		United States	12078	27	Male	White	0	73	1
0	6	5	Double_Slit	Results	2020-12-15 17:28:18.903550+00:00	1	0	0.5	chx0hdyo				0	I like the color green.	1	0.5	1	1	10	10	1		United States	90517	26	Male	White	0	36	1
0	6	5	Double_Slit	Results	2020-12-15 17:31:00.606469+00:00	1	0	0.5	chx0hdyo				0	I like the color green.	1	0.5	1	1	2	3	1		United States	18951	27	Male	White	0	20	1
0	6	5	Double_Slit	Results	2020-12-15 17:31:28.819776+00:00	1	0	0.5	chx0hdyo				0	I like the color green.	1	0.5	1	1	8	8	1		United States	60173	32	Male	Asian	0	13	1
0	6	5	Double_Slit	Results	2020-12-15 17:34:25.524194+00:00	1	0	0.5	chx0hdyo				0	I like the color green.	1	0.5	1	1	5	8	1		Georgia	38281	27	Female	White	0	97	1
0	6	5	Double_Slit	Results	2020-12-15 17:35:57.304734+00:00	1	0	0.5	chx0hdyo				0	I like the color green.	1	0.5	1	1	2	2	1		United States	32308	43	Female	Mixed race	0	1	1
0	6	5	Double_Slit	Results	2020-12-15 17:36:18.502431+00:00	1	0	0.5	chx0hdyo				0	I like the color green.	1	0.5	1	1	10		0		United States	23323	54	Female	White	0	6	1
0	6	5	Double_Slit	Results	2020-12-15 17:36:53.636955+00:00	1	0	0.5	chx0hdyo				0	I like the color green.	1	0.5	1	1	5	6	1		United States	36732	63	Female	White	0	81	1
0	6	5	Double_Slit	Results	2020-12-15 17:46:08.134451+00:00	1	0	0.5	chx0hdyo				0	I like the color green.	1	0.5	1	1	10		0		United States	10035	34	Male	Black or African American	0	27	1
0	6	5	Double_Slit	Results	2020-12-15 17:46:33.004207+00:00	1	0	0.5	chx0hdyo				0	I like the color green.	1	0.5	2	1	8	8	1		United States	32216	32	Male	White	0	38	1
0	6	5	Double_Slit	Results	2020-12-15 17:51:39.371895+00:00	1	0	0.5	chx0hdyo				0	I like the color green.	1	0.5	2	1	10		0		United States	10013	28	Male	White	0	24	1
0	6	5	Double_Slit	Results	2020-12-15 17:57:03.301832+00:00	1	0	0.5	chx0hdyo				0	I like the color green.	1	0.5	1	1	4		0		United States	76116	39	Female	White	0	76	1
0	6	5	Double_Slit	Results	2020-12-15 18:10:54.490500+00:00	1	0	0.5	chx0hdyo				0	I like the color green.	1	0.5	1	1	4		0		United States	65745	55	Male	White	0	94	1
0	6	5	Double_Slit	Results	2020-12-15 18:11:26.335884+00:00	1	0	0.5	chx0hdyo				0	I like the color green.	1	0.5	1	1	7	7	1		United States	77459	30	Female	White	0	8	1
0	6	5	Double_Slit	Results	2020-12-15 18:13:32.883882+00:00	1	0	0.5	chx0hdyo				0	I like the color green.	1	0.5	2	1	6	7	1		United States	85054	29	Female	White	0	3	1
0	6	5	Double_Slit	Results	2020-12-15 18:14:23.380746+00:00	1	0	0.5	chx0hdyo				0	I like the color green.	1	0.5	2	1	8	6	1		United States	90011	30	Male	White	0	49	1
0	6	5	Double_Slit	Results	2020-12-15 18:14:34.546872+00:00	1	0	0.5	chx0hdyo				0	I like the color green.	1	0.5	1	1	6		0		United States	60657	49	Male	White	0	46	1
0	6	5	Double_Slit	Results	2020-12-15 18:27:42.254845+00:00	1	0	0.5	chx0hdyo				0	I like the color green.	1	0.5	2	1	7	7	1		United States	47715	29	Female	White	0	39	1
0	6	5	Double_Slit	Results	2020-12-15 18:30:49.072414+00:00	1	0	0.5	chx0hdyo				0	I like the color green.	1	0.5	1	1	9		0		United States	37663	35	Male	White	0	62	1
0	6	5	Double_Slit	Results	2020-12-15 18:58:17.398555+00:00	1	0	0.5	chx0hdyo				0	I like the color green.	1	0.5	1	1	5		0		United States	10012	27	Male	White	0	21	1
0	6	5	Double_Slit	Results	2020-12-15 19:20:44.766270+00:00	1	0	0.5	chx0hdyo				0	I like the color green.	1	0.5	2	1	10		0		United States	37010	30	Male	White	0	47	1
0	6	5	Double_Slit	Results	2020-12-15 19:45:00.570143+00:00	1	0	0.5	chx0hdyo				0	I like the color green.	1	0.5	2	1	5		0		United States	15136	34	Male	Black or African American	0	68	1
0	6	5	Double_Slit	Results	2020-12-15 19:49:43.362106+00:00	1	0	0.5	chx0hdyo				0	I like the color green.	1	0.5	1	1	7	7	1		United States	44883	22	Male	White	0	14	1
0	6	5	Double_Slit	Results	2020-12-15 19:52:57.099305+00:00	1	0	0.5	chx0hdyo				0	I like the color green.	1	0.5	1	1	5	7	1		United States	20101	28	Male	White	0	29	1
0	6	5	Double_Slit	Results	2020-12-15 20:06:31.655640+00:00	1	0	0.5	chx0hdyo				0	I like the color green.	1	0.5	2	1	8	8	1		United States	19012	30	Male	Asian	0	56	1
0	6	5	Double_Slit	Results	2020-12-15 20:06:44.463595+00:00	1	0	0.5	chx0hdyo				0	I like the color green.	1	0.5	1	1	10		0		United States	72730	45	Male	White	0	22	1
0	6	5	Double_Slit	Results	2020-12-15 20:08:51.651563+00:00	1	0	0.5	chx0hdyo				0	I like the color green.	1	0.5	1	1	3	2	1		United States	92807	58	Male	White	0	30	1
0	6	5	Double_Slit	Results	2020-12-15 21:36:58.672522+00:00	1	0	0.5	chx0hdyo				0	I like the color green.	1	0.5	1	1	10		0		United States	32608	39	Male	White	0	42	1
0	6	5	Double_Slit	Results	2020-12-15 22:47:27.853845+00:00	1	0	0.5	chx0hdyo				0	I like the color green.	1	0.5	1	1	10		0		United States	72113	31	Male	White	0	69	1
0	6	5	Double_Slit	Results	2020-12-17 00:58:29.871982+00:00	1	0	0.5	3xxujf2j				0	I like the color green.	1	0.5	2	1	7	7	1		Canada	j1l0a2	28	Male	White	0	191	1
0	5	5	Double_Slit	Results	2020-12-17 00:58:41.605904+00:00	1	0	0.5	3xxujf2j				0	I like the color green.	1	0.5	2	1	10	5	1		United States	61536	29	Male	Hispanic or Latino	0	99	1
0	6	5	Double_Slit	Results	2020-12-17 00:58:42.708533+00:00	1	0	0.5	3xxujf2j				0	I like the color green.	1	0.5	2	1	6	6	1		United States	02190	65	Male	White	0	92	1
0	6	5	Double_Slit	Results	2020-12-17 00:58:47.777045+00:00	1	0	0.5	3xxujf2j				0	I like the color green.	1	0.5	1	1	6		0		United States	48840	21	Female	White	0	124	1
0	6	5	Double_Slit	Results	2020-12-17 00:58:50.693229+00:00	1	0	0.5	3xxujf2j				0	I like the color green.	1	0.5	2	1	7	7	1		United States	70508	34	Male	White	0	89	1
0	6	5	Double_Slit	Results	2020-12-17 00:58:52.215641+00:00	1	0	0.5	3xxujf2j				0	I like the color green.	1	0.5	1	1	10		0		United States	91104	35	Female	White	0	177	1
0	6	5	Double_Slit	Results	2020-12-17 00:59:02.181991+00:00	1	0	0.5	3xxujf2j				0	I like the color green.	1	0.5	1	1	9		0		United States	32301	36	Male	Asian	0	58	1
0	6	5	Double_Slit	Results	2020-12-17 00:59:06.886547+00:00	1	0	0.5	3xxujf2j				0	I like the color green.	1	0.5	2	1	9		0		United States	77379	31	Male	White	0	146	1
0	6	5	Double_Slit	Results	2020-12-17 00:59:10.752326+00:00	1	0	0.5	3xxujf2j				0	I like the color green.	1	0.5	2	1	6		0		United States	41822	35	Male	White	0	143	1
0	6	5	Double_Slit	Results	2020-12-17 00:59:11.156308+00:00	1	0	0.5	3xxujf2j				0	I like the color green.	1	0.5	1	1	9		0		United States	75040	20	Female	White	0	179	1
0	6	5	Double_Slit	Results	2020-12-17 00:59:11.703131+00:00	1	0	0.5	3xxujf2j				0	I like the color green.	1	0.5	1	1	0		0		United States	28211	39	Female	Black or African American	0	137	1
0	6	5	Double_Slit	Results	2020-12-17 00:59:12.871784+00:00	1	0	0.5	3xxujf2j				0	I like the color green.	1	0.5	1	1	3	3	1		United States	74010	31	Female	Asian	0	158	1
0	6	5	Double_Slit	Results	2020-12-17 00:59:15.079191+00:00	1	0	0.5	3xxujf2j				0	I like the color green.	1	0.5	2	1	8	8	1		United States	92025	37	Male	White	0	156	1
0	6	5	Double_Slit	Results	2020-12-17 00:59:17.270422+00:00	1	0	0.5	3xxujf2j				0	I like the color green.	1	0.5	2	1	10		0		United States	98001	30	Male	Native American or American Indian	0	84	1
0	5	5	Double_Slit	Results	2020-12-17 00:59:17.586566+00:00	1	0	0.5	3xxujf2j				0	I like the color green.	1	0.5	2	1	8	8	1		Canada	M2N6M5	63	Male	Asian	0	149	1
0	6	5	Double_Slit	Results	2020-12-17 00:59:18.649197+00:00	1	0	0.5	3xxujf2j				0	I like the color green.	1	0.5	1	1	5		0		Canada	G1M 4A4	20	Male	White	0	157	1
0	6	5	Double_Slit	Results	2020-12-17 00:59:18.990856+00:00	1	0	0.5	3xxujf2j				0	I like the color green.	1	0.5	1	1	7	7	1		United States	90710	27	Male	Asian	0	32	1
0	6	5	Double_Slit	Results	2020-12-17 00:59:24.202653+00:00	1	0	0.5	3xxujf2j				0	I like the color green.	1	0.5	2	1	7	7	1		United States	35216	33	Male	White	0	130	1
0	6	5	Double_Slit	Results	2020-12-17 00:59:25.023962+00:00	1	0	0.5	3xxujf2j				0	I like the color green.	1	0.5	2	1	10		0		United States	18011	23	Male	White	0	153	1
0	6	5	Double_Slit	Results	2020-12-17 00:59:29.428115+00:00	1	0	0.5	3xxujf2j				0	I like the color green.	1	0.5	2	1	7	7	1		Canada	T6W1N3	34	Male	Asian	0	81	1
0	6	5	Double_Slit	Results	2020-12-17 00:59:32.595681+00:00	1	0	0.5	3xxujf2j				0	I like the color green.	1	0.5	1	1	8	8	1		United States	83646	30	Female	White	0	21	1
0	6	5	Double_Slit	Results	2020-12-17 00:59:32.795649+00:00	1	0	0.5	3xxujf2j				0	I like the color green.	1	0.5	1	1	8	6	1		United States	TX 78723	43	Female	White	0	9	1
0	6	5	Double_Slit	Results	2020-12-17 00:59:33.651639+00:00	1	0	0.5	3xxujf2j				0	I like the color green.	1	0.5	1	1	0	10	1		Canada	T3G 4T1	50	Male	Asian	0	14	1
0	6	5	Double_Slit	Results	2020-12-17 00:59:35.993732+00:00	1	0	0.5	3xxujf2j				0	I like the color green.	1	0.5	2	1	8	6	1		United States	77545	26	Male	Black or African American	0	72	1
0	5	5	Double_Slit	Results	2020-12-17 00:59:36.583227+00:00	1	0	0.5	3xxujf2j				0	I like the color green.	1	0.5	1	1	7	7	1		United States	44144	31	Male	White	0	162	1
0	6	5	Double_Slit	Results	2020-12-17 00:59:37.253067+00:00	1	0	0.5	3xxujf2j				0	I like the color green.	1	0.5	2	1	10		0		United States	27855	26	Male	Black or African American	0	90	1
0	6	5	Double_Slit	Results	2020-12-17 00:59:37.289442+00:00	1	0	0.5	3xxujf2j				0	I like the color green.	1	0.5	1	1	8	8	1		United States	98002	30	Male	Native American or American Indian	0	62	1
0	6	5	Double_Slit	Results	2020-12-17 00:59:38.842741+00:00	1	0	0.5	3xxujf2j				0	I like the color green.	1	0.5	1	1	10	8	1		United States	71254	27	Female	White	0	190	1
0	5	5	Double_Slit	Results	2020-12-17 00:59:44.309208+00:00	1	0	0.5	3xxujf2j				0	I like the color green.	1	0.5	2	1	8	7	1		United States	90231	31	Male	Native American or American Indian	0	182	1
0	6	5	Double_Slit	Results	2020-12-17 00:59:45.750190+00:00	1	0	0.5	3xxujf2j				0	I like the color green.	1	0.5	1	1	8	8	1		United States	65810	36	Female	White	0	69	1
0	6	5	Double_Slit	Results	2020-12-17 00:59:52.690856+00:00	1	0	0.5	3xxujf2j				0	I like the color green.	1	0.5	2	1	4		0		Morocco	02151	31	Female	White	0	16	1
0	6	5	Double_Slit	Results	2020-12-17 00:59:57.553667+00:00	1	0	0.5	3xxujf2j				0	I like the color green.	1	0.5	2	1	10	10	1		United States	92376	56	Male	White	0	125	1
0	5	5	Double_Slit	Results	2020-12-17 01:00:02.215818+00:00	1	0	0.5	3xxujf2j				0	I like the color green.	1	0.5	1	1	10	10	1		United States	67212	39	Male	White	0	160	1
0	6	5	Double_Slit	Results	2020-12-17 01:00:02.251576+00:00	1	0	0.5	3xxujf2j				0	I like the color green.	1	0.5	1	1	10		0		United States	60194	41	Female	White	0	147	1
0	6	5	Double_Slit	Results	2020-12-17 01:00:49.107575+00:00	1	0	0.5	3xxujf2j				0	I like the color green.	1	0.5	1	1	5		0		United States	49508	52	Female	White	0	166	1
0	5	5	Double_Slit	Results	2020-12-17 01:01:04.385197+00:00	1	0	0.5	3xxujf2j				0	I like the color green.	1	0.5	1	1	5		0		United States	49265	50	Female	White	0	111	1
0	6	5	Double_Slit	Results	2020-12-17 01:01:22.198585+00:00	1	0	0.5	3xxujf2j				0	I like the color green.	1	0.5	2	1	10		0		United States	77042	67	Female	White	0	36	1
0	6	5	Double_Slit	Results	2020-12-17 01:01:25.953201+00:00	1	0	0.5	3xxujf2j				0	I like the color green.	1	0.5	1	1	9	5	1		United States	80209	45	Male	White	0	121	1
0	6	5	Double_Slit	Results	2020-12-17 01:01:32.622412+00:00	1	0	0.5	3xxujf2j				0	I like the color green.	1	0.5	2	1	8	5	1		United States	94112	55	Male	White	0	4	1
0	6	5	Double_Slit	Results	2020-12-17 01:03:23.655915+00:00	1	0	0.5	3xxujf2j				0	I like the color green.	1	0.5	2	1	9		0		United States	97420	46	Female	White	0	105	1
0	6	5	Double_Slit	Results	2020-12-17 01:03:38.214489+00:00	1	0	0.5	3xxujf2j				0	I like the color green.	1	0.5	1	1	7	7	1		United States	85051	51	Male	Hispanic or Latino	0	45	1
0	6	5	Double_Slit	Results	2020-12-17 01:03:41.756153+00:00	1	0	0.5	3xxujf2j				0	I like the color green.	1	0.5	1	1	9	10	1		Zimbabwe	93611	30	Male	White	0	73	1
0	6	5	Double_Slit	Results	2020-12-17 01:03:53.797375+00:00	1	0	0.5	3xxujf2j				0	I like the color green.	1	0.5	2	1	8	9	1		United States	94110	55	Male	White	0	24	1
0	6	5	Double_Slit	Results	2020-12-17 01:04:33.635729+00:00	1	0	0.5	3xxujf2j				0	I like the color green.	1	0.5	1	1	10		0		United States	34741	38	Male	White	0	155	1
0	6	5	Double_Slit	Results	2020-12-17 01:05:09.465795+00:00	1	0	0.5	3xxujf2j				0	I like the color green.	1	0.5	1	1	10	10	1		United States	10081	38	Female	Black or African American	0	174	1
0	6	5	Double_Slit	Results	2020-12-17 01:06:07.908560+00:00	1	0	0.5	3xxujf2j				0	I like the color green.	1	0.5	1	1	8	8	1		United States	90020	49	Male	White	0	25	1
0	6	5	Double_Slit	Results	2020-12-17 01:07:47.484015+00:00	1	0	0.5	3xxujf2j				0	I like the color green.	1	0.5	1	1	8	9	1		United States	93001	45	Male	White	0	169	1
0	6	5	Double_Slit	Results	2020-12-17 01:09:00.082717+00:00	1	0	0.5	3xxujf2j				0	I like the color green.	1	0.5	2	1	9	8	1		United States	90802	50	Male	White	0	175	1
0	5	5	Double_Slit	Results	2020-12-17 01:09:18.981029+00:00	1	0	0.5	3xxujf2j				0	I like the color green.	1	0.5	2	1	9	8	1		United States	94102	54	Female	White	0	82	1
0	6	5	Double_Slit	Results	2020-12-17 01:09:44.736436+00:00	1	0	0.5	3xxujf2j				0	I like the color green.	1	0.5	1	1	10		0		United States	60525	30	Male	White	0	148	1
0	6	5	Double_Slit	Results	2020-12-17 01:09:58.851985+00:00	1	0	0.5	3xxujf2j				0	I like the color green.	1	0.5	1	1	8	6	1		United States	94080	64	Female	White	0	47	1
0	6	5	Double_Slit	Results	2020-12-17 01:10:13.554070+00:00	1	0	0.5	3xxujf2j				0	I like the color green.	1	0.5	2	1	9		0		United States	84663	23	Male	White	0	7	1
0	6	5	Double_Slit	Results	2020-12-17 01:11:45.231498+00:00	1	0	0.5	3xxujf2j				0	I like the color green.	1	0.5	2	1	9	9	1		United States	93307	35	Male	White	0	48	1
0	6	5	Double_Slit	Results	2020-12-17 01:13:17.138128+00:00	1	0	0.5	3xxujf2j				0	I like the color green.	1	0.5	1	1	4		0		United States	02861	23	Male	White	0	41	1
0	6	5	Double_Slit	Results	2020-12-17 01:13:48.778249+00:00	1	0	0.5	3xxujf2j				0	I like the color green.	1	0.5	2	1	1		0		United States	14612	24	Male	White	0	135	1
0	6	5	Double_Slit	Results	2020-12-17 01:16:09.497528+00:00	1	0	0.5	3xxujf2j				0	I like the color green.	1	0.5	2	1	9		0		United States	43001	45	Male	White	0	60	1
0	6	5	Double_Slit	Results	2020-12-17 01:16:17.335757+00:00	1	0	0.5	3xxujf2j				0	I like the color green.	1	0.5	2	1	5		0		United States	95864	59	Male	White	0	38	1
0	6	5	Double_Slit	Results	2020-12-17 01:17:17.601770+00:00	1	0	0.5	3xxujf2j				0	I like the color green.	1	0.5	1	1	8	7	1		United States	92114	53	Female	White	0	3	1
0	6	5	Double_Slit	Results	2020-12-17 01:17:19.991098+00:00	1	0	0.5	3xxujf2j				0	I like the color green.	1	0.5	2	1	9	7	1		United States	10607	25	Male	White	0	176	1
0	6	5	Double_Slit	Results	2020-12-17 01:19:36.710471+00:00	1	0	0.5	3xxujf2j				0	I like the color green.	1	0.5	1	1	2	2	1		United States	80111	28	Male	White	0	20	1
0	6	5	Double_Slit	Results	2020-12-17 01:22:37.187252+00:00	1	0	0.5	3xxujf2j				0	I like the color green.	1	0.5	1	1	5	5	1		United States	41095	21	Female	White	0	57	1
0	5	5	Double_Slit	Results	2020-12-17 01:25:21.546743+00:00	1	0	0.5	3xxujf2j				0	I like the color green.	1	0.5	2	1	4	8	1		United States	96825	45	Male	White	0	22	1
0	6	5	Double_Slit	Results	2020-12-17 01:26:25.770728+00:00	1	0	0.5	3xxujf2j				0	I like the color green.	1	0.5	2	1	8	7	1		United States	90059	49	Male	White	0	119	1
0	6	5	Double_Slit	Results	2020-12-17 01:26:50.579569+00:00	1	0	0.5	3xxujf2j				0	I like the color green.	1	0.5	1	1	10	10	1		United States	90023	56	Male	White	0	127	1
0	6	5	Double_Slit	Results	2020-12-17 01:31:10.631021+00:00	1	0	0.5	3xxujf2j				0	I like the color green.	1	0.5	2	1	7	7	1		United States	97070	27	Male	White	0	197	1
0	6	5	Double_Slit	Results	2020-12-17 01:35:17.728363+00:00	1	0	0.5	3xxujf2j				0	I like the color green.	1	0.5	1	1	8	8	1		United States	93003	65	Female	White	0	5	1
0	6	5	Double_Slit	Results	2020-12-17 01:37:05.182966+00:00	1	0	0.5	3xxujf2j				0	I like the color green.	1	0.5	2	1	9	8	1		United States	98327	45	Male	White	0	113	1
0	6	5	Double_Slit	Results	2020-12-17 01:37:29.023062+00:00	1	0	0.5	3xxujf2j				0	I like the color green.	1	0.5	2	1	8	8	1		United States	94066	64	Female	White	0	53	1
0	6	5	Double_Slit	Results	2020-12-17 01:42:45.907526+00:00	1	0	0.5	3xxujf2j				0	I like the color green.	1	0.5	1	1	10		0		United States	14120	28	Male	White	0	97	1
0	6	5	Double_Slit	Results	2020-12-17 01:45:32.245358+00:00	1	0	0.5	3xxujf2j				0	I like the color green.	1	0.5	1	1	9	8	1		United States	94025	49	Female	White	0	100	1
0	6	5	Double_Slit	Results	2020-12-17 01:54:40.237474+00:00	1	0	0.5	3xxujf2j				0	I like the color green.	1	0.5	1	1	10		0		United States	02892	34	Male	White	0	19	1
0	6	5	Double_Slit	Results	2020-12-17 01:58:00.640248+00:00	1	0	0.5	3xxujf2j				0	I like the color green.	1	0.5	2	1	10	10	1		United States	31021	50	Male	Asian	0	30	1
0	6	5	Double_Slit	Results	2020-12-17 01:58:14.878164+00:00	1	0	0.5	3xxujf2j				0	I like the color green.	1	0.5	2	1	10	9	1		United States	23834	28	Male	White	0	49	1
0	6	5	Double_Slit	Results	2020-12-17 01:58:54.512627+00:00	1	0	0.5	3xxujf2j				0	I like the color green.	1	0.5	1	1	10	10	1		United States	23805	35	Male	Asian	0	118	1
0	6	5	Double_Slit	Results	2020-12-17 02:02:50.503569+00:00	1	0	0.5	3xxujf2j				0	I like the color green.	1	0.5	1	1	8	9	1		United States	18103	29	Male	White	0	59	1
0	6	5	Double_Slit	Results	2020-12-17 02:06:20.238703+00:00	1	0	0.5	3xxujf2j				0	I like the color green.	1	0.5	1	1	10		0		United States	02048	39	Female	Asian	0	28	1
0	6	5	Double_Slit	Results	2020-12-17 02:09:20.831899+00:00	1	0	0.5	3xxujf2j				0	I like the color green.	1	0.5	1	1	10		0		United States	98107	42	Male	White	0	122	1
0	6	5	Double_Slit	Results	2020-12-17 02:15:04.782771+00:00	1	0	0.5	3xxujf2j				0	I like the color green.	1	0.5	1	1	7	7	1		United States	20603	27	Male	Black or African American	0	96	1
0	6	5	Double_Slit	Results	2020-12-17 02:15:10.298733+00:00	1	0	0.5	3xxujf2j				0	I like the color green.	1	0.5	2	1	10	10	1		United States	92336	49	Male	White	0	103	1
0	6	5	Double_Slit	Results	2020-12-17 02:16:57.076113+00:00	1	0	0.5	3xxujf2j				0	I like the color green.	1	0.5	2	1	3	3	1		United States	84067	21	Male	White	0	65	1
0	6	5	Double_Slit	Results	2020-12-17 02:19:01.628132+00:00	1	0	0.5	3xxujf2j				0	I like the color green.	1	0.5	1	1	9		0		United States	08882	31	Male	White	0	141	1
0	6	5	Double_Slit	Results	2020-12-17 02:22:38.190608+00:00	1	0	0.5	3xxujf2j				0	I like the color green.	1	0.5	2	1	10		0		United States	30308	20	Male	White	0	117	1
0	6	5	Double_Slit	Results	2020-12-17 02:27:07.591275+00:00	1	0	0.5	3xxujf2j				0	I like the color green.	1	0.5	2	1	8	8	1		United States	44883	22	Male	White	0	101	1
0	6	5	Double_Slit	Results	2020-12-17 02:50:01.219233+00:00	1	0	0.5	3xxujf2j				0	I like the color green.	1	0.5	1	1	10		0		United States	65109	30	Male	White	0	46	1
0	6	5	Double_Slit	Results	2020-12-17 02:50:40.381329+00:00	1	0	0.5	3xxujf2j				0	I like the color green.	1	0.5	2	1	5		0		United States	78266	20	Male	Asian	0	171	1
0	6	5	Double_Slit	Results	2020-12-17 02:51:31.503431+00:00	1	0	0.5	3xxujf2j				0	I like the color green.	1	0.5	2	1	10		0		United States	60543	52	Female	Asian	0	145	1
0	6	5	Double_Slit	Results	2020-12-17 02:57:20.399401+00:00	1	0	0.5	3xxujf2j				0	I like the color green.	1	0.5	1	1	5	3	1		United States	94609	36	Female	White	0	2	1
0	6	5	Double_Slit	Results	2020-12-17 03:00:46.847923+00:00	1	0	0.5	3xxujf2j				0	I like the color green.	1	0.5	2	1	10		0		United States	61820	36	Male	White	0	1	1
0	6	5	Double_Slit	Results	2020-12-17 03:16:21.817332+00:00	1	0	0.5	3xxujf2j				0	I like the color green.	1	0.5	1	1	10		0		United States	29731	36	Male	White	0	189	1
0	6	5	Double_Slit	Results	2020-12-17 03:32:13.090487+00:00	1	0	0.5	3xxujf2j				0	I like the color green.	1	0.5	2	1	6		0		United States	20850	28	Male	Asian	0	85	1
0	6	5	Double_Slit	Results	2020-12-17 03:34:14.640418+00:00	1	0	0.5	3xxujf2j				0	I like the color green.	1	0.5	2	1	10	10	1		United States	93552	36	Male	Hispanic or Latino	0	134	1
0	6	5	Double_Slit	Results	2020-12-17 03:50:15.795533+00:00	1	0	0.5	3xxujf2j				0	I like the color green.	1	0.5	2	1	4		0		United States	10025	24	Female	Asian	0	138	1
0	6	5	Double_Slit	Results	2020-12-17 03:58:56.633090+00:00	1	0	0.5	3xxujf2j				0	I like the color green.	1	0.5	1	1	7	7	1		United States	53090	37	Female	White	0	193	1
0	6	5	Double_Slit	Results	2020-12-17 03:59:31.848224+00:00	1	0	0.5	3xxujf2j				0	I like the color green.	1	0.5	2	1	6		0		United States	76010	20	Male	Hispanic or Latino	0	200	1
0	6	5	Double_Slit	Results	2020-12-17 04:04:49.718485+00:00	1	0	0.5	3xxujf2j				0	I like the color green.	1	0.5	2	1	7	7	1		United States	85119	28	Male	White	0	116	1
0	6	5	Double_Slit	Results	2020-12-17 04:07:45.742447+00:00	1	0	0.5	3xxujf2j				0	I like the color green.	1	0.5	1	1	8	5	1		United States	20605	33	Female	White	0	131	1
0	6	5	Double_Slit	Results	2020-12-17 04:22:26.716551+00:00	1	0	0.5	3xxujf2j				0	I like the color green.	1	0.5	2	1	8	7	1		United States	43160	29	Male	White	0	102	1
0	6	5	Double_Slit	Results	2020-12-17 05:00:31.627633+00:00	1	0	0.5	3xxujf2j				0	I like the color green.	1	0.5	2	1	5	10	1		United States	18974	44	Female	White	0	159	1
0	6	5	Double_Slit	Results	2020-12-17 07:01:13.754718+00:00	1	0	0.5	3xxujf2j				0	I like the color green.	1	0.5	1	1	5	4	1		United States	93552	64	Male	White	0	61	1
0	6	5	Double_Slit	Results	2020-12-22 01:22:32.636295+00:00	1	0	0.5	u3b96b60				0	I like the color green.	1	0.5	2	1	6	7	1		United States	44116	45	Male	White	0	135	1
0	6	5	Double_Slit	Results	2020-12-22 01:22:36.750501+00:00	1	0	0.5	u3b96b60				0	I like the color green.	1	0.5	1	1	8	8	1		Canada	M5H 4E9	32	Male	White	0	33	1
0	5	5	Double_Slit	Results	2020-12-22 01:22:41.024379+00:00	1	0	0.5	u3b96b60				0	I like the color green.	1	0.5	2	1	5		0		United States	53089	21	Male	White	0	161	1
0	6	5	Double_Slit	Results	2020-12-22 01:22:44.051370+00:00	1	0	0.5	u3b96b60				0	I like the color green.	1	0.5	1	1	9		0		United States	43001	45	Male	White	0	27	1
0	6	5	Double_Slit	Results	2020-12-22 01:22:47.040588+00:00	1	0	0.5	u3b96b60				0	I like the color green.	1	0.5	1	1	10		0		United States	44314	42	Female	White	0	153	1
0	6	5	Double_Slit	Results	2020-12-22 01:22:48.837349+00:00	1	0	0.5	u3b96b60				0	I like the color green.	1	0.5	2	1	8	8	1		United States	90028	35	Male	White	0	40	1
0	6	5	Double_Slit	Results	2020-12-22 01:22:54.333304+00:00	1	0	0.5	u3b96b60				0	I like the color green.	1	0.5	2	1	8	8	1		United States	33101	36	Female	White	0	198	1
0	6	5	Double_Slit	Results	2020-12-22 01:22:54.567957+00:00	1	0	0.5	u3b96b60				0	I like the color green.	1	0.5	2	1	8	7	1		United States	20640	31	Female	White	0	191	1
0	5	5	Double_Slit	Results	2020-12-22 01:23:00.000828+00:00	1	0	0.5	u3b96b60				0	I like the color green.	1	0.5	1	1	10		0		United States	27574	23	Female	White	0	101	1
0	6	5	Double_Slit	Results	2020-12-22 01:23:05.711680+00:00	1	0	0.5	u3b96b60				0	I like the color green.	1	0.5	2	1	5		0		United States	22201	45	Male	White	0	69	1
0	5	5	Double_Slit	Results	2020-12-22 01:23:12.407247+00:00	1	0	0.5	u3b96b60				0	I like the color green.	1	0.5	2	1	7	7	1		United States	19333	20	Female	White	0	110	1
0	6	5	Double_Slit	Results	2020-12-22 01:23:18.168503+00:00	1	0	0.5	u3b96b60				0	I like the color green.	1	0.5	2	1	8	4	1		United States	23831	63	Male	White	0	195	1
0	6	5	Double_Slit	Results	2020-12-22 01:23:19.188839+00:00	1	0	0.5	u3b96b60				0	I like the color green.	1	0.5	2	1	8	8	1		United States	90805	33	Male	Hispanic or Latino	0	93	1
0	6	5	Double_Slit	Results	2020-12-22 01:23:19.804578+00:00	1	0	0.5	u3b96b60				0	I like the color green.	1	0.5	1	1	6		0		United States	11215	36	Male	White	0	94	1
0	6	5	Double_Slit	Results	2020-12-22 01:23:25.708981+00:00	1	0	0.5	u3b96b60				0	I like the color green.	1	0.5	1	1	9		0		United States	92649	25	Male	Asian	0	78	1
0	5	5	Double_Slit	Results	2020-12-22 01:23:26.070248+00:00	1	0	0.5	u3b96b60				0	I like the color green.	1	0.5	1	1	10		0		United States	50325	20	Male	Asian	0	173	1
0	6	5	Double_Slit	Results	2020-12-22 01:23:26.312319+00:00	1	0	0.5	u3b96b60				0	I like the color green.	1	0.5	2	1	10		0		United States	32759	64	Female	White	0	82	1
0	6	5	Double_Slit	Results	2020-12-22 01:23:29.426592+00:00	1	0	0.5	u3b96b60				0	I like the color green.	1	0.5	1	1	8	8	1		United States	23523	36	Female	Black or African American	0	84	1
0	6	5	Double_Slit	Results	2020-12-22 01:23:32.461172+00:00	1	0	0.5	u3b96b60				0	I like the color green.	1	0.5	1	1	7	7	1		United States	98072	36	Male	White	0	102	1
0	6	5	Double_Slit	Results	2020-12-22 01:23:33.484758+00:00	1	0	0.5	u3b96b60				0	I like the color green.	1	0.5	2	1	10		0		United States	60645	38	Male	White	0	149	1
0	6	5	Double_Slit	Results	2020-12-22 01:23:38.020425+00:00	1	0	0.5	u3b96b60				0	I like the color green.	1	0.5	1	1	10		0		United States	20003	33	Male	White	0	105	1
0	6	5	Double_Slit	Results	2020-12-22 01:23:42.754102+00:00	1	0	0.5	u3b96b60				0	I like the color green.	1	0.5	1	1	7	7	1		United States	98116	39	Male	White	0	177	1
0	6	5	Double_Slit	Results	2020-12-22 01:23:43.080542+00:00	1	0	0.5	u3b96b60				0	I like the color green.	1	0.5	1	1	8	8	1		United States	10030	35	Male	Asian	0	189	1
0	6	5	Double_Slit	Results	2020-12-22 01:23:48.851572+00:00	1	0	0.5	u3b96b60				0	I like the color green.	1	0.5	2	1	9	9	1		United States	20886	21	Male	Black or African American	0	158	1
0	6	5	Double_Slit	Results	2020-12-22 01:23:52.920745+00:00	1	0	0.5	u3b96b60				0	I like the color green.	1	0.5	2	1	9		0		United States	33125	30	Male	White	0	132	1
0	6	5	Double_Slit	Results	2020-12-22 01:23:53.148088+00:00	1	0	0.5	u3b96b60				0	I like the color green.	1	0.5	2	1	9	8	1		United States	90017	65	Male	White	0	184	1
0	6	5	Double_Slit	Results	2020-12-22 01:23:56.400895+00:00	1	0	0.5	u3b96b60				0	I like the color green.	1	0.5	2	1	8	8	1		United States	79407	24	Female	Hispanic or Latino	0	73	1
0	6	5	Double_Slit	Results	2020-12-22 01:23:58.245386+00:00	1	0	0.5	u3b96b60				0	I like the color green.	1	0.5	2	1	7	7	1		Canada	R3K 0R9	29	Female	White	0	164	1
0	6	5	Double_Slit	Results	2020-12-22 01:24:03.753716+00:00	1	0	0.5	u3b96b60				0	I like the color green.	1	0.5	1	1	6		0		United States	32024	48	Male	White	0	174	1
0	6	5	Double_Slit	Results	2020-12-22 01:24:04.194007+00:00	1	0	0.5	u3b96b60				0	I like the color green.	1	0.5	2	1	10	10	1		United States	13501	36	Male	White	0	160	1
0	6	5	Double_Slit	Results	2020-12-22 01:24:14.211227+00:00	1	0	0.5	u3b96b60				0	I like the color green.	1	0.5	2	1	3	3	1		United States	94080	26	Male	Asian	0	67	1
0	6	5	Double_Slit	Results	2020-12-22 01:24:51.015673+00:00	1	0	0.5	u3b96b60				0	I like the color green.	1	0.5	2	1	5		0		United States	92021	34	Female	White	0	57	1
0	6	5	Double_Slit	Results	2020-12-22 01:25:09.446367+00:00	1	0	0.5	u3b96b60				0	I like the color green.	1	0.5	2	1	8	9	1		United States	92802	52	Female	White	0	157	1
0	6	5	Double_Slit	Results	2020-12-22 01:25:10.138505+00:00	1	0	0.5	u3b96b60				0	I like the color green.	1	0.5	2	1	10		0		United States	19702	40	Female	White	0	2	1
0	6	5	Double_Slit	Results	2020-12-22 01:25:35.596055+00:00	1	0	0.5	u3b96b60				0	I like the color green.	1	0.5	1	1	7	7	1		United States	32806	33	Male	White	0	155	1
0	6	5	Double_Slit	Results	2020-12-22 01:25:53.932629+00:00	1	0	0.5	u3b96b60				0	I like the color green.	1	0.5	1	1	8	7	1		United States	94134	64	Male	White	0	26	1
0	6	5	Double_Slit	Results	2020-12-22 01:26:22.627253+00:00	1	0	0.5	u3b96b60				0	I like the color green.	1	0.5	1	1	8	4	1		United States	80026	35	Female	White	0	113	1
0	6	5	Double_Slit	Results	2020-12-22 01:26:41.619461+00:00	1	0	0.5	u3b96b60				0	I like the color green.	1	0.5	2	1	8	8	1		United States	34472	34	Male	White	0	170	1
0	6	5	Double_Slit	Results	2020-12-22 01:26:44.183001+00:00	1	0	0.5	u3b96b60				0	I like the color green.	1	0.5	2	1	7	7	1		United States	33901	58	Female	Hispanic or Latino	0	122	1
0	6	5	Double_Slit	Results	2020-12-22 01:26:57.048807+00:00	1	0	0.5	u3b96b60				0	I like the color green.	1	0.5	1	1	8	7	1		United States	91352	40	Female	White	0	86	1
0	6	5	Double_Slit	Results	2020-12-22 01:27:19.806626+00:00	1	0	0.5	u3b96b60				0	I like the color green.	1	0.5	1	1	7	7	1		United States	93308	35	Male	White	0	50	1
0	6	5	Double_Slit	Results	2020-12-22 01:27:37.013678+00:00	1	0	0.5	u3b96b60				0	I like the color green.	1	0.5	2	1	7	7	1		United States	18103	29	Male	White	0	30	1
0	6	5	Double_Slit	Results	2020-12-22 01:27:38.477075+00:00	1	0	0.5	u3b96b60				0	I like the color green.	1	0.5	2	1	10		0		United States	37919	62	Male	White	0	6	1
0	6	5	Double_Slit	Results	2020-12-22 01:27:44.674385+00:00	1	0	0.5	u3b96b60				0	I like the color green.	1	0.5	1	1	5	8	1		United States	10460	54	Male	White	0	8	1
0	6	5	Double_Slit	Results	2020-12-22 01:27:55.365575+00:00	1	0	0.5	u3b96b60				0	I like the color green.	1	0.5	2	1	7	7	1		United States	89132	27	Male	Native American or American Indian	0	104	1
0	6	5	Double_Slit	Results	2020-12-22 01:28:09.273454+00:00	1	0	0.5	u3b96b60				0	I like the color green.	1	0.5	2	1	7	8	1		United States	11219	28	Male	Asian	0	99	1
0	6	5	Double_Slit	Results	2020-12-22 01:28:19.344155+00:00	1	0	0.5	u3b96b60				0	I like the color green.	1	0.5	1	1	5		0		United States	12078	27	Male	White	0	183	1
0	6	5	Double_Slit	Results	2020-12-22 01:28:21.837063+00:00	1	0	0.5	u3b96b60				0	I like the color green.	1	0.5	1	1	9		0		United States	38651	29	Male	White	0	139	1
0	6	5	Double_Slit	Results	2020-12-22 01:29:48.022988+00:00	1	0	0.5	u3b96b60				0	I like the color green.	1	0.5	1	1	2	2	1		United States	95054	31	Female	White	0	152	1
0	6	5	Double_Slit	Results	2020-12-22 01:29:52.416026+00:00	1	0	0.5	u3b96b60				0	I like the color green.	1	0.5	2	1	5		0		United States	23237	33	Female	White	0	142	1
0	5	5	Double_Slit	Results	2020-12-22 01:30:56.692542+00:00	1	0	0.5	u3b96b60				0	I like the color green.	1	0.5	2	1	9		0		United States	21836	50	Male	White	0	199	1
0	6	5	Double_Slit	Results	2020-12-22 01:32:39.702867+00:00	1	0	0.5	u3b96b60				0	I like the color green.	1	0.5	2	1	5		0		United States	72758	39	Male	Black or African American	0	18	1
0	6	5	Double_Slit	Results	2020-12-22 01:34:22.181043+00:00	1	0	0.5	u3b96b60				0	I like the color green.	1	0.5	2	1	8	8	1		United States	32907	60	Female	White	0	194	1
0	6	5	Double_Slit	Results	2020-12-22 01:34:27.579325+00:00	1	0	0.5	u3b96b60				0	I like the color green.	1	0.5	1	1	7	7	1		United States	66503	31	Female	White	0	61	1
0	6	5	Double_Slit	Results	2020-12-22 01:35:16.069712+00:00	1	0	0.5	u3b96b60				0	I like the color green.	1	0.5	2	1	6		0		United States	80241	59	Male	White	0	108	1
0	6	5	Double_Slit	Results	2020-12-22 01:36:44.365066+00:00	1	0	0.5	u3b96b60				0	I like the color green.	1	0.5	1	1	10		0		United States	22312	27	Male	White	0	75	1
0	6	5	Double_Slit	Results	2020-12-22 01:46:37.651435+00:00	1	0	0.5	u3b96b60				0	I like the color green.	1	0.5	2	1	9		0		United States	34741	38	Male	White	0	192	1
0	6	5	Double_Slit	Results	2020-12-22 01:48:20.838039+00:00	1	0	0.5	u3b96b60				0	I like the color green.	1	0.5	2	1	3	0	1		United States	30188	32	Female	Black or African American	0	107	1
0	6	5	Double_Slit	Results	2020-12-22 01:49:04.777809+00:00	1	0	0.5	u3b96b60				0	I like the color green.	1	0.5	1	1	7	7	1		United States	21213	26	Male	White	0	5	1
0	6	5	Double_Slit	Results	2020-12-22 01:49:45.776918+00:00	1	0	0.5	u3b96b60				0	I like the color green.	1	0.5	2	1	2	2	1		United States	92808	28	Male	White	0	74	1
0	6	5	Double_Slit	Results	2020-12-22 01:50:28.699744+00:00	1	0	0.5	u3b96b60				0	I like the color green.	1	0.5	2	1	7	6	1		United States	91202	45	Male	White	0	9	1
0	6	5	Double_Slit	Results	2020-12-22 01:55:49.146836+00:00	1	0	0.5	u3b96b60				0	I like the color green.	1	0.5	1	1	8	8	1		United States	90231	28	Male	White	0	68	1
0	5	5	Double_Slit	Results	2020-12-22 01:56:20.997771+00:00	1	0	0.5	u3b96b60				0	I like the color green.	1	0.5	2	1	8	9	1		United States	36535	40	Male	Asian	0	168	1
0	6	5	Double_Slit	Results	2020-12-22 02:02:55.282510+00:00	1	0	0.5	u3b96b60				0	I like the color green.	1	0.5	2	1	10		0		United States	27587	43	Female	White	0	163	1
0	6	5	Double_Slit	Results	2020-12-22 02:08:02.307316+00:00	1	0	0.5	u3b96b60				0	I like the color green.	1	0.5	2	1	8	8	1		United States	38118	32	Male	White	0	186	1
0	6	5	Double_Slit	Results	2020-12-22 02:08:57.393617+00:00	1	0	0.5	u3b96b60				0	I like the color green.	1	0.5	2	1	7	8	1		United States	90813	62	Female	White	0	175	1
0	6	5	Double_Slit	Results	2020-12-22 02:11:33.398872+00:00	1	0	0.5	u3b96b60				0	I like the color green.	1	0.5	2	1	8	9	1		United States	33032	43	Female	White	0	128	1
0	6	5	Double_Slit	Results	2020-12-22 02:19:47.022540+00:00	1	0	0.5	u3b96b60				0	I like the color green.	1	0.5	2	1	5		0		United States	23234	36	Female	Black or African American	0	188	1
0	6	5	Double_Slit	Results	2020-12-22 02:21:21.168649+00:00	1	0	0.5	u3b96b60				0	I like the color green.	1	0.5	2	1	9		0		United States	93313	30	Male	White	0	59	1
0	6	5	Double_Slit	Results	2020-12-22 02:21:30.790691+00:00	1	0	0.5	u3b96b60				0	I like the color green.	1	0.5	1	1	5	5	1		United States	97479	63	Male	White	0	100	1
0	6	5	Double_Slit	Results	2020-12-22 02:28:07.542515+00:00	1	0	0.5	u3b96b60				0	I like the color green.	1	0.5	2	1	8	5	1		United States	23226	45	Female	White	0	140	1
0	6	5	Double_Slit	Results	2020-12-22 02:30:13.342574+00:00	1	0	0.5	u3b96b60				0	I like the color green.	1	0.5	1	1	3	3	1		United States	79416	21	Female	White	0	10	1
0	6	5	Double_Slit	Results	2020-12-22 02:32:44.144905+00:00	1	0	0.5	u3b96b60				0	I like the color green.	1	0.5	2	1	5	8	1		United States	38127	30	Male	Black or African American	0	7	1
0	6	5	Double_Slit	Results	2020-12-22 02:37:45.405517+00:00	1	0	0.5	u3b96b60				0	I like the color green.	1	0.5	2	1	8	5	1		United States	38127	30	Female	Black or African American	0	96	1
0	6	5	Double_Slit	Results	2020-12-22 02:44:51.561546+00:00	1	0	0.5	u3b96b60				0	I like the color green.	1	0.5	1	1	9	8	1		United States	14608	35	Female	White	0	125	1
0	6	5	Double_Slit	Results	2020-12-22 02:58:12.673424+00:00	1	0	0.5	u3b96b60				0	I like the color green.	1	0.5	1	1	5	5	1		United States	91505	45	Male	White	0	85	1
0	5	5	Double_Slit	Results	2020-12-22 02:59:21.097671+00:00	1	0	0.5	u3b96b60				0	I like the color green.	1	0.5	2	1	8		0		United States	11205	24	Male	Black or African American	0	32	1
0	6	5	Double_Slit	Results	2020-12-22 03:06:36.357177+00:00	1	0	0.5	u3b96b60				0	I like the color green.	1	0.5	2	1	10	9	1		United States	92377	47	Female	Asian	0	165	1
0	6	5	Double_Slit	Results	2020-12-22 03:22:09.025257+00:00	1	0	0.5	u3b96b60				0	I like the color green.	1	0.5	2	1	6	5	1		United States	10472	55	Female	White	0	119	1
0	6	5	Double_Slit	Results	2020-12-22 03:37:03.928469+00:00	1	0	0.5	u3b96b60				0	I like the color green.	1	0.5	2	1	9		0		United States	39206	53	Female	Mixed race	0	134	1
0	6	5	Double_Slit	Results	2020-12-22 03:44:20.692031+00:00	1	0	0.5	u3b96b60				0	I like the color green.	1	0.5	2	1	6		0		United States	63017	33	Male	White	0	22	1
0	6	5	Double_Slit	Results	2020-12-22 03:47:51.301918+00:00	1	0	0.5	u3b96b60				0	I like the color green.	1	0.5	2	1	5	2	1		United States	90221	42	Female	White	0	76	1
0	6	5	Double_Slit	Results	2020-12-22 04:24:29.137849+00:00	1	0	0.5	u3b96b60				0	I like the color green.	1	0.5	2	1	9	8	1		United States	90029	26	Female	White	0	187	1
0	6	5	Double_Slit	Results	2020-12-22 04:25:33.208373+00:00	1	0	0.5	u3b96b60				0	I like the color green.	1	0.5	1	1	8	8	1		United States	65749	35	Female	White	0	47	1
0	5	5	Double_Slit	Results	2020-12-22 04:25:55.540998+00:00	1	0	0.5	u3b96b60				0	I like the color green.	1	0.5	1	1	10	10	1		United States	9131	35	Female	White	0	121	1
0	6	5	Double_Slit	Results	2020-12-22 04:28:00.772535+00:00	1	0	0.5	u3b96b60				0	I like the color green.	1	0.5	1	1	8	9	1		United States	77590	58	Male	White	0	182	1
0	6	5	Double_Slit	Results	2020-12-22 04:28:57.030163+00:00	1	0	0.5	u3b96b60				0	I like the color green.	1	0.5	1	1	8	8	1		United States	12303	23	Female	White	0	83	1
0	6	5	Double_Slit	Results	2020-12-22 04:29:41.169906+00:00	1	0	0.5	u3b96b60				0	I like the color green.	1	0.5	2	1	10		0		United States	94598	54	Male	White	0	172	1
0	6	5	Double_Slit	Results	2020-12-22 04:30:42.768572+00:00	1	0	0.5	u3b96b60				0	I like the color green.	1	0.5	2	1	8	7	1		United States	99501	28	Male	White	0	124	1
0	6	5	Double_Slit	Results	2020-12-22 04:32:15.128019+00:00	1	0	0.5	u3b96b60				0	I like the color green.	1	0.5	2	1	5		0		United States	42262	39	Female	Black or African American	0	138	1
0	6	5	Double_Slit	Results	2020-12-22 04:39:37.608824+00:00	1	0	0.5	u3b96b60				0	I like the color green.	1	0.5	2	1	7	7	1		United States	80112	20	Male	White	0	56	1
0	6	5	Double_Slit	Results	2020-12-22 04:40:49.585305+00:00	1	0	0.5	u3b96b60				0	I like the color green.	1	0.5	2	1	10	10	1		United States	95688	62	Male	White	0	3	1
0	6	5	Double_Slit	Results	2020-12-22 04:50:23.395796+00:00	1	0	0.5	u3b96b60				0	I like the color green.	1	0.5	1	1	10		0		United States	75014	36	Male	White	0	95	1
0	6	5	Double_Slit	Results	2020-12-22 05:04:01.418189+00:00	1	0	0.5	u3b96b60				0	I like the color green.	1	0.5	1	1	10	8	1		United States	93401	59	Male	White	0	44	1
0	6	5	Double_Slit	Results	2020-12-22 05:12:13.981663+00:00	1	0	0.5	u3b96b60				0	I like the color green.	1	0.5	1	1	10	8	1		United States	92602	51	Female	White	0	37	1
0	6	5	Double_Slit	Results	2020-12-22 05:52:48.376324+00:00	1	0	0.5	u3b96b60				0	I like the color green.	1	0.5	2	1	7	7	1		United States	06820	25	Female	White	0	13	1
0	6	5	Double_Slit	Results	2020-12-22 07:25:03.857515+00:00	1	0	0.5	u3b96b60				0	I like the color green.	1	0.5	2	1	8	8	1		United States	94541	58	Female	White	0	48	1

## Sheet: RergessionData
Session	Monitored	Choice1	Choice2	Inslit	Misstate	Age	Gender	Race	Country	Post
jsag5vm4	0		8	1	0	24	0	White	United States	37087
hirp696d	0		8	1	0	23	0	White	United States	02861
hirp696d	0			0	0	38	0	White	United States	32303
hirp696d	0		10	1	0	35	1	White	Armenia	72201
wmoycs48	0		7	1	0	27	0	White	United States	02143
wmoycs48	0			0	0	32	0	White	United States	27012
wmoycs48	0			0	0	25	1	White	United States	35613
wmoycs48	0			0	0	55	1	White	United States	93012
rsrfsmhx	0			0	0	32	0	White	United States	94608
rsrfsmhx	0		5	1	0	40	0	Asian	United States	23805
rsrfsmhx	0			0	0	36	0	White	United States	43220
rsrfsmhx	0		8	1	0	35	0	White	United States	29461
rsrfsmhx	0		5	1	0	48	0	Asian	United States	23334
rsrfsmhx	0			0	0	70	0	White	United States	70115
rsrfsmhx	0			0	0	36	0	White	United States	80212
rsrfsmhx	0		6	1	0	55	1	White	United States	10472
rsrfsmhx	0			0	0	30	0	White	United States	30346
rsrfsmhx	0			0	0	41	1	Hispanic or Latino	United States	77872
rsrfsmhx	0			0	0	36	0	Hispanic or Latino	United States	80249
rsrfsmhx	0		2	1	0	32	0	Asian	United States	23324
3a960g32	0		5	1	0	23	0	White	United States	02861
3a960g32	0			0	0	38	0	Asian	United States	11374
3a960g32	0			0	0	51	1	White	United States	38401
3a960g32	0		7	1	0	35	0	White	United States	631001
3a960g32	0		7	1	0	40	0	Asian	United States	50000
3a960g32	0		7	1	0	35	0	Native American or American Indian	United States	10018
3a960g32	0			0	0	30	1	White	United States	75043
3a960g32	0		8	1	0	35	0	White	United States	90201
3a960g32	0		4	1	0	25	0	White	United States	10001
3a960g32	0		7	1	0	44	1	White	United States	23320
3a960g32	0		5	1	0	45	0	White	United States	91505
3a960g32	0		8	1	0	54	0	White	United States	34436
3a960g32	0		8	1	0	32	0	White	United States	14225
3a960g32	0		7	1	0	40	1	White	United States	27043
3a960g32	0		3	1	0	21	1	White	United States	79416
3a960g32	0		8	1	0	30	1	White	United States	95621
3a960g32	0		10	1	0	25	0	White	United States	90201
3a960g32	0		4	1	0	30	0	Black or African American	United States	38127
3a960g32	0		10	1	0	32	1	Black or African American	United States	63102
3a960g32	0			0	0	40	1	White	United States	85746
3a960g32	0		10	1	0	25	0	White	United States	46256
3a960g32	0		7	1	0	32	0	White	United States	45440
3a960g32	0		3	1	0	29	1	White	United States	12801
3a960g32	0		7	1	0	43	1	White	United States	35763
3a960g32	0		2	1	0	28	0	White	United States	95948
chx0hdyo	0		5	1	0	25	0	White	United States	32003
chx0hdyo	0		5	1	0	33	1	White	United States	98122
chx0hdyo	0		7	1	0	37	1	Asian	United States	32301
chx0hdyo	0		9	1	0	35	0	White	United States	40504
chx0hdyo	0		5	1	0	35	0	White	United States	10001
chx0hdyo	0		7	1	0	36	1	White	United States	48307
chx0hdyo	0		4	1	0	25	1	White	United States	06905
chx0hdyo	0		5	1	0	53	0	White	United States	78669
chx0hdyo	0		8	1	0	37	0	White	United States	73115
chx0hdyo	0		2	1	0	40	0	Asian	United States	23805
chx0hdyo	0		10	1	0	31	1	Black or African American	United States	06906
chx0hdyo	0		7	1	0	35	0	White	United States	35209
chx0hdyo	0		1	1	0	39	1	White	United States	60463
chx0hdyo	0		2	1	0	28	0	White	United States	92808
chx0hdyo	0		8	1	0	48	1	White	United States	85035
chx0hdyo	0		5	1	0	25	1	White	United States	06902
chx0hdyo	0			0	0	37	0	White	United States	24055
chx0hdyo	0			0	0	30	1	White	United States	23325
chx0hdyo	0			0	0	58	1	White	United States	48858
chx0hdyo	0		10	1	0	27	1	White	United States	77904
chx0hdyo	0		8	1	0	57	0	White	United States	73651
chx0hdyo	0		8	1	0	43	0	White	United States	11001
chx0hdyo	0		5	1	0	33	1	White	United States	90231
chx0hdyo	0		5	1	0	33	0	White	United States	90805
chx0hdyo	0		5	1	0	35	1	White	United States	14608
chx0hdyo	0			0	0	68	1	White	United States	33406
chx0hdyo	0		2	1	0	29	1	White	United States	980062
chx0hdyo	0		5	1	0	34	0	White	United States	10304
chx0hdyo	0			0	0	30	0	White	United States	98058
chx0hdyo	0			0	0	46	0	Black or African American	United States	14215
chx0hdyo	0		7	1	0	25	0	White	United States	55303
chx0hdyo	0		10	1	0	41	0	White	United States	60634
chx0hdyo	0			0	0	36	0	Asian	United States	10025
chx0hdyo	0		9	1	0	31	0	Hispanic or Latino	United States	19312
chx0hdyo	0		8	1	0	27	1	Decline to Answer	United States	77060
chx0hdyo	0		2	1	0	58	1	White	United States	11234
chx0hdyo	0		6	1	0	33	0	White	United States	55111
chx0hdyo	0			0	0	43	0	White	United States	03263
chx0hdyo	0		8	1	0	30	0	White	United States	43213
chx0hdyo	0		7	1	0	36	1	White	United States	94609
chx0hdyo	0		3	1	0	29	0	White	United States	33010
chx0hdyo	0			0	0	38	0	White	United States	19403
chx0hdyo	0		8	1	0	27	0	Native American or American Indian	United States	74869
chx0hdyo	0			0	0	32	0	White	United States	77005
chx0hdyo	0		7	1	0	48	1	White	United States	63139
chx0hdyo	0		8	1	0	37	0	White	United States	77055
chx0hdyo	0		8	1	0	42	0	White	United States	70517
chx0hdyo	0		7	1	0	39	0	White	United States	07052
chx0hdyo	0		6	1	0	30	0	White	United States	44411
chx0hdyo	0		4	1	0	30	0	Native American or American Indian	United States	10001
chx0hdyo	0			0	0	57	0	White	United States	47130
chx0hdyo	0		7	1	0	33	0	Asian	United States	60152
chx0hdyo	0			0	0	31	0	White	United States	48184
3xxujf2j	0		2	1	0	34	0	Asian	United States	20910
3xxujf2j	0			0	0	28	1	White	United States	46237
3xxujf2j	0		2	1	0	26	0	Asian	United States	60188
3xxujf2j	0		2	1	0	26	1	Black or African American	United States	32304
3xxujf2j	0		10	1	0	61	1	Black or African American	United States	35217
3xxujf2j	0		8	1	0	24	1	White	United States	79936
3xxujf2j	0			0	0	32	0	White	United States	20009
3xxujf2j	0		8	1	0	25	1	Asian	United States	63109
3xxujf2j	0		8	1	0	29	0	White	United States	28214
3xxujf2j	0		7	1	0	43	0	White	United States	46064
3xxujf2j	0			0	0	36	0	White	United States	28673
3xxujf2j	0		8	1	0	56	1	White	United States	91016
3xxujf2j	0		3	1	0	37	0	White	United States	85119
3xxujf2j	0		7	1	0	35	1	White	United States	33441
3xxujf2j	0		8	1	0	33	0	Asian	United States	29461
3xxujf2j	0			0	0	26	0	White	United States	21230-3615
3xxujf2j	0		3	1	0	50	1	White	Canada	T2P4W3
3xxujf2j	0			0	0	39	1	White	United States	53029
3xxujf2j	0		7	1	0	39	0	White	United States	90254
3xxujf2j	0		8	1	0	29	1	White	United States	46037
3xxujf2j	0		8	1	0	34	0	Asian	Canada	V5N 4H8
3xxujf2j	0			0	0	34	0	White	United States	45039
3xxujf2j	0			0	0	35	0	Black or African American	United States	23508
3xxujf2j	0		8	1	0	55	1	Black or African American	United States	20785
3xxujf2j	0			0	0	27	0	White	United States	74012
3xxujf2j	0		10	1	0	24	1	White	United States	100023
3xxujf2j	0		7	1	0	26	1	White	United States	35224
3xxujf2j	0		3	1	0	33	0	White	United States	20003
3xxujf2j	0		9	1	0	25	0	White	United States	06902
3xxujf2j	0		8	1	0	40	1	White	United States	91352
3xxujf2j	0		6	1	0	37	1	White	United States	20003
3xxujf2j	0		8	1	0	38	0	White	United States	93610
3xxujf2j	0		3	1	0	28	1	White	United States	20003
3xxujf2j	0		7	1	0	31	0	White	United States	57701
3xxujf2j	0		10	1	0	35	0	White	United States	73115
3xxujf2j	0		8	1	0	42	0	White	United States	83301
3xxujf2j	0			0	0	26	0	White	United States	21213
3xxujf2j	0		2	1	0	26	1	Hispanic or Latino	United States	79912
3xxujf2j	0		8	1	0	47	0	White	United States	91206
3xxujf2j	0		8	1	0	65	0	White	United States	90017
3xxujf2j	0		10	1	0	55	0	White	United States	94080
3xxujf2j	0		8	1	0	52	0	White	United States	92802
3xxujf2j	0		8	1	0	64	0	White	United States	94134
3xxujf2j	0		3	1	0	36	0	Asian	Mongolia	58554
3xxujf2j	0			0	0	36	0	White	Honduras	37601
3xxujf2j	0			0	0	58	1	Hispanic or Latino	United States	33901
3xxujf2j	0		8	1	0	52	1	White	United States	92802
3xxujf2j	0		2	1	0	28	0	White	United States	94513
3xxujf2j	0			0	0	27	0	White	United States	45429
3xxujf2j	0		5	1	0	45	0	White	United States	91505
3xxujf2j	0		7	1	0	35	0	Hispanic or Latino	United States	85051
3xxujf2j	0		8	1	0	27	0	Black or African American	United States	76006
3xxujf2j	0		8	1	0	31	0	Native American or American Indian	United States	90231
3xxujf2j	0			0	0	37	0	Hispanic or Latino	United States	06514
3xxujf2j	0		7	1	0	39	0	White	United States	18104
3xxujf2j	0			0	0	47	1	Asian	Nepal	44017
3xxujf2j	0		8	1	0	34	1	White	United States	06902
3xxujf2j	0		9	1	0	62	1	White	United States	93710
3xxujf2j	0			0	0	48	1	Mixed race	United States	66606
3xxujf2j	0		9	1	0	35	0	White	United States	40504
3xxujf2j	0		8	1	0	45	1	White	United States	26525
3xxujf2j	0		9	1	0	30	0	Black or African American	United States	99501
3xxujf2j	0		3	1	0	36	0	Black or African American	United States	18976
3xxujf2j	0		8	1	0	49	0	White	United States	90023
3xxujf2j	0		8	1	0	24	0	White	United States	53110
3xxujf2j	0		5	1	0	63	0	White	United States	97479
3xxujf2j	0		6	1	0	37	0	Hispanic or Latino	United States	77070
3xxujf2j	0		5	1	0	34	0	White	United States	32763
3xxujf2j	0		9	1	0	56	0	White	United States	90221
3xxujf2j	0		5	1	0	55	0	White	United States	20748
3xxujf2j	0		7	1	0	36	0	White	United States	43065
3xxujf2j	0		7	1	0	37	0	White	United States	07801
3xxujf2j	0		3	1	0	67	0	White	United States	10308
3xxujf2j	0			0	0	33	0	White	United States	06101
3xxujf2j	0		7	1	0	31	0	Black or African American	United States	85225
3xxujf2j	0		2	1	0	28	0	White	United States	92808
3xxujf2j	0		2	1	0	29	0	White	United States	60438
3xxujf2j	0		8	1	0	36	0	White	United States	95123
3xxujf2j	0			0	0	33	0	White	United States	97322
3xxujf2j	0			0	0	39	0	White	United States	54311
3xxujf2j	0			0	0	42	0	Hispanic or Latino	United States	90260
3xxujf2j	0		7	1	0	30	0	White	United States	46408
3xxujf2j	0			0	0	50	1	White	United States	30157
3xxujf2j	0			0	0	58	1	White	United States	85381
3xxujf2j	0		2	1	0	30	1	White	United States	92410
3xxujf2j	0			0	0	30	1	Black or African American	United States	23324
3xxujf2j	0			0	0	38	0	White	United States	15469
3xxujf2j	0		7	1	0	46	0	White	United States	94590
3xxujf2j	0		6	1	0	52	0	White	United States	60189
3xxujf2j	0		6	1	0	34	0	White	United States	28080
3xxujf2j	0		8	1	0	26	1	Hispanic or Latino	United States	19023
3xxujf2j	0			0	0	25	1	White	United States	35613
3xxujf2j	0			0	0	36	0	Asian	United States	91766
3xxujf2j	0			0	0	49	1	White	United States	19317
3xxujf2j	0		8	1	0	33	0	White	United States	60439
3xxujf2j	0			0	0	30	1	Black or African American	United States	98208
3xxujf2j	0		7	1	0	32	0	Asian	United States	91801
3xxujf2j	0		3	1	0	47	0	White	United States	73106
3xxujf2j	0		9	1	0	44	1	White	United States	20781
3xxujf2j	0		8	1	0	58	1	White	United States	11234
3xxujf2j	0		4	1	0	55	1	White	United States	10472
3xxujf2j	0		8	1	0	29	0	Hispanic or Latino	United States	75236
3xxujf2j	0		8	1	0	58	1	Native American or American Indian	United States	95129
3xxujf2j	0		8	1	0	30	0	Asian	United States	19012
3xxujf2j	0		8	1	0	30	0	Black or African American	United States	39104
u3b96b60	0			0	0	26	1	White	United States	28390
u3b96b60	0		7	1	0	56	1	White	United States	91016
u3b96b60	0			0	0	23	1	White	United States	76262
u3b96b60	0		7	1	0	34	0	Asian	Canada	T6W1N3
u3b96b60	0		3	1	0	31	1	White	United States	41042
u3b96b60	0			0	0	34	0	Asian	United States	20910
u3b96b60	0			0	0	47	1	Decline to Answer	Nepal	44017
u3b96b60	0		8	1	0	38	0	White	United States	93610
u3b96b60	0		3	1	0	35	0	White	United States	37663
u3b96b60	0			0	0	32	0	Asian	United States	60173
u3b96b60	0		10	1	0	62	0	White	United States	91764
u3b96b60	0		8	1	0	62	0	White	United States	38821
u3b96b60	0		7	1	0	22	0	Black or African American	United States	80011
u3b96b60	0		5	1	0	51	0	Black or African American	United States	21221
u3b96b60	0		8	1	0	39	0	White	United States	21212
u3b96b60	0		7	1	0	33	0	White	United States	28557
u3b96b60	0		5	1	0	50	1	White	United States	55116
u3b96b60	0		8	1	0	29	0	White	United States	07724
u3b96b60	0			0	0	53	1	White	United States	77357
u3b96b60	0			0	0	45	1	White	United States	59801
u3b96b60	0			0	0	42	0	Asian	United States	02148
u3b96b60	0		5	1	0	37	0	White	United States	10456
u3b96b60	0		2	1	0	28	0	White	United States	94513
u3b96b60	0		5	1	0	30	0	White	United States	94564
u3b96b60	0		9	1	0	64	1	White	United States	92114
u3b96b60	0		7	1	0	29	0	White	United States	28214
u3b96b60	0			0	0	36	0	White	United States	60601
u3b96b60	0		8	1	0	33	0	White	United States	39466
u3b96b60	0		8	1	0	52	0	White	United States	92802
u3b96b60	0		7	1	0	29	0	White	United States	90201
u3b96b60	0		8	1	0	45	1	White	United States	26525
u3b96b60	0		8	1	0	64	1	White	United States	94066
u3b96b60	0		8	1	0	39	0	White	United States	45805
u3b96b60	0		5	1	0	40	0	Black or African American	United States	74066
u3b96b60	0		5	1	0	40	0	Black or African American	United States	29625
u3b96b60	0		9	1	0	34	0	White	United States	32763
u3b96b60	0		7	1	0	65	1	White	United States	93003
u3b96b60	0		8	1	0	59	1	White	United States	80401
u3b96b60	0		8	1	0	31	0	Native American or American Indian	United States	90231
u3b96b60	0		8	1	0	46	1	White	United States	76131
u3b96b60	0		7	1	0	30	0	White	United States	80510
u3b96b60	0			0	0	25	0	Asian	United States	79924
u3b96b60	0		7	1	0	49	0	White	United States	90023
u3b96b60	0		8	1	0	35	0	White	United States	02021
u3b96b60	0			0	0	34	0	White	United States	02892
u3b96b60	0		7	1	0	53	0	White	United States	72088
u3b96b60	0		7	1	0	50	0	White	United States	90221
u3b96b60	0		10	1	0	35	1	White	United States	14209
u3b96b60	0		10	1	0	33	0	White	United States	70072
u3b96b60	0		10	1	0	26	0	White	United States	46805
u3b96b60	0		2	1	0	32	0	Native American or American Indian	United States	33144
u3b96b60	0		2	1	0	28	0	White	United States	95948
u3b96b60	0		10	1	0	45	0	White	United States	76543
u3b96b60	0		8	1	0	31	0	Native American or American Indian	United States	90231
u3b96b60	0			0	0	30	1	White	United States	74135
u3b96b60	0		7	1	0	40	0	Black or African American	United States	55109
u3b96b60	0		8	1	0	34	0	Hispanic or Latino	United States	10459
u3b96b60	0		7	1	0	36	1	White	Zimbabwe	94609
u3b96b60	0		7	1	0	28	0	White	United States	33024
u3b96b60	0		8	1	0	24	0	White	United States	22150
u3b96b60	0		7	1	0	38	0	White	United States	85353
u3b96b60	0		8	1	0	24	1	White	United States	01886
u3b96b60	0		3	1	0	46	1	White	United States	19946
u3b96b60	0		10	1	0	28	0	White	United States	17057
u3b96b60	0		2	1	0	26	0	Asian	United States	20165
u3b96b60	0			0	0	23	0	Mixed race	United States	47905
u3b96b60	0			0	0	34	0	White	United States	47130
u3b96b60	0		7	1	0	30	0	White	United States	20149
u3b96b60	0		8	1	0	29	0	Hispanic or Latino	United States	30315
u3b96b60	0		7	1	0	39	1	White	United States	50058
u3b96b60	0		10	1	0	29	0	Hispanic or Latino	United States	76904
u3b96b60	0		2	1	0	42	1	White	United States	37620
u3b96b60	0			0	0	36	1	Hispanic or Latino	United States	37128
u3b96b60	0			0	0	61	0	White	United States	16823
u3b96b60	0		8	1	0	49	1	White	United States	94025
u3b96b60	0			0	0	53	1	Mixed race	United States	95608
u3b96b60	0		8	1	0	51	1	Hispanic or Latino	United States	70065
u3b96b60	0		3	1	0	31	0	White	United States	99207
u3b96b60	0			0	0	34	0	White	United States	10801
u3b96b60	0		10	1	0	46	1	White	United States	53209
u3b96b60	0		8	1	0	29	0	White	United States	28470
u3b96b60	0		2	1	0	58	1	White	United States	92064
u3b96b60	0		8	1	0	29	0	White	United States	93036
u3b96b60	0			0	0	48	0	White	United States	17022
u3b96b60	0			0	0	55	0	White	United States	15324
u3b96b60	0		9	1	0	27	0	White	United States	77510
u3b96b60	0		7	1	0	32	0	White	United States	40513
u3b96b60	0		8	1	0	45	0	White	United States	02908
u3b96b60	0		2	1	0	34	0	White	United States	32148
u3b96b60	0			0	0	24	1	Asian	United States	10025
u3b96b60	0		10	1	0	37	0	White	United States	46142
u3b96b60	0		8	1	0	29	0	White	United States	10001
u3b96b60	0			0	0	32	1	White	United States	97402
u3b96b60	0		8	1	0	29	1	Black or African American	United States	98208
u3b96b60	0		8	1	0	24	1	White	United States	35223
u3b96b60	0		10	1	0	48	1	White	United States	11220
u3b96b60	0		5	1	0	58	1	Native American or American Indian	United States	93705
u3b96b60	0		8	1	0	56	0	White	United States	92376
u3b96b60	0		6	1	0	30	0	White	United States	75214
u3b96b60	0		10	1	0	62	0	White	United States	93307
u3b96b60	0			0	0	38	0	White	United States	82072
u3b96b60	0		2	1	0	50	0	White	United States	45331
u3b96b60	0		10	1	0	28	0	White	United States	10004
u3b96b60	0		8	1	0	58	0	White	United States	93720
u3b96b60	0		9	1	0	34	1	Black or African American	United States	01085
36BTXXLZ2U7GZ2KUK2YLB0AUPTD4RB	1	8	8	1	0	25	1	White	United States	10001
37VUR2VJ69OV11YSFNPOO745D82C12	1	9	8	1	1	35	0	White	United States	29461
36BTXXLZ2U7GZ2KUK2YLB0AUPTD4RB	1	8	7	1	0	58	1	White	United States	11234
37VUR2VJ69OV11YSFNPOO745D82C12	1	10		0	0	39	1	Black or African American	United States	78758
37VUR2VJ69OV11YSFNPOO745D82C12	1	10		0	0	26	1	Black or African American	United States	98208
3V0TR1NRV91O0LYDIRCZGALKPRDA41	1	10	9	1	1	36	0	Asian	United States	02301
3V0TR1NRV91O0LYDIRCZGALKPRDA41	1	10		0	0	29	0	Native American or American Indian	United States	99205
3EQVJH0T4ZKNRTLH3YNZ54KGIOBTHO	1	8	8	1	0	38	0	White	United States	93610
3EQVJH0T4ZKNRTLH3YNZ54KGIOBTHO	1	10		0	0	35	1	White	United States	81101
3EQVJH0T4ZKNRTLH3YNZ54KGIOBTHO	1	8	8	1	0	37	1	White	United States	94510
3EQVJH0T4ZKNRTLH3YNZ54KGIOBTHO	1	7	8	1	0	50	0	White	United States	77385
3EQVJH0T4ZKNRTLH3YNZ54KGIOBTHO	1	6		0	0	59	1	White	United States	34232
3EQVJH0T4ZKNRTLH3YNZ54KGIOBTHO	1	7	7	1	0	35	1	Black or African American	United States	38732
3EQVJH0T4ZKNRTLH3YNZ54KGIOBTHO	1	9	7	1	1	27	1	White	United States	17350
3EQVJH0T4ZKNRTLH3YNZ54KGIOBTHO	1	10		0	0	33	0	White	United States	39466
3EQVJH0T4ZKNRTLH3YNZ54KGIOBTHO	1	8	9	1	0	40	1	Asian	Zimbabwe	60512
3EQVJH0T4ZKNRTLH3YNZ54KGIOBTHO	1	2	8	1	0	43	0	Asian	United States	60512
3EQVJH0T4ZKNRTLH3YNZ54KGIOBTHO	1	4		0	0	23	0	White	United States	02861
3EQVJH0T4ZKNRTLH3YNZ54KGIOBTHO	1	9		0	0	41	0	White	United States	21220
3EQVJH0T4ZKNRTLH3YNZ54KGIOBTHO	1	5		0	0	36	0	Hispanic or Latino	United States	87111
3EQVJH0T4ZKNRTLH3YNZ54KGIOBTHO	1	10	10	1	1	50	0	White	United States	94533
3EQVJH0T4ZKNRTLH3YNZ54KGIOBTHO	1	10	10	1	1	50	0	Asian	United States	31021
3EQVJH0T4ZKNRTLH3YNZ54KGIOBTHO	1	9		0	0	35	0	Black or African American	United States	60636
3EQVJH0T4ZKNRTLH3YNZ54KGIOBTHO	1	8	9	1	0	25	0	White	United States	06820
3EQVJH0T4ZKNRTLH3YNZ54KGIOBTHO	1	6		0	0	27	0	White	United States	33132
3OYHVNTV5SXYGRHHD24XOMULBZ3KO6	1	10		0	0	42	0	Black or African American	United States	33896
3OYHVNTV5SXYGRHHD24XOMULBZ3KO6	1	5		0	0	45	1	White	United States	43812
3OYHVNTV5SXYGRHHD24XOMULBZ3KO6	1	6		0	0	36	0	Hispanic or Latino	United States	90057
3OYHVNTV5SXYGRHHD24XOMULBZ3KO6	1	2	3	1	0	28	0	White	United States	90201
3OYHVNTV5SXYGRHHD24XOMULBZ3KO6	1	7	7	1	0	29	0	White	United States	29349
3OYHVNTV5SXYGRHHD24XOMULBZ3KO6	1	4	4	1	1	35	0	Asian	United States	604152
3OYHVNTV5SXYGRHHD24XOMULBZ3KO6	1	9		0	0	30	1	White	United States	94591
3OYHVNTV5SXYGRHHD24XOMULBZ3KO6	1	5	5	1	1	26	0	White	United States	44052
3OYHVNTV5SXYGRHHD24XOMULBZ3KO6	1	10	8	1	1	67	1	White	United States	37185
3OYHVNTV5SXYGRHHD24XOMULBZ3KO6	1	5		0	0	33	1	White	United States	27288
3OYHVNTV5SXYGRHHD24XOMULBZ3KO6	1	10		0	0	35	0	White	United States	95628
3OYHVNTV5SXYGRHHD24XOMULBZ3KO6	1	8	8	1	0	30	0	Asian	India	30324
3OYHVNTV5SXYGRHHD24XOMULBZ3KO6	1	10		0	0	43	0	White	United States	27106
3OYHVNTV5SXYGRHHD24XOMULBZ3KO6	1	10		0	0	26	1	Black or African American	United States	98208
3OYHVNTV5SXYGRHHD24XOMULBZ3KO6	1	10		0	0	33	1	White	United States	29307
3OYHVNTV5SXYGRHHD24XOMULBZ3KO6	1	6		0	0	26	1	White	United States	60610
3OYHVNTV5SXYGRHHD24XOMULBZ3KO6	1	9	5	1	1	30	1	White	United States	90231
3OYHVNTV5SXYGRHHD24XOMULBZ3KO6	1	9		0	0	41	0	White	United States	97420
3OYHVNTV5SXYGRHHD24XOMULBZ3KO6	1	5		0	0	32	0	White	United States	33180
3OYHVNTV5SXYGRHHD24XOMULBZ3KO6	1	8	8	1	0	28	1	White	United States	17331
3OYHVNTV5SXYGRHHD24XOMULBZ3KO6	1	10		0	0	39	0	White	United States	19422
3OYHVNTV5SXYGRHHD24XOMULBZ3KO6	1	9		0	0	32	1	White	United States	28753
3OYHVNTV5SXYGRHHD24XOMULBZ3KO6	1	8	8	1	0	36	0	White	United States	75014
3OYHVNTV5SXYGRHHD24XOMULBZ3KO6	1	1	2	1	1	28	0	White	United States	80111
3OYHVNTV5SXYGRHHD24XOMULBZ3KO6	1	8	6	1	0	25	1	White	United States	32259
3AC6MFV69JHJD5UG9QCHRSLX3NPHZQ	1	7	8	1	0	57	0	White	United States	95120
3AC6MFV69JHJD5UG9QCHRSLX3NPHZQ	1	9	8	1	1	35	0	White	United States	93307
3AC6MFV69JHJD5UG9QCHRSLX3NPHZQ	1	9	8	1	1	33	0	Asian	United States	23324
3AC6MFV69JHJD5UG9QCHRSLX3NPHZQ	1	6	8	1	1	29	0	White	United States	58554
3AC6MFV69JHJD5UG9QCHRSLX3NPHZQ	1	8	6	1	0	29	0	White	United States	43085
3AC6MFV69JHJD5UG9QCHRSLX3NPHZQ	1	9	9	1	1	33	0	White	United States	29461
3AC6MFV69JHJD5UG9QCHRSLX3NPHZQ	1	5	9	1	1	25	1	White	United States	10001
3AC6MFV69JHJD5UG9QCHRSLX3NPHZQ	1	10	10	1	1	52	0	White	United States	80015
3AC6MFV69JHJD5UG9QCHRSLX3NPHZQ	1	10		0	0	47	1	White	United States	30721
3AC6MFV69JHJD5UG9QCHRSLX3NPHZQ	1	5		0	0	33	1	White	United States	30165
3AC6MFV69JHJD5UG9QCHRSLX3NPHZQ	1	10	9	1	1	28	1	White	United States	70503
3AC6MFV69JHJD5UG9QCHRSLX3NPHZQ	1	9	6	1	1	30	1	White	United States	90011
3AC6MFV69JHJD5UG9QCHRSLX3NPHZQ	1	7	9	1	0	37	0	Mixed race	United States	95148
3AC6MFV69JHJD5UG9QCHRSLX3NPHZQ	1	7	7	1	0	28	1	Hispanic or Latino	United States	13365
3AC6MFV69JHJD5UG9QCHRSLX3NPHZQ	1	7	8	1	0	46	1	White	United States	81501
3AC6MFV69JHJD5UG9QCHRSLX3NPHZQ	1	8	8	1	0	30	0	Black or African American	United States	29556
3AC6MFV69JHJD5UG9QCHRSLX3NPHZQ	1	0		0	0	30	1	White	United States	38619
3AC6MFV69JHJD5UG9QCHRSLX3NPHZQ	1	5	4	1	1	25	0	White	United States	10001
3AC6MFV69JHJD5UG9QCHRSLX3NPHZQ	1	7	7	1	0	34	0	White	United States	02382
3AC6MFV69JHJD5UG9QCHRSLX3NPHZQ	1	8	9	1	0	30	0	White	United States	60007
3AC6MFV69JHJD5UG9QCHRSLX3NPHZQ	1	5		0	0	27	0	White	United States	12078
3AC6MFV69JHJD5UG9QCHRSLX3NPHZQ	1	10	10	1	1	26	0	White	United States	90517
3AC6MFV69JHJD5UG9QCHRSLX3NPHZQ	1	2	3	1	0	27	0	White	United States	18951
3AC6MFV69JHJD5UG9QCHRSLX3NPHZQ	1	8	8	1	0	32	0	Asian	United States	60173
3AC6MFV69JHJD5UG9QCHRSLX3NPHZQ	1	5	8	1	1	27	1	White	Georgia	38281
3AC6MFV69JHJD5UG9QCHRSLX3NPHZQ	1	2	2	1	0	43	1	Mixed race	United States	32308
3AC6MFV69JHJD5UG9QCHRSLX3NPHZQ	1	10		0	0	54	1	White	United States	23323
3AC6MFV69JHJD5UG9QCHRSLX3NPHZQ	1	5	6	1	1	63	1	White	United States	36732
3AC6MFV69JHJD5UG9QCHRSLX3NPHZQ	1	10		0	0	34	0	Black or African American	United States	10035
3AC6MFV69JHJD5UG9QCHRSLX3NPHZQ	1	8	8	1	0	32	0	White	United States	32216
3AC6MFV69JHJD5UG9QCHRSLX3NPHZQ	1	10		0	0	28	0	White	United States	10013
3AC6MFV69JHJD5UG9QCHRSLX3NPHZQ	1	4		0	0	39	1	White	United States	76116
3AC6MFV69JHJD5UG9QCHRSLX3NPHZQ	1	4		0	0	55	0	White	United States	65745
3AC6MFV69JHJD5UG9QCHRSLX3NPHZQ	1	7	7	1	0	30	1	White	United States	77459
3AC6MFV69JHJD5UG9QCHRSLX3NPHZQ	1	6	7	1	1	29	1	White	United States	85054
3AC6MFV69JHJD5UG9QCHRSLX3NPHZQ	1	8	6	1	0	30	0	White	United States	90011
3AC6MFV69JHJD5UG9QCHRSLX3NPHZQ	1	6		0	0	49	0	White	United States	60657
3AC6MFV69JHJD5UG9QCHRSLX3NPHZQ	1	7	7	1	0	29	1	White	United States	47715
3AC6MFV69JHJD5UG9QCHRSLX3NPHZQ	1	9		0	0	35	0	White	United States	37663
3AC6MFV69JHJD5UG9QCHRSLX3NPHZQ	1	5		0	0	27	0	White	United States	10012
3AC6MFV69JHJD5UG9QCHRSLX3NPHZQ	1	10		0	0	30	0	White	United States	37010
3AC6MFV69JHJD5UG9QCHRSLX3NPHZQ	1	5		0	0	34	0	Black or African American	United States	15136
3AC6MFV69JHJD5UG9QCHRSLX3NPHZQ	1	7	7	1	0	22	0	White	United States	44883
3AC6MFV69JHJD5UG9QCHRSLX3NPHZQ	1	5	7	1	1	28	0	White	United States	20101
3AC6MFV69JHJD5UG9QCHRSLX3NPHZQ	1	8	8	1	0	30	0	Asian	United States	19012
3AC6MFV69JHJD5UG9QCHRSLX3NPHZQ	1	10		0	0	45	0	White	United States	72730
3AC6MFV69JHJD5UG9QCHRSLX3NPHZQ	1	3	2	1	0	58	0	White	United States	92807
3AC6MFV69JHJD5UG9QCHRSLX3NPHZQ	1	10		0	0	39	0	White	United States	32608
3AC6MFV69JHJD5UG9QCHRSLX3NPHZQ	1	10		0	0	31	0	White	United States	72113
3QTFNPMJC5HBN1GRCO7UWCITP2CNZP	1	7	7	1	0	28	0	White	Canada	j1l0a2
3QTFNPMJC5HBN1GRCO7UWCITP2CNZP	1	10	5	1	1	29	0	Hispanic or Latino	United States	61536
3QTFNPMJC5HBN1GRCO7UWCITP2CNZP	1	6	6	1	1	65	0	White	United States	02190
3QTFNPMJC5HBN1GRCO7UWCITP2CNZP	1	6		0	0	21	1	White	United States	48840
3QTFNPMJC5HBN1GRCO7UWCITP2CNZP	1	7	7	1	0	34	0	White	United States	70508
3QTFNPMJC5HBN1GRCO7UWCITP2CNZP	1	10		0	0	35	1	White	United States	91104
3QTFNPMJC5HBN1GRCO7UWCITP2CNZP	1	9		0	0	36	0	Asian	United States	32301
3QTFNPMJC5HBN1GRCO7UWCITP2CNZP	1	9		0	0	31	0	White	United States	77379
3QTFNPMJC5HBN1GRCO7UWCITP2CNZP	1	6		0	0	35	0	White	United States	41822
3QTFNPMJC5HBN1GRCO7UWCITP2CNZP	1	9		0	0	20	1	White	United States	75040
3QTFNPMJC5HBN1GRCO7UWCITP2CNZP	1	0		0	0	39	1	Black or African American	United States	28211
3QTFNPMJC5HBN1GRCO7UWCITP2CNZP	1	3	3	1	0	31	1	Asian	United States	74010
3QTFNPMJC5HBN1GRCO7UWCITP2CNZP	1	8	8	1	0	37	0	White	United States	92025
3QTFNPMJC5HBN1GRCO7UWCITP2CNZP	1	10		0	0	30	0	Native American or American Indian	United States	98001
3QTFNPMJC5HBN1GRCO7UWCITP2CNZP	1	8	8	1	0	63	0	Asian	Canada	M2N6M5
3QTFNPMJC5HBN1GRCO7UWCITP2CNZP	1	5		0	0	20	0	White	Canada	G1M 4A4
3QTFNPMJC5HBN1GRCO7UWCITP2CNZP	1	7	7	1	0	27	0	Asian	United States	90710
3QTFNPMJC5HBN1GRCO7UWCITP2CNZP	1	7	7	1	0	33	0	White	United States	35216
3QTFNPMJC5HBN1GRCO7UWCITP2CNZP	1	10		0	0	23	0	White	United States	18011
3QTFNPMJC5HBN1GRCO7UWCITP2CNZP	1	7	7	1	0	34	0	Asian	Canada	T6W1N3
3QTFNPMJC5HBN1GRCO7UWCITP2CNZP	1	8	8	1	0	30	1	White	United States	83646
3QTFNPMJC5HBN1GRCO7UWCITP2CNZP	1	8	6	1	0	43	1	White	United States	TX 78723
3QTFNPMJC5HBN1GRCO7UWCITP2CNZP	1	0	10	1	1	50	0	Asian	Canada	T3G 4T1
3QTFNPMJC5HBN1GRCO7UWCITP2CNZP	1	8	6	1	0	26	0	Black or African American	United States	77545
3QTFNPMJC5HBN1GRCO7UWCITP2CNZP	1	7	7	1	0	31	0	White	United States	44144
3QTFNPMJC5HBN1GRCO7UWCITP2CNZP	1	10		0	0	26	0	Black or African American	United States	27855
3QTFNPMJC5HBN1GRCO7UWCITP2CNZP	1	8	8	1	0	30	0	Native American or American Indian	United States	98002
3QTFNPMJC5HBN1GRCO7UWCITP2CNZP	1	10	8	1	1	27	1	White	United States	71254
3QTFNPMJC5HBN1GRCO7UWCITP2CNZP	1	8	7	1	0	31	0	Native American or American Indian	United States	90231
3QTFNPMJC5HBN1GRCO7UWCITP2CNZP	1	8	8	1	0	36	1	White	United States	65810
3QTFNPMJC5HBN1GRCO7UWCITP2CNZP	1	4		0	0	31	1	White	Morocco	02151
3QTFNPMJC5HBN1GRCO7UWCITP2CNZP	1	10	10	1	1	56	0	White	United States	92376
3QTFNPMJC5HBN1GRCO7UWCITP2CNZP	1	10	10	1	1	39	0	White	United States	67212
3QTFNPMJC5HBN1GRCO7UWCITP2CNZP	1	10		0	0	41	1	White	United States	60194
3QTFNPMJC5HBN1GRCO7UWCITP2CNZP	1	5		0	0	52	1	White	United States	49508
3QTFNPMJC5HBN1GRCO7UWCITP2CNZP	1	5		0	0	50	1	White	United States	49265
3QTFNPMJC5HBN1GRCO7UWCITP2CNZP	1	10		0	0	67	1	White	United States	77042
3QTFNPMJC5HBN1GRCO7UWCITP2CNZP	1	9	5	1	1	45	0	White	United States	80209
3QTFNPMJC5HBN1GRCO7UWCITP2CNZP	1	8	5	1	0	55	0	White	United States	94112
3QTFNPMJC5HBN1GRCO7UWCITP2CNZP	1	9		0	0	46	1	White	United States	97420
3QTFNPMJC5HBN1GRCO7UWCITP2CNZP	1	7	7	1	0	51	0	Hispanic or Latino	United States	85051
3QTFNPMJC5HBN1GRCO7UWCITP2CNZP	1	9	10	1	1	30	0	White	Zimbabwe	93611
3QTFNPMJC5HBN1GRCO7UWCITP2CNZP	1	8	9	1	0	55	0	White	United States	94110
3QTFNPMJC5HBN1GRCO7UWCITP2CNZP	1	10		0	0	38	0	White	United States	34741
3QTFNPMJC5HBN1GRCO7UWCITP2CNZP	1	10	10	1	1	38	1	Black or African American	United States	10081
3QTFNPMJC5HBN1GRCO7UWCITP2CNZP	1	8	8	1	0	49	0	White	United States	90020
3QTFNPMJC5HBN1GRCO7UWCITP2CNZP	1	8	9	1	0	45	0	White	United States	93001
3QTFNPMJC5HBN1GRCO7UWCITP2CNZP	1	9	8	1	1	50	0	White	United States	90802
3QTFNPMJC5HBN1GRCO7UWCITP2CNZP	1	9	8	1	1	54	1	White	United States	94102
3QTFNPMJC5HBN1GRCO7UWCITP2CNZP	1	10		0	0	30	0	White	United States	60525
3QTFNPMJC5HBN1GRCO7UWCITP2CNZP	1	8	6	1	0	64	1	White	United States	94080
3QTFNPMJC5HBN1GRCO7UWCITP2CNZP	1	9		0	0	23	0	White	United States	84663
3QTFNPMJC5HBN1GRCO7UWCITP2CNZP	1	9	9	1	1	35	0	White	United States	93307
3QTFNPMJC5HBN1GRCO7UWCITP2CNZP	1	4		0	0	23	0	White	United States	02861
3QTFNPMJC5HBN1GRCO7UWCITP2CNZP	1	1		0	0	24	0	White	United States	14612
3QTFNPMJC5HBN1GRCO7UWCITP2CNZP	1	9		0	0	45	0	White	United States	43001
3QTFNPMJC5HBN1GRCO7UWCITP2CNZP	1	5		0	0	59	0	White	United States	95864
3QTFNPMJC5HBN1GRCO7UWCITP2CNZP	1	8	7	1	0	53	1	White	United States	92114
3QTFNPMJC5HBN1GRCO7UWCITP2CNZP	1	9	7	1	1	25	0	White	United States	10607
3QTFNPMJC5HBN1GRCO7UWCITP2CNZP	1	2	2	1	0	28	0	White	United States	80111
3QTFNPMJC5HBN1GRCO7UWCITP2CNZP	1	5	5	1	1	21	1	White	United States	41095
3QTFNPMJC5HBN1GRCO7UWCITP2CNZP	1	4	8	1	1	45	0	White	United States	96825
3QTFNPMJC5HBN1GRCO7UWCITP2CNZP	1	8	7	1	0	49	0	White	United States	90059
3QTFNPMJC5HBN1GRCO7UWCITP2CNZP	1	10	10	1	1	56	0	White	United States	90023
3QTFNPMJC5HBN1GRCO7UWCITP2CNZP	1	7	7	1	0	27	0	White	United States	97070
3QTFNPMJC5HBN1GRCO7UWCITP2CNZP	1	8	8	1	0	65	1	White	United States	93003
3QTFNPMJC5HBN1GRCO7UWCITP2CNZP	1	9	8	1	1	45	0	White	United States	98327
3QTFNPMJC5HBN1GRCO7UWCITP2CNZP	1	8	8	1	0	64	1	White	United States	94066
3QTFNPMJC5HBN1GRCO7UWCITP2CNZP	1	10		0	0	28	0	White	United States	14120
3QTFNPMJC5HBN1GRCO7UWCITP2CNZP	1	9	8	1	1	49	1	White	United States	94025
3QTFNPMJC5HBN1GRCO7UWCITP2CNZP	1	10		0	0	34	0	White	United States	02892
3QTFNPMJC5HBN1GRCO7UWCITP2CNZP	1	10	10	1	1	50	0	Asian	United States	31021
3QTFNPMJC5HBN1GRCO7UWCITP2CNZP	1	10	9	1	1	28	0	White	United States	23834
3QTFNPMJC5HBN1GRCO7UWCITP2CNZP	1	10	10	1	1	35	0	Asian	United States	23805
3QTFNPMJC5HBN1GRCO7UWCITP2CNZP	1	8	9	1	0	29	0	White	United States	18103
3QTFNPMJC5HBN1GRCO7UWCITP2CNZP	1	10		0	0	39	1	Asian	United States	02048
3QTFNPMJC5HBN1GRCO7UWCITP2CNZP	1	10		0	0	42	0	White	United States	98107
3QTFNPMJC5HBN1GRCO7UWCITP2CNZP	1	7	7	1	0	27	0	Black or African American	United States	20603
3QTFNPMJC5HBN1GRCO7UWCITP2CNZP	1	10	10	1	1	49	0	White	United States	92336
3QTFNPMJC5HBN1GRCO7UWCITP2CNZP	1	3	3	1	0	21	0	White	United States	84067
3QTFNPMJC5HBN1GRCO7UWCITP2CNZP	1	9		0	0	31	0	White	United States	08882
3QTFNPMJC5HBN1GRCO7UWCITP2CNZP	1	10		0	0	20	0	White	United States	30308
3QTFNPMJC5HBN1GRCO7UWCITP2CNZP	1	8	8	1	0	22	0	White	United States	44883
3QTFNPMJC5HBN1GRCO7UWCITP2CNZP	1	10		0	0	30	0	White	United States	65109
3QTFNPMJC5HBN1GRCO7UWCITP2CNZP	1	5		0	0	20	0	Asian	United States	78266
3QTFNPMJC5HBN1GRCO7UWCITP2CNZP	1	10		0	0	52	1	Asian	United States	60543
3QTFNPMJC5HBN1GRCO7UWCITP2CNZP	1	5	3	1	1	36	1	White	United States	94609
3QTFNPMJC5HBN1GRCO7UWCITP2CNZP	1	10		0	0	36	0	White	United States	61820
3QTFNPMJC5HBN1GRCO7UWCITP2CNZP	1	10		0	0	36	0	White	United States	29731
3QTFNPMJC5HBN1GRCO7UWCITP2CNZP	1	6		0	0	28	0	Asian	United States	20850
3QTFNPMJC5HBN1GRCO7UWCITP2CNZP	1	10	10	1	1	36	0	Hispanic or Latino	United States	93552
3QTFNPMJC5HBN1GRCO7UWCITP2CNZP	1	4		0	0	24	1	Asian	United States	10025
3QTFNPMJC5HBN1GRCO7UWCITP2CNZP	1	7	7	1	0	37	1	White	United States	53090
3QTFNPMJC5HBN1GRCO7UWCITP2CNZP	1	6		0	0	20	0	Hispanic or Latino	United States	76010
3QTFNPMJC5HBN1GRCO7UWCITP2CNZP	1	7	7	1	0	28	0	White	United States	85119
3QTFNPMJC5HBN1GRCO7UWCITP2CNZP	1	8	5	1	0	33	1	White	United States	20605
3QTFNPMJC5HBN1GRCO7UWCITP2CNZP	1	8	7	1	0	29	0	White	United States	43160
3QTFNPMJC5HBN1GRCO7UWCITP2CNZP	1	5	10	1	1	44	1	White	United States	18974
3QTFNPMJC5HBN1GRCO7UWCITP2CNZP	1	5	4	1	1	64	0	White	United States	93552
3SR6AEG6W4SJ8FKBD4AYDLCVXAFYH8	1	6	7	1	1	45	0	White	United States	44116
3SR6AEG6W4SJ8FKBD4AYDLCVXAFYH8	1	8	8	1	0	32	0	White	Canada	M5H 4E9
3SR6AEG6W4SJ8FKBD4AYDLCVXAFYH8	1	5		0	0	21	0	White	United States	53089
3SR6AEG6W4SJ8FKBD4AYDLCVXAFYH8	1	9		0	0	45	0	White	United States	43001
3SR6AEG6W4SJ8FKBD4AYDLCVXAFYH8	1	10		0	0	42	1	White	United States	44314
3SR6AEG6W4SJ8FKBD4AYDLCVXAFYH8	1	8	8	1	0	35	0	White	United States	90028
3SR6AEG6W4SJ8FKBD4AYDLCVXAFYH8	1	8	8	1	0	36	1	White	United States	33101
3SR6AEG6W4SJ8FKBD4AYDLCVXAFYH8	1	8	7	1	0	31	1	White	United States	20640
3SR6AEG6W4SJ8FKBD4AYDLCVXAFYH8	1	10		0	0	23	1	White	United States	27574
3SR6AEG6W4SJ8FKBD4AYDLCVXAFYH8	1	5		0	0	45	0	White	United States	22201
3SR6AEG6W4SJ8FKBD4AYDLCVXAFYH8	1	7	7	1	0	20	1	White	United States	19333
3SR6AEG6W4SJ8FKBD4AYDLCVXAFYH8	1	8	4	1	0	63	0	White	United States	23831
3SR6AEG6W4SJ8FKBD4AYDLCVXAFYH8	1	8	8	1	0	33	0	Hispanic or Latino	United States	90805
3SR6AEG6W4SJ8FKBD4AYDLCVXAFYH8	1	6		0	0	36	0	White	United States	11215
3SR6AEG6W4SJ8FKBD4AYDLCVXAFYH8	1	9		0	0	25	0	Asian	United States	92649
3SR6AEG6W4SJ8FKBD4AYDLCVXAFYH8	1	10		0	0	20	0	Asian	United States	50325
3SR6AEG6W4SJ8FKBD4AYDLCVXAFYH8	1	10		0	0	64	1	White	United States	32759
3SR6AEG6W4SJ8FKBD4AYDLCVXAFYH8	1	8	8	1	0	36	1	Black or African American	United States	23523
3SR6AEG6W4SJ8FKBD4AYDLCVXAFYH8	1	7	7	1	0	36	0	White	United States	98072
3SR6AEG6W4SJ8FKBD4AYDLCVXAFYH8	1	10		0	0	38	0	White	United States	60645
3SR6AEG6W4SJ8FKBD4AYDLCVXAFYH8	1	10		0	0	33	0	White	United States	20003
3SR6AEG6W4SJ8FKBD4AYDLCVXAFYH8	1	7	7	1	0	39	0	White	United States	98116
3SR6AEG6W4SJ8FKBD4AYDLCVXAFYH8	1	8	8	1	0	35	0	Asian	United States	10030
3SR6AEG6W4SJ8FKBD4AYDLCVXAFYH8	1	9	9	1	1	21	0	Black or African American	United States	20886
3SR6AEG6W4SJ8FKBD4AYDLCVXAFYH8	1	9		0	0	30	0	White	United States	33125
3SR6AEG6W4SJ8FKBD4AYDLCVXAFYH8	1	9	8	1	1	65	0	White	United States	90017
3SR6AEG6W4SJ8FKBD4AYDLCVXAFYH8	1	8	8	1	0	24	1	Hispanic or Latino	United States	79407
3SR6AEG6W4SJ8FKBD4AYDLCVXAFYH8	1	7	7	1	0	29	1	White	Canada	R3K 0R9
3SR6AEG6W4SJ8FKBD4AYDLCVXAFYH8	1	6		0	0	48	0	White	United States	32024
3SR6AEG6W4SJ8FKBD4AYDLCVXAFYH8	1	10	10	1	1	36	0	White	United States	13501
3SR6AEG6W4SJ8FKBD4AYDLCVXAFYH8	1	3	3	1	0	26	0	Asian	United States	94080
3SR6AEG6W4SJ8FKBD4AYDLCVXAFYH8	1	5		0	0	34	1	White	United States	92021
3SR6AEG6W4SJ8FKBD4AYDLCVXAFYH8	1	8	9	1	0	52	1	White	United States	92802
3SR6AEG6W4SJ8FKBD4AYDLCVXAFYH8	1	10		0	0	40	1	White	United States	19702
3SR6AEG6W4SJ8FKBD4AYDLCVXAFYH8	1	7	7	1	0	33	0	White	United States	32806
3SR6AEG6W4SJ8FKBD4AYDLCVXAFYH8	1	8	7	1	0	64	0	White	United States	94134
3SR6AEG6W4SJ8FKBD4AYDLCVXAFYH8	1	8	4	1	0	35	1	White	United States	80026
3SR6AEG6W4SJ8FKBD4AYDLCVXAFYH8	1	8	8	1	0	34	0	White	United States	34472
3SR6AEG6W4SJ8FKBD4AYDLCVXAFYH8	1	7	7	1	0	58	1	Hispanic or Latino	United States	33901
3SR6AEG6W4SJ8FKBD4AYDLCVXAFYH8	1	8	7	1	0	40	1	White	United States	91352
3SR6AEG6W4SJ8FKBD4AYDLCVXAFYH8	1	7	7	1	0	35	0	White	United States	93308
3SR6AEG6W4SJ8FKBD4AYDLCVXAFYH8	1	7	7	1	0	29	0	White	United States	18103
3SR6AEG6W4SJ8FKBD4AYDLCVXAFYH8	1	10		0	0	62	0	White	United States	37919
3SR6AEG6W4SJ8FKBD4AYDLCVXAFYH8	1	5	8	1	1	54	0	White	United States	10460
3SR6AEG6W4SJ8FKBD4AYDLCVXAFYH8	1	7	7	1	0	27	0	Native American or American Indian	United States	89132
3SR6AEG6W4SJ8FKBD4AYDLCVXAFYH8	1	7	8	1	0	28	0	Asian	United States	11219
3SR6AEG6W4SJ8FKBD4AYDLCVXAFYH8	1	5		0	0	27	0	White	United States	12078
3SR6AEG6W4SJ8FKBD4AYDLCVXAFYH8	1	9		0	0	29	0	White	United States	38651
3SR6AEG6W4SJ8FKBD4AYDLCVXAFYH8	1	2	2	1	0	31	1	White	United States	95054
3SR6AEG6W4SJ8FKBD4AYDLCVXAFYH8	1	5		0	0	33	1	White	United States	23237
3SR6AEG6W4SJ8FKBD4AYDLCVXAFYH8	1	9		0	0	50	0	White	United States	21836
3SR6AEG6W4SJ8FKBD4AYDLCVXAFYH8	1	5		0	0	39	0	Black or African American	United States	72758
3SR6AEG6W4SJ8FKBD4AYDLCVXAFYH8	1	8	8	1	0	60	1	White	United States	32907
3SR6AEG6W4SJ8FKBD4AYDLCVXAFYH8	1	7	7	1	0	31	1	White	United States	66503
3SR6AEG6W4SJ8FKBD4AYDLCVXAFYH8	1	6		0	0	59	0	White	United States	80241
3SR6AEG6W4SJ8FKBD4AYDLCVXAFYH8	1	10		0	0	27	0	White	United States	22312
3SR6AEG6W4SJ8FKBD4AYDLCVXAFYH8	1	9		0	0	38	0	White	United States	34741
3SR6AEG6W4SJ8FKBD4AYDLCVXAFYH8	1	3	0	1	0	32	1	Black or African American	United States	30188
3SR6AEG6W4SJ8FKBD4AYDLCVXAFYH8	1	7	7	1	0	26	0	White	United States	21213
3SR6AEG6W4SJ8FKBD4AYDLCVXAFYH8	1	2	2	1	0	28	0	White	United States	92808
3SR6AEG6W4SJ8FKBD4AYDLCVXAFYH8	1	7	6	1	0	45	0	White	United States	91202
3SR6AEG6W4SJ8FKBD4AYDLCVXAFYH8	1	8	8	1	0	28	0	White	United States	90231
3SR6AEG6W4SJ8FKBD4AYDLCVXAFYH8	1	8	9	1	0	40	0	Asian	United States	36535
3SR6AEG6W4SJ8FKBD4AYDLCVXAFYH8	1	10		0	0	43	1	White	United States	27587
3SR6AEG6W4SJ8FKBD4AYDLCVXAFYH8	1	8	8	1	0	32	0	White	United States	38118
3SR6AEG6W4SJ8FKBD4AYDLCVXAFYH8	1	7	8	1	0	62	1	White	United States	90813
3SR6AEG6W4SJ8FKBD4AYDLCVXAFYH8	1	8	9	1	0	43	1	White	United States	33032
3SR6AEG6W4SJ8FKBD4AYDLCVXAFYH8	1	5		0	0	36	1	Black or African American	United States	23234
3SR6AEG6W4SJ8FKBD4AYDLCVXAFYH8	1	9		0	0	30	0	White	United States	93313
3SR6AEG6W4SJ8FKBD4AYDLCVXAFYH8	1	5	5	1	1	63	0	White	United States	97479
3SR6AEG6W4SJ8FKBD4AYDLCVXAFYH8	1	8	5	1	0	45	1	White	United States	23226
3SR6AEG6W4SJ8FKBD4AYDLCVXAFYH8	1	3	3	1	0	21	1	White	United States	79416
3SR6AEG6W4SJ8FKBD4AYDLCVXAFYH8	1	5	8	1	1	30	0	Black or African American	United States	38127
3SR6AEG6W4SJ8FKBD4AYDLCVXAFYH8	1	8	5	1	0	30	1	Black or African American	United States	38127
3SR6AEG6W4SJ8FKBD4AYDLCVXAFYH8	1	9	8	1	1	35	1	White	United States	14608
3SR6AEG6W4SJ8FKBD4AYDLCVXAFYH8	1	5	5	1	1	45	0	White	United States	91505
3SR6AEG6W4SJ8FKBD4AYDLCVXAFYH8	1	8		0	1	24	0	Black or African American	United States	11205
3SR6AEG6W4SJ8FKBD4AYDLCVXAFYH8	1	10	9	1	1	47	1	Asian	United States	92377
3SR6AEG6W4SJ8FKBD4AYDLCVXAFYH8	1	6	5	1	1	55	1	White	United States	10472
3SR6AEG6W4SJ8FKBD4AYDLCVXAFYH8	1	9		0	0	53	1	Mixed race	United States	39206
3SR6AEG6W4SJ8FKBD4AYDLCVXAFYH8	1	6		0	0	33	0	White	United States	63017
3SR6AEG6W4SJ8FKBD4AYDLCVXAFYH8	1	5	2	1	1	42	1	White	United States	90221
3SR6AEG6W4SJ8FKBD4AYDLCVXAFYH8	1	9	8	1	1	26	1	White	United States	90029
3SR6AEG6W4SJ8FKBD4AYDLCVXAFYH8	1	8	8	1	0	35	1	White	United States	65749
3SR6AEG6W4SJ8FKBD4AYDLCVXAFYH8	1	10	10	1	1	35	1	White	United States	9131
3SR6AEG6W4SJ8FKBD4AYDLCVXAFYH8	1	8	9	1	0	58	0	White	United States	77590
3SR6AEG6W4SJ8FKBD4AYDLCVXAFYH8	1	8	8	1	0	23	1	White	United States	12303
3SR6AEG6W4SJ8FKBD4AYDLCVXAFYH8	1	10		0	0	54	0	White	United States	94598
3SR6AEG6W4SJ8FKBD4AYDLCVXAFYH8	1	8	7	1	0	28	0	White	United States	99501
3SR6AEG6W4SJ8FKBD4AYDLCVXAFYH8	1	5		0	0	39	1	Black or African American	United States	42262
3SR6AEG6W4SJ8FKBD4AYDLCVXAFYH8	1	7	7	1	0	20	0	White	United States	80112
3SR6AEG6W4SJ8FKBD4AYDLCVXAFYH8	1	10	10	1	1	62	0	White	United States	95688
3SR6AEG6W4SJ8FKBD4AYDLCVXAFYH8	1	10		0	0	36	0	White	United States	75014
3SR6AEG6W4SJ8FKBD4AYDLCVXAFYH8	1	10	8	1	1	59	0	White	United States	93401
3SR6AEG6W4SJ8FKBD4AYDLCVXAFYH8	1	10	8	1	1	51	1	White	United States	92602
3SR6AEG6W4SJ8FKBD4AYDLCVXAFYH8	1	7	7	1	0	25	1	White	United States	06820
3SR6AEG6W4SJ8FKBD4AYDLCVXAFYH8	1	8	8	1	0	58	1	White	United States	94541

## Sheet: Analysis
Session	Monitored	Choice1	Choice2	Inslit	Misstate	Age	Gender	Race	Country	Post		Session	Monitored	Choice1	Choice2	RepInSlit	ActInslit	Misstate	Age	Gender	Race	Country	Post		Unmonitored		Choice2	Bins	Bin	Frequency	Percent	CumPct		Monitored	Choice2	Misstate	Choice2Corrected	Choice2	Bins	Bin	Frequency	Percent	CumPct
jsag5vm4	0		8	1	0	24	0	White	United States	37087		36BTXXLZ2U7GZ2KUK2YLB0AUPTD4RB	1	8	8	1	1	0	25	1	White	United States	10001				1	0	0	0	0	0			0	0	0	0	0	0	1	0.00869565	0.00869565
hirp696d	0		8	1	0	23	0	White	United States	02861		37VUR2VJ69OV11YSFNPOO745D82C12	1	9	8	1	0	1	35	0	White	United States	29461				2	1	1	1	0.004329	0.004329			2	1		2	1	1	0	0	0.00869565
hirp696d	0			0	0	38	0	White	United States	32303		36BTXXLZ2U7GZ2KUK2YLB0AUPTD4RB	1	8	7	1	1	0	58	1	White	United States	11234				2	2	2	22	0.0952381	0.0995671			2	0	2	2	2	2	5	0.0434783	0.0521739
hirp696d	0		10	1	0	35	1	White	Armenia	72201		37VUR2VJ69OV11YSFNPOO745D82C12	1	10		0	0	0	39	1	Black or African American	United States	78758				2	3	3	15	0.0649351	0.164502			2	0	2	2	3	3	6	0.0521739	0.104348
wmoycs48	0		7	1	0	27	0	White	United States	02143		37VUR2VJ69OV11YSFNPOO745D82C12	1	10		0	0	0	26	1	Black or African American	United States	98208				2	4	4	5	0.021645	0.186147			2	0	2	2	4	4	2	0.0173913	0.121739
wmoycs48	0			0	0	32	0	White	United States	27012		3V0TR1NRV91O0LYDIRCZGALKPRDA41	1	10	9	1	0	1	36	0	Asian	United States	02301				2	5	5	24	0.103896	0.290043			2	0	2	2	5	5	4	0.0347826	0.156522
wmoycs48	0			0	0	25	1	White	United States	35613		3V0TR1NRV91O0LYDIRCZGALKPRDA41	1	10		0	0	0	29	0	Native American or American Indian	United States	99205				2	6	6	8	0.034632	0.324675			2	0	2	3	6	6	7	0.0608696	0.217391
wmoycs48	0			0	0	55	1	White	United States	93012		3EQVJH0T4ZKNRTLH3YNZ54KGIOBTHO	1	8	8	1	1	0	38	0	White	United States	93610				2	7	7	47	0.203463	0.528139			2	1		3	7	7	40	0.347826	0.565217
rsrfsmhx	0			0	0	32	0	White	United States	94608		3EQVJH0T4ZKNRTLH3YNZ54KGIOBTHO	1	10		0	0	0	35	1	White	United States	81101				2	8	8	74	0.320346	0.848485			3	0	3	3	8	8	39	0.33913	0.904348
rsrfsmhx	0		5	1	0	40	0	Asian	United States	23805		3EQVJH0T4ZKNRTLH3YNZ54KGIOBTHO	1	8	8	1	1	0	37	1	White	United States	94510				2	9	9	12	0.0519481	0.900433			3	0	3	3	9	9	11	0.0956522	1
rsrfsmhx	0			0	0	36	0	White	United States	43220		3EQVJH0T4ZKNRTLH3YNZ54KGIOBTHO	1	7	8	1	1	0	50	0	White	United States	77385				2	10	10	23	0.0995671	1			3	0	3	3	10	10	0	0	1
rsrfsmhx	0		8	1	0	35	0	White	United States	29461		3EQVJH0T4ZKNRTLH3YNZ54KGIOBTHO	1	6		0	0	0	59	1	White	United States	34232				2		Sum	231	1				3	0	3	3		Sum	115	1
rsrfsmhx	0		5	1	0	48	0	Asian	United States	23334		3EQVJH0T4ZKNRTLH3YNZ54KGIOBTHO	1	7	7	1	1	0	35	1	Black or African American	United States	38732				2								3	1		4
rsrfsmhx	0			0	0	70	0	White	United States	70115		3EQVJH0T4ZKNRTLH3YNZ54KGIOBTHO	1	9	7	1	0	1	27	1	White	United States	17350				2								3	0	3	4
rsrfsmhx	0			0	0	36	0	White	United States	80212		3EQVJH0T4ZKNRTLH3YNZ54KGIOBTHO	1	10		0	0	0	33	0	White	United States	39466				2								3	0	3	5
rsrfsmhx	0		6	1	0	55	1	White	United States	10472		3EQVJH0T4ZKNRTLH3YNZ54KGIOBTHO	1	8	9	1	1	0	40	1	Asian	Zimbabwe	60512				2								4	1		5
rsrfsmhx	0			0	0	30	0	White	United States	30346		3EQVJH0T4ZKNRTLH3YNZ54KGIOBTHO	1	2	8	1	1	0	43	0	Asian	United States	60512				2								4	1		5
rsrfsmhx	0			0	0	41	1	Hispanic or Latino	United States	77872		3EQVJH0T4ZKNRTLH3YNZ54KGIOBTHO	1	4		0	0	0	23	0	White	United States	02861				2								4	1		5
rsrfsmhx	0			0	0	36	0	Hispanic or Latino	United States	80249		3EQVJH0T4ZKNRTLH3YNZ54KGIOBTHO	1	9		0	0	0	41	0	White	United States	21220				2								4	0	4	6
rsrfsmhx	0		2	1	0	32	0	Asian	United States	23324		3EQVJH0T4ZKNRTLH3YNZ54KGIOBTHO	1	5		0	0	0	36	0	Hispanic or Latino	United States	87111				2								4	0	4	6
3a960g32	0		5	1	0	23	0	White	United States	02861		3EQVJH0T4ZKNRTLH3YNZ54KGIOBTHO	1	10	10	1	0	1	50	0	White	United States	94533				2								5	1		6
3a960g32	0			0	0	38	0	Asian	United States	11374		3EQVJH0T4ZKNRTLH3YNZ54KGIOBTHO	1	10	10	1	0	1	50	0	Asian	United States	31021				2								5	1		6
3a960g32	0			0	0	51	1	White	United States	38401		3EQVJH0T4ZKNRTLH3YNZ54KGIOBTHO	1	9		0	0	0	35	0	Black or African American	United States	60636				2								5	1		6
3a960g32	0		7	1	0	35	0	White	United States	631001		3EQVJH0T4ZKNRTLH3YNZ54KGIOBTHO	1	8	9	1	1	0	25	0	White	United States	06820				3								5	1		6
3a960g32	0		7	1	0	40	0	Asian	United States	50000		3EQVJH0T4ZKNRTLH3YNZ54KGIOBTHO	1	6		0	0	0	27	0	White	United States	33132				3								5	0	5	6
3a960g32	0		7	1	0	35	0	Native American or American Indian	United States	10018		3OYHVNTV5SXYGRHHD24XOMULBZ3KO6	1	10		0	0	0	42	0	Black or African American	United States	33896				3								5	1		7
3a960g32	0			0	0	30	1	White	United States	75043		3OYHVNTV5SXYGRHHD24XOMULBZ3KO6	1	5		0	0	0	45	1	White	United States	43812				3								5	0	5	7
3a960g32	0		8	1	0	35	0	White	United States	90201		3OYHVNTV5SXYGRHHD24XOMULBZ3KO6	1	6		0	0	0	36	0	Hispanic or Latino	United States	90057				3								5	1		7
3a960g32	0		4	1	0	25	0	White	United States	10001		3OYHVNTV5SXYGRHHD24XOMULBZ3KO6	1	2	3	1	1	0	28	0	White	United States	90201				3								5	0	5	7
3a960g32	0		7	1	0	44	1	White	United States	23320		3OYHVNTV5SXYGRHHD24XOMULBZ3KO6	1	7	7	1	1	0	29	0	White	United States	29349				3								5	0	5	7
3a960g32	0		5	1	0	45	0	White	United States	91505		3OYHVNTV5SXYGRHHD24XOMULBZ3KO6	1	4	4	1	0	1	35	0	Asian	United States	604152				3								5	1		7
3a960g32	0		8	1	0	54	0	White	United States	34436		3OYHVNTV5SXYGRHHD24XOMULBZ3KO6	1	9		0	0	0	30	1	White	United States	94591				3								5	1		7
3a960g32	0		8	1	0	32	0	White	United States	14225		3OYHVNTV5SXYGRHHD24XOMULBZ3KO6	1	5	5	1	0	1	26	0	White	United States	44052				3								6	0	6	7
3a960g32	0		7	1	0	40	1	White	United States	27043		3OYHVNTV5SXYGRHHD24XOMULBZ3KO6	1	10	8	1	0	1	67	1	White	United States	37185				3								6	0	6	7
3a960g32	0		3	1	0	21	1	White	United States	79416		3OYHVNTV5SXYGRHHD24XOMULBZ3KO6	1	5		0	0	0	33	1	White	United States	27288				3								6	1		7
3a960g32	0		8	1	0	30	1	White	United States	95621		3OYHVNTV5SXYGRHHD24XOMULBZ3KO6	1	10		0	0	0	35	0	White	United States	95628				3								6	1		7
3a960g32	0		10	1	0	25	0	White	United States	90201		3OYHVNTV5SXYGRHHD24XOMULBZ3KO6	1	8	8	1	1	0	30	0	Asian	India	30324				3								6	0	6	7
3a960g32	0		4	1	0	30	0	Black or African American	United States	38127		3OYHVNTV5SXYGRHHD24XOMULBZ3KO6	1	10		0	0	0	43	0	White	United States	27106				3								6	1		7
3a960g32	0		10	1	0	32	1	Black or African American	United States	63102		3OYHVNTV5SXYGRHHD24XOMULBZ3KO6	1	10		0	0	0	26	1	Black or African American	United States	98208				4								6	0	6	7
3a960g32	0			0	0	40	1	White	United States	85746		3OYHVNTV5SXYGRHHD24XOMULBZ3KO6	1	10		0	0	0	33	1	White	United States	29307				4								6	0	6	7
3a960g32	0		10	1	0	25	0	White	United States	46256		3OYHVNTV5SXYGRHHD24XOMULBZ3KO6	1	6		0	0	0	26	1	White	United States	60610				4								6	0	6	7
3a960g32	0		7	1	0	32	0	White	United States	45440		3OYHVNTV5SXYGRHHD24XOMULBZ3KO6	1	9	5	1	0	1	30	1	White	United States	90231				4								6	0	6	7
3a960g32	0		3	1	0	29	1	White	United States	12801		3OYHVNTV5SXYGRHHD24XOMULBZ3KO6	1	9		0	0	0	41	0	White	United States	97420				4								7	0	7	7
3a960g32	0		7	1	0	43	1	White	United States	35763		3OYHVNTV5SXYGRHHD24XOMULBZ3KO6	1	5		0	0	0	32	0	White	United States	33180				5								7	0	7	7
3a960g32	0		2	1	0	28	0	White	United States	95948		3OYHVNTV5SXYGRHHD24XOMULBZ3KO6	1	8	8	1	1	0	28	1	White	United States	17331				5								7	1		7
chx0hdyo	0		5	1	0	25	0	White	United States	32003		3OYHVNTV5SXYGRHHD24XOMULBZ3KO6	1	10		0	0	0	39	0	White	United States	19422				5								7	0	7	7
chx0hdyo	0		5	1	0	33	1	White	United States	98122		3OYHVNTV5SXYGRHHD24XOMULBZ3KO6	1	9		0	0	0	32	1	White	United States	28753				5								7	0	7	7
chx0hdyo	0		7	1	0	37	1	Asian	United States	32301		3OYHVNTV5SXYGRHHD24XOMULBZ3KO6	1	8	8	1	1	0	36	0	White	United States	75014				5								7	0	7	7
chx0hdyo	0		9	1	0	35	0	White	United States	40504		3OYHVNTV5SXYGRHHD24XOMULBZ3KO6	1	1	2	1	0	1	28	0	White	United States	80111				5								7	0	7	7
chx0hdyo	0		5	1	0	35	0	White	United States	10001		3OYHVNTV5SXYGRHHD24XOMULBZ3KO6	1	8	6	1	1	0	25	1	White	United States	32259				5								7	1		7
chx0hdyo	0		7	1	0	36	1	White	United States	48307		3AC6MFV69JHJD5UG9QCHRSLX3NPHZQ	1	7	8	1	1	0	57	0	White	United States	95120				5								7	0	7	7
chx0hdyo	0		4	1	0	25	1	White	United States	06905		3AC6MFV69JHJD5UG9QCHRSLX3NPHZQ	1	9	8	1	0	1	35	0	White	United States	93307				5								7	0	7	7
chx0hdyo	0		5	1	0	53	0	White	United States	78669		3AC6MFV69JHJD5UG9QCHRSLX3NPHZQ	1	9	8	1	0	1	33	0	Asian	United States	23324				5								7	1		7
chx0hdyo	0		8	1	0	37	0	White	United States	73115		3AC6MFV69JHJD5UG9QCHRSLX3NPHZQ	1	6	8	1	0	1	29	0	White	United States	58554				5								7	0	7	7
chx0hdyo	0		2	1	0	40	0	Asian	United States	23805		3AC6MFV69JHJD5UG9QCHRSLX3NPHZQ	1	8	6	1	1	0	29	0	White	United States	43085				5								7	0	7	7
chx0hdyo	0		10	1	0	31	1	Black or African American	United States	06906		3AC6MFV69JHJD5UG9QCHRSLX3NPHZQ	1	9	9	1	0	1	33	0	White	United States	29461				5								7	0	7	7
chx0hdyo	0		7	1	0	35	0	White	United States	35209		3AC6MFV69JHJD5UG9QCHRSLX3NPHZQ	1	5	9	1	0	1	25	1	White	United States	10001				5								7	0	7	7
chx0hdyo	0		1	1	0	39	1	White	United States	60463		3AC6MFV69JHJD5UG9QCHRSLX3NPHZQ	1	10	10	1	0	1	52	0	White	United States	80015				5								7	0	7	7
chx0hdyo	0		2	1	0	28	0	White	United States	92808		3AC6MFV69JHJD5UG9QCHRSLX3NPHZQ	1	10		0	0	0	47	1	White	United States	30721				5								7	0	7	7
chx0hdyo	0		8	1	0	48	1	White	United States	85035		3AC6MFV69JHJD5UG9QCHRSLX3NPHZQ	1	5		0	0	0	33	1	White	United States	30165				5								7	0	7	7
chx0hdyo	0		5	1	0	25	1	White	United States	06902		3AC6MFV69JHJD5UG9QCHRSLX3NPHZQ	1	10	9	1	0	1	28	1	White	United States	70503				5								7	0	7	7
chx0hdyo	0			0	0	37	0	White	United States	24055		3AC6MFV69JHJD5UG9QCHRSLX3NPHZQ	1	9	6	1	0	1	30	1	White	United States	90011				5								7	0	7	7
chx0hdyo	0			0	0	30	1	White	United States	23325		3AC6MFV69JHJD5UG9QCHRSLX3NPHZQ	1	7	9	1	1	0	37	0	Mixed race	United States	95148				5								7	1		7
chx0hdyo	0			0	0	58	1	White	United States	48858		3AC6MFV69JHJD5UG9QCHRSLX3NPHZQ	1	7	7	1	1	0	28	1	Hispanic or Latino	United States	13365				5								7	0	7	7
chx0hdyo	0		10	1	0	27	1	White	United States	77904		3AC6MFV69JHJD5UG9QCHRSLX3NPHZQ	1	7	8	1	1	0	46	1	White	United States	81501				5								7	0	7	7
chx0hdyo	0		8	1	0	57	0	White	United States	73651		3AC6MFV69JHJD5UG9QCHRSLX3NPHZQ	1	8	8	1	1	0	30	0	Black or African American	United States	29556				5								7	0	7	8
chx0hdyo	0		8	1	0	43	0	White	United States	11001		3AC6MFV69JHJD5UG9QCHRSLX3NPHZQ	1	0		0	0	0	30	1	White	United States	38619				5								7	0	7	8
chx0hdyo	0		5	1	0	33	1	White	United States	90231		3AC6MFV69JHJD5UG9QCHRSLX3NPHZQ	1	5	4	1	0	1	25	0	White	United States	10001				6								7	0	7	8
chx0hdyo	0		5	1	0	33	0	White	United States	90805		3AC6MFV69JHJD5UG9QCHRSLX3NPHZQ	1	7	7	1	1	0	34	0	White	United States	02382				6								7	0	7	8
chx0hdyo	0		5	1	0	35	1	White	United States	14608		3AC6MFV69JHJD5UG9QCHRSLX3NPHZQ	1	8	9	1	1	0	30	0	White	United States	60007				6								7	1		8
chx0hdyo	0			0	0	68	1	White	United States	33406		3AC6MFV69JHJD5UG9QCHRSLX3NPHZQ	1	5		0	0	0	27	0	White	United States	12078				6								7	0	7	8
chx0hdyo	0		2	1	0	29	1	White	United States	980062		3AC6MFV69JHJD5UG9QCHRSLX3NPHZQ	1	10	10	1	0	1	26	0	White	United States	90517				6								7	0	7	8
chx0hdyo	0		5	1	0	34	0	White	United States	10304		3AC6MFV69JHJD5UG9QCHRSLX3NPHZQ	1	2	3	1	1	0	27	0	White	United States	18951				6								7	0	7	8
chx0hdyo	0			0	0	30	0	White	United States	98058		3AC6MFV69JHJD5UG9QCHRSLX3NPHZQ	1	8	8	1	1	0	32	0	Asian	United States	60173				6								7	0	7	8
chx0hdyo	0			0	0	46	0	Black or African American	United States	14215		3AC6MFV69JHJD5UG9QCHRSLX3NPHZQ	1	5	8	1	0	1	27	1	White	Georgia	38281				6								7	0	7	8
chx0hdyo	0		7	1	0	25	0	White	United States	55303		3AC6MFV69JHJD5UG9QCHRSLX3NPHZQ	1	2	2	1	1	0	43	1	Mixed race	United States	32308				7								7	0	7	8
chx0hdyo	0		10	1	0	41	0	White	United States	60634		3AC6MFV69JHJD5UG9QCHRSLX3NPHZQ	1	10		0	0	0	54	1	White	United States	23323				7								7	0	7	8
chx0hdyo	0			0	0	36	0	Asian	United States	10025		3AC6MFV69JHJD5UG9QCHRSLX3NPHZQ	1	5	6	1	0	1	63	1	White	United States	36732				7								7	0	7	8
chx0hdyo	0		9	1	0	31	0	Hispanic or Latino	United States	19312		3AC6MFV69JHJD5UG9QCHRSLX3NPHZQ	1	10		0	0	0	34	0	Black or African American	United States	10035				7								7	0	7	8
chx0hdyo	0		8	1	0	27	1	Decline to Answer	United States	77060		3AC6MFV69JHJD5UG9QCHRSLX3NPHZQ	1	8	8	1	1	0	32	0	White	United States	32216				7								7	0	7	8
chx0hdyo	0		2	1	0	58	1	White	United States	11234		3AC6MFV69JHJD5UG9QCHRSLX3NPHZQ	1	10		0	0	0	28	0	White	United States	10013				7								7	0	7	8
chx0hdyo	0		6	1	0	33	0	White	United States	55111		3AC6MFV69JHJD5UG9QCHRSLX3NPHZQ	1	4		0	0	0	39	1	White	United States	76116				7								7	0	7	8
chx0hdyo	0			0	0	43	0	White	United States	03263		3AC6MFV69JHJD5UG9QCHRSLX3NPHZQ	1	4		0	0	0	55	0	White	United States	65745				7								7	0	7	8
chx0hdyo	0		8	1	0	30	0	White	United States	43213		3AC6MFV69JHJD5UG9QCHRSLX3NPHZQ	1	7	7	1	1	0	30	1	White	United States	77459				7								7	0	7	8
chx0hdyo	0		7	1	0	36	1	White	United States	94609		3AC6MFV69JHJD5UG9QCHRSLX3NPHZQ	1	6	7	1	0	1	29	1	White	United States	85054				7								7	0	7	8
chx0hdyo	0		3	1	0	29	0	White	United States	33010		3AC6MFV69JHJD5UG9QCHRSLX3NPHZQ	1	8	6	1	1	0	30	0	White	United States	90011				7								7	0	7	8
chx0hdyo	0			0	0	38	0	White	United States	19403		3AC6MFV69JHJD5UG9QCHRSLX3NPHZQ	1	6		0	0	0	49	0	White	United States	60657				7								7	0	7	8
chx0hdyo	0		8	1	0	27	0	Native American or American Indian	United States	74869		3AC6MFV69JHJD5UG9QCHRSLX3NPHZQ	1	7	7	1	1	0	29	1	White	United States	47715				7								8	0	8	8
chx0hdyo	0			0	0	32	0	White	United States	77005		3AC6MFV69JHJD5UG9QCHRSLX3NPHZQ	1	9		0	0	0	35	0	White	United States	37663				7								8	1		8
chx0hdyo	0		7	1	0	48	1	White	United States	63139		3AC6MFV69JHJD5UG9QCHRSLX3NPHZQ	1	5		0	0	0	27	0	White	United States	10012				7								8	0	8	8
chx0hdyo	0		8	1	0	37	0	White	United States	77055		3AC6MFV69JHJD5UG9QCHRSLX3NPHZQ	1	10		0	0	0	30	0	White	United States	37010				7								8	0	8	8
chx0hdyo	0		8	1	0	42	0	White	United States	70517		3AC6MFV69JHJD5UG9QCHRSLX3NPHZQ	1	5		0	0	0	34	0	Black or African American	United States	15136				7								8	0	8	8
chx0hdyo	0		7	1	0	39	0	White	United States	07052		3AC6MFV69JHJD5UG9QCHRSLX3NPHZQ	1	7	7	1	1	0	22	0	White	United States	44883				7								8	0	8	8
chx0hdyo	0		6	1	0	30	0	White	United States	44411		3AC6MFV69JHJD5UG9QCHRSLX3NPHZQ	1	5	7	1	0	1	28	0	White	United States	20101				7								8	1		8
chx0hdyo	0		4	1	0	30	0	Native American or American Indian	United States	10001		3AC6MFV69JHJD5UG9QCHRSLX3NPHZQ	1	8	8	1	1	0	30	0	Asian	United States	19012				7								8	0	8	8
chx0hdyo	0			0	0	57	0	White	United States	47130		3AC6MFV69JHJD5UG9QCHRSLX3NPHZQ	1	10		0	0	0	45	0	White	United States	72730				7								8	0	8	8
chx0hdyo	0		7	1	0	33	0	Asian	United States	60152		3AC6MFV69JHJD5UG9QCHRSLX3NPHZQ	1	3	2	1	1	0	58	0	White	United States	92807				7								8	0	8	8
chx0hdyo	0			0	0	31	0	White	United States	48184		3AC6MFV69JHJD5UG9QCHRSLX3NPHZQ	1	10		0	0	0	39	0	White	United States	32608				7								8	0	8	8
3xxujf2j	0		2	1	0	34	0	Asian	United States	20910		3AC6MFV69JHJD5UG9QCHRSLX3NPHZQ	1	10		0	0	0	31	0	White	United States	72113				7								8	1		8
3xxujf2j	0			0	0	28	1	White	United States	46237		3QTFNPMJC5HBN1GRCO7UWCITP2CNZP	1	7	7	1	1	0	28	0	White	Canada	j1l0a2				7								8	1		8
3xxujf2j	0		2	1	0	26	0	Asian	United States	60188		3QTFNPMJC5HBN1GRCO7UWCITP2CNZP	1	10	5	1	0	1	29	0	Hispanic or Latino	United States	61536				7								8	1		8
3xxujf2j	0		2	1	0	26	1	Black or African American	United States	32304		3QTFNPMJC5HBN1GRCO7UWCITP2CNZP	1	6	6	1	0	1	65	0	White	United States	02190				7								8	0	8	8
3xxujf2j	0		10	1	0	61	1	Black or African American	United States	35217		3QTFNPMJC5HBN1GRCO7UWCITP2CNZP	1	6		0	0	0	21	1	White	United States	48840				7								8	0	8	8
3xxujf2j	0		8	1	0	24	1	White	United States	79936		3QTFNPMJC5HBN1GRCO7UWCITP2CNZP	1	7	7	1	1	0	34	0	White	United States	70508				7								8	0	8	8
3xxujf2j	0			0	0	32	0	White	United States	20009		3QTFNPMJC5HBN1GRCO7UWCITP2CNZP	1	10		0	0	0	35	1	White	United States	91104				7								8	1		9
3xxujf2j	0		8	1	0	25	1	Asian	United States	63109		3QTFNPMJC5HBN1GRCO7UWCITP2CNZP	1	9		0	0	0	36	0	Asian	United States	32301				7								8	0	8	9
3xxujf2j	0		8	1	0	29	0	White	United States	28214		3QTFNPMJC5HBN1GRCO7UWCITP2CNZP	1	9		0	0	0	31	0	White	United States	77379				7								8	0	8	9
3xxujf2j	0		7	1	0	43	0	White	United States	46064		3QTFNPMJC5HBN1GRCO7UWCITP2CNZP	1	6		0	0	0	35	0	White	United States	41822				7								8	0	8	9
3xxujf2j	0			0	0	36	0	White	United States	28673		3QTFNPMJC5HBN1GRCO7UWCITP2CNZP	1	9		0	0	0	20	1	White	United States	75040				7								8	0	8	9
3xxujf2j	0		8	1	0	56	1	White	United States	91016		3QTFNPMJC5HBN1GRCO7UWCITP2CNZP	1	0		0	0	0	39	1	Black or African American	United States	28211				7								8	0	8	9
3xxujf2j	0		3	1	0	37	0	White	United States	85119		3QTFNPMJC5HBN1GRCO7UWCITP2CNZP	1	3	3	1	1	0	31	1	Asian	United States	74010				7								8	0	8	9
3xxujf2j	0		7	1	0	35	1	White	United States	33441		3QTFNPMJC5HBN1GRCO7UWCITP2CNZP	1	8	8	1	1	0	37	0	White	United States	92025				7								8	1		9
3xxujf2j	0		8	1	0	33	0	Asian	United States	29461		3QTFNPMJC5HBN1GRCO7UWCITP2CNZP	1	10		0	0	0	30	0	Native American or American Indian	United States	98001				7								8	0	8	9
3xxujf2j	0			0	0	26	0	White	United States	21230-3615		3QTFNPMJC5HBN1GRCO7UWCITP2CNZP	1	8	8	1	1	0	63	0	Asian	Canada	M2N6M5				7								8	0	8	9
3xxujf2j	0		3	1	0	50	1	White	Canada	T2P4W3		3QTFNPMJC5HBN1GRCO7UWCITP2CNZP	1	5		0	0	0	20	0	White	Canada	G1M 4A4				7								8	1		9
3xxujf2j	0			0	0	39	1	White	United States	53029		3QTFNPMJC5HBN1GRCO7UWCITP2CNZP	1	7	7	1	1	0	27	0	Asian	United States	90710				7								8	1
3xxujf2j	0		7	1	0	39	0	White	United States	90254		3QTFNPMJC5HBN1GRCO7UWCITP2CNZP	1	7	7	1	1	0	33	0	White	United States	35216				7								8	1
3xxujf2j	0		8	1	0	29	1	White	United States	46037		3QTFNPMJC5HBN1GRCO7UWCITP2CNZP	1	10		0	0	0	23	0	White	United States	18011				7								8	0	8
3xxujf2j	0		8	1	0	34	0	Asian	Canada	V5N 4H8		3QTFNPMJC5HBN1GRCO7UWCITP2CNZP	1	7	7	1	1	0	34	0	Asian	Canada	T6W1N3				7								8	1
3xxujf2j	0			0	0	34	0	White	United States	45039		3QTFNPMJC5HBN1GRCO7UWCITP2CNZP	1	8	8	1	1	0	30	1	White	United States	83646				7								8	0	8
3xxujf2j	0			0	0	35	0	Black or African American	United States	23508		3QTFNPMJC5HBN1GRCO7UWCITP2CNZP	1	8	6	1	1	0	43	1	White	United States	TX 78723				7								8	1
3xxujf2j	0		8	1	0	55	1	Black or African American	United States	20785		3QTFNPMJC5HBN1GRCO7UWCITP2CNZP	1	0	10	1	0	1	50	0	Asian	Canada	T3G 4T1				7								8	0	8
3xxujf2j	0			0	0	27	0	White	United States	74012		3QTFNPMJC5HBN1GRCO7UWCITP2CNZP	1	8	6	1	1	0	26	0	Black or African American	United States	77545				8								8	0	8
3xxujf2j	0		10	1	0	24	1	White	United States	100023		3QTFNPMJC5HBN1GRCO7UWCITP2CNZP	1	7	7	1	1	0	31	0	White	United States	44144				8								8	0	8
3xxujf2j	0		7	1	0	26	1	White	United States	35224		3QTFNPMJC5HBN1GRCO7UWCITP2CNZP	1	10		0	0	0	26	0	Black or African American	United States	27855				8								8	0	8
3xxujf2j	0		3	1	0	33	0	White	United States	20003		3QTFNPMJC5HBN1GRCO7UWCITP2CNZP	1	8	8	1	1	0	30	0	Native American or American Indian	United States	98002				8								8	0	8
3xxujf2j	0		9	1	0	25	0	White	United States	06902		3QTFNPMJC5HBN1GRCO7UWCITP2CNZP	1	10	8	1	0	1	27	1	White	United States	71254				8								8	0	8
3xxujf2j	0		8	1	0	40	1	White	United States	91352		3QTFNPMJC5HBN1GRCO7UWCITP2CNZP	1	8	7	1	1	0	31	0	Native American or American Indian	United States	90231				8								8	0	8
3xxujf2j	0		6	1	0	37	1	White	United States	20003		3QTFNPMJC5HBN1GRCO7UWCITP2CNZP	1	8	8	1	1	0	36	1	White	United States	65810				8								8	1
3xxujf2j	0		8	1	0	38	0	White	United States	93610		3QTFNPMJC5HBN1GRCO7UWCITP2CNZP	1	4		0	0	0	31	1	White	Morocco	02151				8								8	0	8
3xxujf2j	0		3	1	0	28	1	White	United States	20003		3QTFNPMJC5HBN1GRCO7UWCITP2CNZP	1	10	10	1	0	1	56	0	White	United States	92376				8								8	0	8
3xxujf2j	0		7	1	0	31	0	White	United States	57701		3QTFNPMJC5HBN1GRCO7UWCITP2CNZP	1	10	10	1	0	1	39	0	White	United States	67212				8								8	1
3xxujf2j	0		10	1	0	35	0	White	United States	73115		3QTFNPMJC5HBN1GRCO7UWCITP2CNZP	1	10		0	0	0	41	1	White	United States	60194				8								8	0	8
3xxujf2j	0		8	1	0	42	0	White	United States	83301		3QTFNPMJC5HBN1GRCO7UWCITP2CNZP	1	5		0	0	0	52	1	White	United States	49508				8								8	0	8
3xxujf2j	0			0	0	26	0	White	United States	21213		3QTFNPMJC5HBN1GRCO7UWCITP2CNZP	1	5		0	0	0	50	1	White	United States	49265				8								8	0	8
3xxujf2j	0		2	1	0	26	1	Hispanic or Latino	United States	79912		3QTFNPMJC5HBN1GRCO7UWCITP2CNZP	1	10		0	0	0	67	1	White	United States	77042				8								8	0	8
3xxujf2j	0		8	1	0	47	0	White	United States	91206		3QTFNPMJC5HBN1GRCO7UWCITP2CNZP	1	9	5	1	0	1	45	0	White	United States	80209				8								8	0	8
3xxujf2j	0		8	1	0	65	0	White	United States	90017		3QTFNPMJC5HBN1GRCO7UWCITP2CNZP	1	8	5	1	1	0	55	0	White	United States	94112				8								8	1
3xxujf2j	0		10	1	0	55	0	White	United States	94080		3QTFNPMJC5HBN1GRCO7UWCITP2CNZP	1	9		0	0	0	46	1	White	United States	97420				8								8	1
3xxujf2j	0		8	1	0	52	0	White	United States	92802		3QTFNPMJC5HBN1GRCO7UWCITP2CNZP	1	7	7	1	1	0	51	0	Hispanic or Latino	United States	85051				8								8	1
3xxujf2j	0		8	1	0	64	0	White	United States	94134		3QTFNPMJC5HBN1GRCO7UWCITP2CNZP	1	9	10	1	0	1	30	0	White	Zimbabwe	93611				8								8	0	8
3xxujf2j	0		3	1	0	36	0	Asian	Mongolia	58554		3QTFNPMJC5HBN1GRCO7UWCITP2CNZP	1	8	9	1	1	0	55	0	White	United States	94110				8								8	0	8
3xxujf2j	0			0	0	36	0	White	Honduras	37601		3QTFNPMJC5HBN1GRCO7UWCITP2CNZP	1	10		0	0	0	38	0	White	United States	34741				8								8	1
3xxujf2j	0			0	0	58	1	Hispanic or Latino	United States	33901		3QTFNPMJC5HBN1GRCO7UWCITP2CNZP	1	10	10	1	0	1	38	1	Black or African American	United States	10081				8								8	1
3xxujf2j	0		8	1	0	52	1	White	United States	92802		3QTFNPMJC5HBN1GRCO7UWCITP2CNZP	1	8	8	1	1	0	49	0	White	United States	90020				8								8	0	8
3xxujf2j	0		2	1	0	28	0	White	United States	94513		3QTFNPMJC5HBN1GRCO7UWCITP2CNZP	1	8	9	1	1	0	45	0	White	United States	93001				8								9	1
3xxujf2j	0			0	0	27	0	White	United States	45429		3QTFNPMJC5HBN1GRCO7UWCITP2CNZP	1	9	8	1	0	1	50	0	White	United States	90802				8								9	0	9
3xxujf2j	0		5	1	0	45	0	White	United States	91505		3QTFNPMJC5HBN1GRCO7UWCITP2CNZP	1	9	8	1	0	1	54	1	White	United States	94102				8								9	0	9
3xxujf2j	0		7	1	0	35	0	Hispanic or Latino	United States	85051		3QTFNPMJC5HBN1GRCO7UWCITP2CNZP	1	10		0	0	0	30	0	White	United States	60525				8								9	1
3xxujf2j	0		8	1	0	27	0	Black or African American	United States	76006		3QTFNPMJC5HBN1GRCO7UWCITP2CNZP	1	8	6	1	1	0	64	1	White	United States	94080				8								9	1
3xxujf2j	0		8	1	0	31	0	Native American or American Indian	United States	90231		3QTFNPMJC5HBN1GRCO7UWCITP2CNZP	1	9		0	0	0	23	0	White	United States	84663				8								9	1
3xxujf2j	0			0	0	37	0	Hispanic or Latino	United States	06514		3QTFNPMJC5HBN1GRCO7UWCITP2CNZP	1	9	9	1	0	1	35	0	White	United States	93307				8								9	0	9
3xxujf2j	0		7	1	0	39	0	White	United States	18104		3QTFNPMJC5HBN1GRCO7UWCITP2CNZP	1	4		0	0	0	23	0	White	United States	02861				8								9	0	9
3xxujf2j	0			0	0	47	1	Asian	Nepal	44017		3QTFNPMJC5HBN1GRCO7UWCITP2CNZP	1	1		0	0	0	24	0	White	United States	14612				8								9	0	9
3xxujf2j	0		8	1	0	34	1	White	United States	06902		3QTFNPMJC5HBN1GRCO7UWCITP2CNZP	1	9		0	0	0	45	0	White	United States	43001				8								9	0	9
3xxujf2j	0		9	1	0	62	1	White	United States	93710		3QTFNPMJC5HBN1GRCO7UWCITP2CNZP	1	5		0	0	0	59	0	White	United States	95864				8								9	1
3xxujf2j	0			0	0	48	1	Mixed race	United States	66606		3QTFNPMJC5HBN1GRCO7UWCITP2CNZP	1	8	7	1	1	0	53	1	White	United States	92114				8								9	1
3xxujf2j	0		9	1	0	35	0	White	United States	40504		3QTFNPMJC5HBN1GRCO7UWCITP2CNZP	1	9	7	1	0	1	25	0	White	United States	10607				8								9	0	9
3xxujf2j	0		8	1	0	45	1	White	United States	26525		3QTFNPMJC5HBN1GRCO7UWCITP2CNZP	1	2	2	1	1	0	28	0	White	United States	80111				8								9	1
3xxujf2j	0		9	1	0	30	0	Black or African American	United States	99501		3QTFNPMJC5HBN1GRCO7UWCITP2CNZP	1	5	5	1	0	1	21	1	White	United States	41095				8								9	0	9
3xxujf2j	0		3	1	0	36	0	Black or African American	United States	18976		3QTFNPMJC5HBN1GRCO7UWCITP2CNZP	1	4	8	1	0	1	45	0	White	United States	96825				8								9	0	9
3xxujf2j	0		8	1	0	49	0	White	United States	90023		3QTFNPMJC5HBN1GRCO7UWCITP2CNZP	1	8	7	1	1	0	49	0	White	United States	90059				8								9	0	9
3xxujf2j	0		8	1	0	24	0	White	United States	53110		3QTFNPMJC5HBN1GRCO7UWCITP2CNZP	1	10	10	1	0	1	56	0	White	United States	90023				8								9	1
3xxujf2j	0		5	1	0	63	0	White	United States	97479		3QTFNPMJC5HBN1GRCO7UWCITP2CNZP	1	7	7	1	1	0	27	0	White	United States	97070				8								9	0	9
3xxujf2j	0		6	1	0	37	0	Hispanic or Latino	United States	77070		3QTFNPMJC5HBN1GRCO7UWCITP2CNZP	1	8	8	1	1	0	65	1	White	United States	93003				8								10	1
3xxujf2j	0		5	1	0	34	0	White	United States	32763		3QTFNPMJC5HBN1GRCO7UWCITP2CNZP	1	9	8	1	0	1	45	0	White	United States	98327				8								10	1
3xxujf2j	0		9	1	0	56	0	White	United States	90221		3QTFNPMJC5HBN1GRCO7UWCITP2CNZP	1	8	8	1	1	0	64	1	White	United States	94066				8								10	1
3xxujf2j	0		5	1	0	55	0	White	United States	20748		3QTFNPMJC5HBN1GRCO7UWCITP2CNZP	1	10		0	0	0	28	0	White	United States	14120				8								10	1
3xxujf2j	0		7	1	0	36	0	White	United States	43065		3QTFNPMJC5HBN1GRCO7UWCITP2CNZP	1	9	8	1	0	1	49	1	White	United States	94025				8								10	1
3xxujf2j	0		7	1	0	37	0	White	United States	07801		3QTFNPMJC5HBN1GRCO7UWCITP2CNZP	1	10		0	0	0	34	0	White	United States	02892				8								10	1
3xxujf2j	0		3	1	0	67	0	White	United States	10308		3QTFNPMJC5HBN1GRCO7UWCITP2CNZP	1	10	10	1	0	1	50	0	Asian	United States	31021				8								10	1
3xxujf2j	0			0	0	33	0	White	United States	06101		3QTFNPMJC5HBN1GRCO7UWCITP2CNZP	1	10	9	1	0	1	28	0	White	United States	23834				8								10	1
3xxujf2j	0		7	1	0	31	0	Black or African American	United States	85225		3QTFNPMJC5HBN1GRCO7UWCITP2CNZP	1	10	10	1	0	1	35	0	Asian	United States	23805				8								10	1
3xxujf2j	0		2	1	0	28	0	White	United States	92808		3QTFNPMJC5HBN1GRCO7UWCITP2CNZP	1	8	9	1	1	0	29	0	White	United States	18103				8								10	1
3xxujf2j	0		2	1	0	29	0	White	United States	60438		3QTFNPMJC5HBN1GRCO7UWCITP2CNZP	1	10		0	0	0	39	1	Asian	United States	02048				8								10	1
3xxujf2j	0		8	1	0	36	0	White	United States	95123		3QTFNPMJC5HBN1GRCO7UWCITP2CNZP	1	10		0	0	0	42	0	White	United States	98107				8								10	1
3xxujf2j	0			0	0	33	0	White	United States	97322		3QTFNPMJC5HBN1GRCO7UWCITP2CNZP	1	7	7	1	1	0	27	0	Black or African American	United States	20603				8								10	1
3xxujf2j	0			0	0	39	0	White	United States	54311		3QTFNPMJC5HBN1GRCO7UWCITP2CNZP	1	10	10	1	0	1	49	0	White	United States	92336				8								10	1
3xxujf2j	0			0	0	42	0	Hispanic or Latino	United States	90260		3QTFNPMJC5HBN1GRCO7UWCITP2CNZP	1	3	3	1	1	0	21	0	White	United States	84067				8								10	1
3xxujf2j	0		7	1	0	30	0	White	United States	46408		3QTFNPMJC5HBN1GRCO7UWCITP2CNZP	1	9		0	0	0	31	0	White	United States	08882				8								10	1
3xxujf2j	0			0	0	50	1	White	United States	30157		3QTFNPMJC5HBN1GRCO7UWCITP2CNZP	1	10		0	0	0	20	0	White	United States	30308				8								10	1
3xxujf2j	0			0	0	58	1	White	United States	85381		3QTFNPMJC5HBN1GRCO7UWCITP2CNZP	1	8	8	1	1	0	22	0	White	United States	44883				8								10	1
3xxujf2j	0		2	1	0	30	1	White	United States	92410		3QTFNPMJC5HBN1GRCO7UWCITP2CNZP	1	10		0	0	0	30	0	White	United States	65109				8
3xxujf2j	0			0	0	30	1	Black or African American	United States	23324		3QTFNPMJC5HBN1GRCO7UWCITP2CNZP	1	5		0	0	0	20	0	Asian	United States	78266				8
3xxujf2j	0			0	0	38	0	White	United States	15469		3QTFNPMJC5HBN1GRCO7UWCITP2CNZP	1	10		0	0	0	52	1	Asian	United States	60543				8
3xxujf2j	0		7	1	0	46	0	White	United States	94590		3QTFNPMJC5HBN1GRCO7UWCITP2CNZP	1	5	3	1	0	1	36	1	White	United States	94609				8
3xxujf2j	0		6	1	0	52	0	White	United States	60189		3QTFNPMJC5HBN1GRCO7UWCITP2CNZP	1	10		0	0	0	36	0	White	United States	61820				8
3xxujf2j	0		6	1	0	34	0	White	United States	28080		3QTFNPMJC5HBN1GRCO7UWCITP2CNZP	1	10		0	0	0	36	0	White	United States	29731				8
3xxujf2j	0		8	1	0	26	1	Hispanic or Latino	United States	19023		3QTFNPMJC5HBN1GRCO7UWCITP2CNZP	1	6		0	0	0	28	0	Asian	United States	20850				8
3xxujf2j	0			0	0	25	1	White	United States	35613		3QTFNPMJC5HBN1GRCO7UWCITP2CNZP	1	10	10	1	0	1	36	0	Hispanic or Latino	United States	93552				8
3xxujf2j	0			0	0	36	0	Asian	United States	91766		3QTFNPMJC5HBN1GRCO7UWCITP2CNZP	1	4		0	0	0	24	1	Asian	United States	10025				8
3xxujf2j	0			0	0	49	1	White	United States	19317		3QTFNPMJC5HBN1GRCO7UWCITP2CNZP	1	7	7	1	1	0	37	1	White	United States	53090				8
3xxujf2j	0		8	1	0	33	0	White	United States	60439		3QTFNPMJC5HBN1GRCO7UWCITP2CNZP	1	6		0	0	0	20	0	Hispanic or Latino	United States	76010				8
3xxujf2j	0			0	0	30	1	Black or African American	United States	98208		3QTFNPMJC5HBN1GRCO7UWCITP2CNZP	1	7	7	1	1	0	28	0	White	United States	85119				8
3xxujf2j	0		7	1	0	32	0	Asian	United States	91801		3QTFNPMJC5HBN1GRCO7UWCITP2CNZP	1	8	5	1	1	0	33	1	White	United States	20605				8
3xxujf2j	0		3	1	0	47	0	White	United States	73106		3QTFNPMJC5HBN1GRCO7UWCITP2CNZP	1	8	7	1	1	0	29	0	White	United States	43160				8
3xxujf2j	0		9	1	0	44	1	White	United States	20781		3QTFNPMJC5HBN1GRCO7UWCITP2CNZP	1	5	10	1	0	1	44	1	White	United States	18974				9
3xxujf2j	0		8	1	0	58	1	White	United States	11234		3QTFNPMJC5HBN1GRCO7UWCITP2CNZP	1	5	4	1	0	1	64	0	White	United States	93552				9
3xxujf2j	0		4	1	0	55	1	White	United States	10472		3SR6AEG6W4SJ8FKBD4AYDLCVXAFYH8	1	6	7	1	0	1	45	0	White	United States	44116				9
3xxujf2j	0		8	1	0	29	0	Hispanic or Latino	United States	75236		3SR6AEG6W4SJ8FKBD4AYDLCVXAFYH8	1	8	8	1	1	0	32	0	White	Canada	M5H 4E9				9
3xxujf2j	0		8	1	0	58	1	Native American or American Indian	United States	95129		3SR6AEG6W4SJ8FKBD4AYDLCVXAFYH8	1	5		0	0	0	21	0	White	United States	53089				9
3xxujf2j	0		8	1	0	30	0	Asian	United States	19012		3SR6AEG6W4SJ8FKBD4AYDLCVXAFYH8	1	9		0	0	0	45	0	White	United States	43001				9
3xxujf2j	0		8	1	0	30	0	Black or African American	United States	39104		3SR6AEG6W4SJ8FKBD4AYDLCVXAFYH8	1	10		0	0	0	42	1	White	United States	44314				9
u3b96b60	0			0	0	26	1	White	United States	28390		3SR6AEG6W4SJ8FKBD4AYDLCVXAFYH8	1	8	8	1	1	0	35	0	White	United States	90028				9
u3b96b60	0		7	1	0	56	1	White	United States	91016		3SR6AEG6W4SJ8FKBD4AYDLCVXAFYH8	1	8	8	1	1	0	36	1	White	United States	33101				9
u3b96b60	0			0	0	23	1	White	United States	76262		3SR6AEG6W4SJ8FKBD4AYDLCVXAFYH8	1	8	7	1	1	0	31	1	White	United States	20640				9
u3b96b60	0		7	1	0	34	0	Asian	Canada	T6W1N3		3SR6AEG6W4SJ8FKBD4AYDLCVXAFYH8	1	10		0	0	0	23	1	White	United States	27574				9
u3b96b60	0		3	1	0	31	1	White	United States	41042		3SR6AEG6W4SJ8FKBD4AYDLCVXAFYH8	1	5		0	0	0	45	0	White	United States	22201				9
u3b96b60	0			0	0	34	0	Asian	United States	20910		3SR6AEG6W4SJ8FKBD4AYDLCVXAFYH8	1	7	7	1	1	0	20	1	White	United States	19333				10
u3b96b60	0			0	0	47	1	Decline to Answer	Nepal	44017		3SR6AEG6W4SJ8FKBD4AYDLCVXAFYH8	1	8	4	1	1	0	63	0	White	United States	23831				10
u3b96b60	0		8	1	0	38	0	White	United States	93610		3SR6AEG6W4SJ8FKBD4AYDLCVXAFYH8	1	8	8	1	1	0	33	0	Hispanic or Latino	United States	90805				10
u3b96b60	0		3	1	0	35	0	White	United States	37663		3SR6AEG6W4SJ8FKBD4AYDLCVXAFYH8	1	6		0	0	0	36	0	White	United States	11215				10
u3b96b60	0			0	0	32	0	Asian	United States	60173		3SR6AEG6W4SJ8FKBD4AYDLCVXAFYH8	1	9		0	0	0	25	0	Asian	United States	92649				10
u3b96b60	0		10	1	0	62	0	White	United States	91764		3SR6AEG6W4SJ8FKBD4AYDLCVXAFYH8	1	10		0	0	0	20	0	Asian	United States	50325				10
u3b96b60	0		8	1	0	62	0	White	United States	38821		3SR6AEG6W4SJ8FKBD4AYDLCVXAFYH8	1	10		0	0	0	64	1	White	United States	32759				10
u3b96b60	0		7	1	0	22	0	Black or African American	United States	80011		3SR6AEG6W4SJ8FKBD4AYDLCVXAFYH8	1	8	8	1	1	0	36	1	Black or African American	United States	23523				10
u3b96b60	0		5	1	0	51	0	Black or African American	United States	21221		3SR6AEG6W4SJ8FKBD4AYDLCVXAFYH8	1	7	7	1	1	0	36	0	White	United States	98072				10
u3b96b60	0		8	1	0	39	0	White	United States	21212		3SR6AEG6W4SJ8FKBD4AYDLCVXAFYH8	1	10		0	0	0	38	0	White	United States	60645				10
u3b96b60	0		7	1	0	33	0	White	United States	28557		3SR6AEG6W4SJ8FKBD4AYDLCVXAFYH8	1	10		0	0	0	33	0	White	United States	20003				10
u3b96b60	0		5	1	0	50	1	White	United States	55116		3SR6AEG6W4SJ8FKBD4AYDLCVXAFYH8	1	7	7	1	1	0	39	0	White	United States	98116				10
u3b96b60	0		8	1	0	29	0	White	United States	07724		3SR6AEG6W4SJ8FKBD4AYDLCVXAFYH8	1	8	8	1	1	0	35	0	Asian	United States	10030				10
u3b96b60	0			0	0	53	1	White	United States	77357		3SR6AEG6W4SJ8FKBD4AYDLCVXAFYH8	1	9	9	1	0	1	21	0	Black or African American	United States	20886				10
u3b96b60	0			0	0	45	1	White	United States	59801		3SR6AEG6W4SJ8FKBD4AYDLCVXAFYH8	1	9		0	0	0	30	0	White	United States	33125				10
u3b96b60	0			0	0	42	0	Asian	United States	02148		3SR6AEG6W4SJ8FKBD4AYDLCVXAFYH8	1	9	8	1	0	1	65	0	White	United States	90017				10
u3b96b60	0		5	1	0	37	0	White	United States	10456		3SR6AEG6W4SJ8FKBD4AYDLCVXAFYH8	1	8	8	1	1	0	24	1	Hispanic or Latino	United States	79407				10
u3b96b60	0		2	1	0	28	0	White	United States	94513		3SR6AEG6W4SJ8FKBD4AYDLCVXAFYH8	1	7	7	1	1	0	29	1	White	Canada	R3K 0R9				10
u3b96b60	0		5	1	0	30	0	White	United States	94564		3SR6AEG6W4SJ8FKBD4AYDLCVXAFYH8	1	6		0	0	0	48	0	White	United States	32024				10
u3b96b60	0		9	1	0	64	1	White	United States	92114		3SR6AEG6W4SJ8FKBD4AYDLCVXAFYH8	1	10	10	1	0	1	36	0	White	United States	13501				10
u3b96b60	0		7	1	0	29	0	White	United States	28214		3SR6AEG6W4SJ8FKBD4AYDLCVXAFYH8	1	3	3	1	1	0	26	0	Asian	United States	94080				10
u3b96b60	0			0	0	36	0	White	United States	60601		3SR6AEG6W4SJ8FKBD4AYDLCVXAFYH8	1	5		0	0	0	34	1	White	United States	92021				10
u3b96b60	0		8	1	0	33	0	White	United States	39466		3SR6AEG6W4SJ8FKBD4AYDLCVXAFYH8	1	8	9	1	1	0	52	1	White	United States	92802				10
u3b96b60	0		8	1	0	52	0	White	United States	92802		3SR6AEG6W4SJ8FKBD4AYDLCVXAFYH8	1	10		0	0	0	40	1	White	United States	19702
u3b96b60	0		7	1	0	29	0	White	United States	90201		3SR6AEG6W4SJ8FKBD4AYDLCVXAFYH8	1	7	7	1	1	0	33	0	White	United States	32806
u3b96b60	0		8	1	0	45	1	White	United States	26525		3SR6AEG6W4SJ8FKBD4AYDLCVXAFYH8	1	8	7	1	1	0	64	0	White	United States	94134
u3b96b60	0		8	1	0	64	1	White	United States	94066		3SR6AEG6W4SJ8FKBD4AYDLCVXAFYH8	1	8	4	1	1	0	35	1	White	United States	80026
u3b96b60	0		8	1	0	39	0	White	United States	45805		3SR6AEG6W4SJ8FKBD4AYDLCVXAFYH8	1	8	8	1	1	0	34	0	White	United States	34472
u3b96b60	0		5	1	0	40	0	Black or African American	United States	74066		3SR6AEG6W4SJ8FKBD4AYDLCVXAFYH8	1	7	7	1	1	0	58	1	Hispanic or Latino	United States	33901
u3b96b60	0		5	1	0	40	0	Black or African American	United States	29625		3SR6AEG6W4SJ8FKBD4AYDLCVXAFYH8	1	8	7	1	1	0	40	1	White	United States	91352
u3b96b60	0		9	1	0	34	0	White	United States	32763		3SR6AEG6W4SJ8FKBD4AYDLCVXAFYH8	1	7	7	1	1	0	35	0	White	United States	93308
u3b96b60	0		7	1	0	65	1	White	United States	93003		3SR6AEG6W4SJ8FKBD4AYDLCVXAFYH8	1	7	7	1	1	0	29	0	White	United States	18103
u3b96b60	0		8	1	0	59	1	White	United States	80401		3SR6AEG6W4SJ8FKBD4AYDLCVXAFYH8	1	10		0	0	0	62	0	White	United States	37919
u3b96b60	0		8	1	0	31	0	Native American or American Indian	United States	90231		3SR6AEG6W4SJ8FKBD4AYDLCVXAFYH8	1	5	8	1	0	1	54	0	White	United States	10460
u3b96b60	0		8	1	0	46	1	White	United States	76131		3SR6AEG6W4SJ8FKBD4AYDLCVXAFYH8	1	7	7	1	1	0	27	0	Native American or American Indian	United States	89132
u3b96b60	0		7	1	0	30	0	White	United States	80510		3SR6AEG6W4SJ8FKBD4AYDLCVXAFYH8	1	7	8	1	1	0	28	0	Asian	United States	11219
u3b96b60	0			0	0	25	0	Asian	United States	79924		3SR6AEG6W4SJ8FKBD4AYDLCVXAFYH8	1	5		0	0	0	27	0	White	United States	12078
u3b96b60	0		7	1	0	49	0	White	United States	90023		3SR6AEG6W4SJ8FKBD4AYDLCVXAFYH8	1	9		0	0	0	29	0	White	United States	38651
u3b96b60	0		8	1	0	35	0	White	United States	02021		3SR6AEG6W4SJ8FKBD4AYDLCVXAFYH8	1	2	2	1	1	0	31	1	White	United States	95054
u3b96b60	0			0	0	34	0	White	United States	02892		3SR6AEG6W4SJ8FKBD4AYDLCVXAFYH8	1	5		0	0	0	33	1	White	United States	23237
u3b96b60	0		7	1	0	53	0	White	United States	72088		3SR6AEG6W4SJ8FKBD4AYDLCVXAFYH8	1	9		0	0	0	50	0	White	United States	21836
u3b96b60	0		7	1	0	50	0	White	United States	90221		3SR6AEG6W4SJ8FKBD4AYDLCVXAFYH8	1	5		0	0	0	39	0	Black or African American	United States	72758
u3b96b60	0		10	1	0	35	1	White	United States	14209		3SR6AEG6W4SJ8FKBD4AYDLCVXAFYH8	1	8	8	1	1	0	60	1	White	United States	32907
u3b96b60	0		10	1	0	33	0	White	United States	70072		3SR6AEG6W4SJ8FKBD4AYDLCVXAFYH8	1	7	7	1	1	0	31	1	White	United States	66503
u3b96b60	0		10	1	0	26	0	White	United States	46805		3SR6AEG6W4SJ8FKBD4AYDLCVXAFYH8	1	6		0	0	0	59	0	White	United States	80241
u3b96b60	0		2	1	0	32	0	Native American or American Indian	United States	33144		3SR6AEG6W4SJ8FKBD4AYDLCVXAFYH8	1	10		0	0	0	27	0	White	United States	22312
u3b96b60	0		2	1	0	28	0	White	United States	95948		3SR6AEG6W4SJ8FKBD4AYDLCVXAFYH8	1	9		0	0	0	38	0	White	United States	34741
u3b96b60	0		10	1	0	45	0	White	United States	76543		3SR6AEG6W4SJ8FKBD4AYDLCVXAFYH8	1	3	0	1	1	0	32	1	Black or African American	United States	30188
u3b96b60	0		8	1	0	31	0	Native American or American Indian	United States	90231		3SR6AEG6W4SJ8FKBD4AYDLCVXAFYH8	1	7	7	1	1	0	26	0	White	United States	21213
u3b96b60	0			0	0	30	1	White	United States	74135		3SR6AEG6W4SJ8FKBD4AYDLCVXAFYH8	1	2	2	1	1	0	28	0	White	United States	92808
u3b96b60	0		7	1	0	40	0	Black or African American	United States	55109		3SR6AEG6W4SJ8FKBD4AYDLCVXAFYH8	1	7	6	1	1	0	45	0	White	United States	91202
u3b96b60	0		8	1	0	34	0	Hispanic or Latino	United States	10459		3SR6AEG6W4SJ8FKBD4AYDLCVXAFYH8	1	8	8	1	1	0	28	0	White	United States	90231
u3b96b60	0		7	1	0	36	1	White	Zimbabwe	94609		3SR6AEG6W4SJ8FKBD4AYDLCVXAFYH8	1	8	9	1	1	0	40	0	Asian	United States	36535
u3b96b60	0		7	1	0	28	0	White	United States	33024		3SR6AEG6W4SJ8FKBD4AYDLCVXAFYH8	1	10		0	0	0	43	1	White	United States	27587
u3b96b60	0		8	1	0	24	0	White	United States	22150		3SR6AEG6W4SJ8FKBD4AYDLCVXAFYH8	1	8	8	1	1	0	32	0	White	United States	38118
u3b96b60	0		7	1	0	38	0	White	United States	85353		3SR6AEG6W4SJ8FKBD4AYDLCVXAFYH8	1	7	8	1	1	0	62	1	White	United States	90813
u3b96b60	0		8	1	0	24	1	White	United States	01886		3SR6AEG6W4SJ8FKBD4AYDLCVXAFYH8	1	8	9	1	1	0	43	1	White	United States	33032
u3b96b60	0		3	1	0	46	1	White	United States	19946		3SR6AEG6W4SJ8FKBD4AYDLCVXAFYH8	1	5		0	0	0	36	1	Black or African American	United States	23234
u3b96b60	0		10	1	0	28	0	White	United States	17057		3SR6AEG6W4SJ8FKBD4AYDLCVXAFYH8	1	9		0	0	0	30	0	White	United States	93313
u3b96b60	0		2	1	0	26	0	Asian	United States	20165		3SR6AEG6W4SJ8FKBD4AYDLCVXAFYH8	1	5	5	1	0	1	63	0	White	United States	97479
u3b96b60	0			0	0	23	0	Mixed race	United States	47905		3SR6AEG6W4SJ8FKBD4AYDLCVXAFYH8	1	8	5	1	1	0	45	1	White	United States	23226
u3b96b60	0			0	0	34	0	White	United States	47130		3SR6AEG6W4SJ8FKBD4AYDLCVXAFYH8	1	3	3	1	1	0	21	1	White	United States	79416
u3b96b60	0		7	1	0	30	0	White	United States	20149		3SR6AEG6W4SJ8FKBD4AYDLCVXAFYH8	1	5	8	1	0	1	30	0	Black or African American	United States	38127
u3b96b60	0		8	1	0	29	0	Hispanic or Latino	United States	30315		3SR6AEG6W4SJ8FKBD4AYDLCVXAFYH8	1	8	5	1	1	0	30	1	Black or African American	United States	38127
u3b96b60	0		7	1	0	39	1	White	United States	50058		3SR6AEG6W4SJ8FKBD4AYDLCVXAFYH8	1	9	8	1	0	1	35	1	White	United States	14608
u3b96b60	0		10	1	0	29	0	Hispanic or Latino	United States	76904		3SR6AEG6W4SJ8FKBD4AYDLCVXAFYH8	1	5	5	1	0	1	45	0	White	United States	91505
u3b96b60	0		2	1	0	42	1	White	United States	37620		3SR6AEG6W4SJ8FKBD4AYDLCVXAFYH8	1	8		0	1	1	24	0	Black or African American	United States	11205
u3b96b60	0			0	0	36	1	Hispanic or Latino	United States	37128		3SR6AEG6W4SJ8FKBD4AYDLCVXAFYH8	1	10	9	1	0	1	47	1	Asian	United States	92377
u3b96b60	0			0	0	61	0	White	United States	16823		3SR6AEG6W4SJ8FKBD4AYDLCVXAFYH8	1	6	5	1	0	1	55	1	White	United States	10472
u3b96b60	0		8	1	0	49	1	White	United States	94025		3SR6AEG6W4SJ8FKBD4AYDLCVXAFYH8	1	9		0	0	0	53	1	Mixed race	United States	39206
u3b96b60	0			0	0	53	1	Mixed race	United States	95608		3SR6AEG6W4SJ8FKBD4AYDLCVXAFYH8	1	6		0	0	0	33	0	White	United States	63017
u3b96b60	0		8	1	0	51	1	Hispanic or Latino	United States	70065		3SR6AEG6W4SJ8FKBD4AYDLCVXAFYH8	1	5	2	1	0	1	42	1	White	United States	90221
u3b96b60	0		3	1	0	31	0	White	United States	99207		3SR6AEG6W4SJ8FKBD4AYDLCVXAFYH8	1	9	8	1	0	1	26	1	White	United States	90029
u3b96b60	0			0	0	34	0	White	United States	10801		3SR6AEG6W4SJ8FKBD4AYDLCVXAFYH8	1	8	8	1	1	0	35	1	White	United States	65749
u3b96b60	0		10	1	0	46	1	White	United States	53209		3SR6AEG6W4SJ8FKBD4AYDLCVXAFYH8	1	10	10	1	0	1	35	1	White	United States	9131
u3b96b60	0		8	1	0	29	0	White	United States	28470		3SR6AEG6W4SJ8FKBD4AYDLCVXAFYH8	1	8	9	1	1	0	58	0	White	United States	77590
u3b96b60	0		2	1	0	58	1	White	United States	92064		3SR6AEG6W4SJ8FKBD4AYDLCVXAFYH8	1	8	8	1	1	0	23	1	White	United States	12303
u3b96b60	0		8	1	0	29	0	White	United States	93036		3SR6AEG6W4SJ8FKBD4AYDLCVXAFYH8	1	10		0	0	0	54	0	White	United States	94598
u3b96b60	0			0	0	48	0	White	United States	17022		3SR6AEG6W4SJ8FKBD4AYDLCVXAFYH8	1	8	7	1	1	0	28	0	White	United States	99501
u3b96b60	0			0	0	55	0	White	United States	15324		3SR6AEG6W4SJ8FKBD4AYDLCVXAFYH8	1	5		0	0	0	39	1	Black or African American	United States	42262
u3b96b60	0		9	1	0	27	0	White	United States	77510		3SR6AEG6W4SJ8FKBD4AYDLCVXAFYH8	1	7	7	1	1	0	20	0	White	United States	80112
u3b96b60	0		7	1	0	32	0	White	United States	40513		3SR6AEG6W4SJ8FKBD4AYDLCVXAFYH8	1	10	10	1	0	1	62	0	White	United States	95688
u3b96b60	0		8	1	0	45	0	White	United States	02908		3SR6AEG6W4SJ8FKBD4AYDLCVXAFYH8	1	10		0	0	0	36	0	White	United States	75014
u3b96b60	0		2	1	0	34	0	White	United States	32148		3SR6AEG6W4SJ8FKBD4AYDLCVXAFYH8	1	10	8	1	0	1	59	0	White	United States	93401
u3b96b60	0			0	0	24	1	Asian	United States	10025		3SR6AEG6W4SJ8FKBD4AYDLCVXAFYH8	1	10	8	1	0	1	51	1	White	United States	92602
u3b96b60	0		10	1	0	37	0	White	United States	46142		3SR6AEG6W4SJ8FKBD4AYDLCVXAFYH8	1	7	7	1	1	0	25	1	White	United States	06820
u3b96b60	0		8	1	0	29	0	White	United States	10001		3SR6AEG6W4SJ8FKBD4AYDLCVXAFYH8	1	8	8	1	1	0	58	1	White	United States	94541
u3b96b60	0			0	0	32	1	White	United States	97402
u3b96b60	0		8	1	0	29	1	Black or African American	United States	98208
u3b96b60	0		8	1	0	24	1	White	United States	35223
u3b96b60	0		10	1	0	48	1	White	United States	11220
u3b96b60	0		5	1	0	58	1	Native American or American Indian	United States	93705
u3b96b60	0		8	1	0	56	0	White	United States	92376
u3b96b60	0		6	1	0	30	0	White	United States	75214
u3b96b60	0		10	1	0	62	0	White	United States	93307
u3b96b60	0			0	0	38	0	White	United States	82072
u3b96b60	0		2	1	0	50	0	White	United States	45331
u3b96b60	0		10	1	0	28	0	White	United States	10004
u3b96b60	0		8	1	0	58	0	White	United States	93720
u3b96b60	0		9	1	0	34	1	Black or African American	United States	01085
	308				Avg Age	38.0097	0.337662	%Female					295			0.616949	0.39322	0.230508	37.2203	0.362712
					Median	35							Monitored	Choice1	Choice2	RepInSlit	ActInslit	Misstate	Age	Gender
																182	116	68
